# Supplementary material for: Disruption of RNA Splicing Increases Vulnerability of Cells to DNA-PK Inhibitors
Source: Int J Mol Sci. 2024 Nov 3;25(21):11810. doi: 10.3390/ijms252111810 (PMC11546466; doi:10.3390/ijms252111810)
Supplement: Supplementary file 1 [file ijms-25-11810-s001.zip]

Archive with 5 entries (5 files):
- Figure S1_Evaluation of knockdown efficiency for the target genes.pdf
- Table S1_RNA-seq data_control_NU7026_NU7441_pladienolide B.xlsx
- Table S2_Original targets list_T6control_T12control_T6NU7441_T12NU7441.xlsx
- Table S3_Final filter targets list_T6NU7441_T12NU7441.xlsx
- Table S4_Primer sequences for gene expression analysis.xlsx
