# Supplementary material for: Disruption of RNA Splicing Increases Vulnerability of Cells to DNA-PK Inhibitors
Source: Int J Mol Sci. 2024 Nov 3;25(21):11810. doi: 10.3390/ijms252111810 (PMC11546466; doi:10.3390/ijms252111810)
Supplement: Supplementary file 1 [file ijms-25-11810-s001.zip › Table S1_RNA-seq data_control_NU7026_NU7441_pladienolide B.xlsx]

## Sheet: control_NU7026
Geneid	Control_1	Control_2	NU7026_1	NU7026_2
TRNP	2128	2035	1936	3878
TRNT	1	2	5	1
CYTB	170575	138347	111869	177511
TRNE	2	0	7	0
ND6	21960	19978	20317	27298
ND5	93189	92230	77706	120889
TRNL2	2	3	18	9
TRNS2	0	0	0	0
TRNH	1	2	13	9
ND4	342042	322174	336065	521916
ND4L	46508	60253	52117	96770
TRNR	3	11	17	13
ND3	56954	45350	36334	56530
TRNG	0	1	5	6
COX3	281998	263746	207696	302017
ATP6	335245	255782	235773	385280
ATP8	47795	32853	34793	41686
TRNK	0	3	10	4
COX2	225489	197329	179153	281233
TRND	0	0	2	0
TRNS1	1	0	4	0
COX1	639491	629325	600832	896546
TRNY	6	13	48	29
TRNC	30	180	519	331
TRNN	108	791	1126	953
TRNA	0	0	2	1
TRNW	1	0	0	1
ND2	256024	227636	196033	320774
TRNM	0	2	3	4
TRNQ	0	0	0	1
TRNI	0	1	7	8
ND1	122902	113794	80795	124249
TRNL1	14	43	168	135
RNR2	212191	260839	244778	308918
TRNV	0	2	0	1
RNR1	36667	46015	21125	32855
TRNF	21	15	13	26
LILRP2	0	0	0	0
KIR3DL3	0	0	0	0
KIR2DS2	0	0	0	0
KIR2DL2	0	0	0	0
KIR2DL4	0	0	0	0
KIR3DS1	0	0	0	0
KIR2DL5A	0	0	0	0
KIR2DS5	0	0	0	0
KIR2DS1	0	0	0	0
KIR3DL2	0	0	17	0
KIR2DL3	0	0	0	0
KIR2DP1	0	0	0	0
LOC101928804	0	0	0	0
KIR2DL1	0	0	0	0
KIR3DP1	0	0	0	0
KIR3DL1	0	0	0	0
KIR2DS4	0	0	0	0
KIR2DL5B	0	0	0	0
RNU6-222P	0	0	0	0
NCR1	0	0	0	0
FCAR	10	0	0	0
LOC102725023	0	0	0	0
KIR2DS3	0	0	0	0
EPS8L1	901	1209	1155	1503
RDH13	5169	4572	4998	6649
GP6	80	310	160	200
GP6-AS1	480	550	690	840
RPL36AP50	10	20	0	0
NLRP2	0	0	0	9
NLRP7	0	0	9	20
LILRP1	0	0	0	0
LOC102724290	0	0	0	0
LILRB4	0	0	51	26
VN1R105P	0	0	0	0
MIR8061	0	0	0	0
LILRB1	6	0	12	19
LILRA1	0	0	0	0
LILRA2	4	0	8	8
LOC105372461	0	0	0	0
LOC107985347	0	0	0	0
KIR3DX1	262	314	300	471
LOC105372460	864	809	2523	2711
LAIR2	7	8	106	81
CDC42EP5	80	112	188	152
LENG9	868	1343	874	970
LENG8	7957	11064	10877	16283
LENG8-AS1	324	297	195	395
TTYH1	0	5	38	45
LAIR1	7	3	51	34
LILRA4	8	11	10	30
VN1R104P	0	0	0	0
LILRA5	0	0	0	0
LILRA3	0	0	8	32
MIR4752	0	0	0	0
LILRB2	0	0	0	0
LOC100420187	0	0	0	0
LILRB5	5	5	60	80
LOC107987463	5	1	1	1
LILRA6	9	10	36	18
LOC100421130	9	8	18	3
LOC107987462	5	6	2	6
RPS9	312038	318377	343394	452654
TSEN34	7663	10061	11066	11972
MBOAT7	21349	30320	23740	32371
TMC4	183	193	363	288
LENG1	3224	3119	5718	5733
LOC102724273	69	70	50	50
CNOT3	23864	23604	20466	29105
PRPF31	33448	28562	24301	31104
TFPT	6847	6300	5699	6545
NDUFA3	10740	11320	5582	10504
OSCAR	308	568	449	728
TARM1	0	20	0	0
VSTM1	72	90	60	114
LOC107987461	1	0	1	0
HCG23	0	0	0	0
BTNL2	0	0	0	14
TSBP1-AS1	1	0	5	0
HLA-DRA	0	0	0	0
LOC102725035	6	3	4	9
LOC112268246	0	0	5	6
ZBTB9	1273	1255	1400	2083
MIR5004	0	0	0	0
SYNGAP1	656	649	542	819
CUTA	5802	5998	3144	4202
PHF1	2064	2326	3491	5429
RPL12P1	849	775	567	977
KIFC1	8897	7637	8473	10684
SMIM40	15	15	5	15
RPS18	474067	425740	390608	615596
VPS52	12959	13904	10681	13407
HCG25	78	96	104	115
LOC105375022	12	10	54	54
ZNF70P1	0	0	0	0
COL11A2	51	116	307	350
HLA-DPB2	0	0	0	0
COL11A2P1	0	0	0	0
HLA-DPA2	0	0	0	0
RPL32P1	0	0	0	0
HLA-DPB1	0	0	0	0
HLA-DPA1	64	128	513	673
HLA-DOA	0	12	24	22
BRD2	39902	36781	47733	60672
HLA-DMA	580	595	1167	1494
HLA-DMB	60	7	53	108
HLA-Z	0	24	16	8
LOC100294145	3784	3712	3380	3563
PPP1R2P1	8	40	35	46
PSMB9	2731	2938	1910	2827
TAP1	9978	10274	12727	17036
PSMB8-AS1	120	164	171	148
PSMB8	12480	12539	7541	10192
TAP2	46410	46973	33086	43240
HLA-DOB	134	52	29	68
HLA-DQB2	0	0	0	0
MIR3135B	0	0	0	0
HLA-DQA2	0	0	0	0
LOC102725019	0	0	0	0
HLA-DQB1	0	0	1	0
HLA-DQA1	0	0	2	0
LOC107987459	0	0	0	0
HLA-DRB1	0	0	0	0
FAM8A5P	0	0	0	0
HLA-DRB7	0	2	2	10
LOC100294316	0	0	0	0
PRKRAP1	414	364	423	786
HLA-DRB8	0	0	0	0
HLA-DRB4	0	0	0	3
HLA-DRB9	0	0	0	0
RNU6-603P	0	0	0	0
HNRNPA1P2	1954	1703	929	2034
TSBP1	0	0	5	0
NOTCH4	966	1407	768	1140
GPSM3	22702	20329	7474	11575
PBX2	19485	19879	17310	22694
AGER	485	533	595	809
MIR6833	0	0	0	0
RNF5	7812	8076	9167	9674
MIR6721	0	0	0	0
AGPAT1	20965	20235	8513	11964
EGFL8	0	6	6	0
PPT2-EGFL8	15	44	56	44
PPT2	1449	1665	1687	2099
LOC100507547	50	64	76	86
PRRT1	66	64	107	151
TNXB	11	22	141	360
CYP21A2	0	0	0	6
C4B	169	298	170	276
STK19B	208	296	368	676
TNXA	4	6	6	23
CYP21A1P	0	0	0	3
C4B_2	40	66	40	63
STK19	1114	1414	2813	3472
DXO	1746	2217	2418	2895
SKIV2L	21430	21590	14085	21621
MIR1236	0	0	0	0
NELFE	21510	19470	21858	27286
CFB	228	196	192	275
C2-AS1	0	0	0	7
C2	38	72	109	195
LOC107986588	0	26	7	7
EHMT2	18371	15467	9972	14282
SLC44A4	43	40	63	21
NEU1	15774	15616	22482	30478
VARS1	76128	77407	38868	57060
VWA7	71	77	65	124
SAPCD1-AS1	0	0	0	0
SAPCD1	0	0	0	0
RNU6-850P	21	28	28	35
MSH5	79	21	1	3
MSH5-SAPCD1	0	0	6	0
LOC105375020	14	13	0	0
CLIC1	171947	162148	120775	170490
DDAH2	3130	3431	5877	8710
MPIG6B	13	0	21	27
LY6G6C	0	0	19	0
LY6G6D	0	0	0	0
LY6G6E	0	0	0	0
LY6G6F	0	0	0	0
LY6G6F-LY6G6D	0	0	0	0
MIR4646	0	0	0	0
LOC105375018	6	18	6	12
ABHD16A	4071	3901	4367	6768
LOC105375019	14	28	26	21
LY6G5C	5	0	4	9
LY6G5B	3146	2883	2067	2814
CSNK2B	37975	39507	30805	44254
GPANK1	8772	7379	3828	5081
C6orf47	3934	3352	4401	5163
APOM	189	167	229	126
BAG6	84051	85596	76816	116103
MIR6832	4	0	12	0
SNORA38	26	9	0	7
PRRC2A	105496	116391	100089	142419
AIF1	6	4	6	4
UQCRHP1	0	0	12	0
NCR3	0	8	8	16
LST1	0	32	48	94
LTB	112	230	72	120
TNF	40	24	24	31
LTA	18	28	14	27
LOC100287329	60	98	69	78
NFKBIL1	4106	4808	6774	7540
ATP6V1G2	174	335	190	201
DDX39B-AS1	68	58	24	65
SNORD84	100	105	80	172
SNORD117	0	23	87	74
DDX39B	0	0	0	0
ATP6V1G2-DDX39B	58	102	57	59
MCCD1	7	0	0	5
RPL15P4	0	5	0	0
PPIAP9	56	84	13	49
MICB	8	8	44	11
MICB-DT	0	0	0	0
HCG26	0	8	1	6
HCP5	56	38	51	91
HLA-X	0	2	4	11
LINC01149	7	3	3	0
MICA	2130	1823	2605	3276
MICA-AS1	67	79	69	70
LOC105379664	0	0	0	0
MIR6891	0	0	0	0
HLA-B	196	262	411	529
LINC02571	0	0	0	0
RPL3P2	7429	7683	4537	9686
USP8P1	108	91	85	184
HLA-C	2678	2912	4005	6100
HCG27	145	157	228	345
PSORS1C3	71	100	127	313
POU5F1	85	85	253	320
TCF19	13739	12436	8566	10338
RNU6-1133P	0	0	0	0
HCG22	0	0	8	0
MUC22	0	0	0	0
LINC00243	48	49	127	150
HCG20	48	22	104	145
RN7SL353P	0	0	0	0
IER3	20997	29278	50578	56382
IER3-AS1	6	29	6	11
FLOT1	15539	15483	24492	31939
TUBB	818287	814573	789415	1126313
MDC1-AS1	0	0	0	0
MDC1	18800	20970	16470	20495
LOC107987457	1875	2071	5509	7349
DHX16	27098	24672	25699	32091
C6orf136	4872	5382	5872	8290
PTMAP1	28	25	63	21
ATAT1	802	916	968	1833
MRPS18B	25720	25213	16457	20092
PPP1R10	14190	13339	12502	16842
MIR877	0	1	0	0
ABCF1	54054	44276	43125	51454
ABCF1-DT	21	78	95	75
PRR3	6071	6940	5716	7006
GNL1	15777	17009	15606	20704
LINC02569	35	27	60	5
HLA-E	28028	30075	50019	63769
RANP1	4016	3243	1790	3581
SUCLA2P1	126	168	43	228
LOC105375012	0	0	2	10
MICC	0	0	1	0
UBQLN1P1	0	0	0	0
HLA-N	0	0	0	0
RPP21	28	27	28	0
TRIM39-RPP21	0	0	0	0
TRIM39	1874	1714	3209	4265
HCG18	9190	10160	10218	13001
HLA-L	113	165	236	292
HCG17	31	42	39	54
PAIP1P1	71	77	73	93
TRIM26	13743	11527	9144	12169
TRIM15	0	0	0	0
TRIM10	0	0	8	0
TRIM40	0	0	0	0
TRIM31-AS1	0	0	0	0
TRIM31	0	0	0	9
RNF39	189	155	619	697
PPP1R11	11914	11275	11690	14136
POLR1H	9231	9772	7433	11261
ETF1P1	1330	937	711	1204
HLA-J	55	98	381	520
HCG4P3	75	67	198	230
ZNRD1ASP	579	701	1086	1190
LOC353007	7	0	0	7
MCCD1P2	0	6	0	6
DDX39BP2	16	7	0	28
HCG9	0	0	0	0
HLA-A	7097	7298	7830	10681
HLA-K	1	6	4	27
HCG4B	0	3	3	4
DDX39BP1	0	0	0	6
HLA-H	24	26	12	31
HCP5B	0	0	0	7
LOC105375010	0	0	11	19
HCGVIII-2	0	0	0	0
HLA-G	0	7	21	14
MICG	0	0	0	0
RPL7AP7	0	0	2	0
HLA-P	0	0	0	0
HCG4P9	0	0	0	0
HLA-V	10	0	5	0
HCG4	0	0	0	0
LOC353010	0	0	0	0
LOC105379663	0	0	0	2
IFITM4P	0	2	0	17
MICE	85	103	207	271
HLA-F-AS1	51	95	95	196
HLA-F	30	12	43	47
ZDHHC20P1	0	0	15	23
ZFP57	0	0	0	0
MOG	0	0	0	0
SUMO2P1	4947	4283	2712	4031
GABBR1	3757	4785	8102	11256
OR2I1P	0	0	7	0
GPR53P	0	0	0	0
LINC01015	0	0	0	0
LINC02829	0	0	0	0
RPS17P1	0	0	0	0
MAS1L	0	0	0	0
LOC105375008	0	0	0	0
MAS1LP1	0	0	0	0
UBDP1	0	0	0	0
OR2H1	0	0	8	0
LOC105379641	0	0	0	0
OR10C1	0	0	0	0
OR11A1	0	0	0	0
OR12D1	0	0	0	0
OR12D2	0	0	0	0
OR12D3	0	0	0	0
OR5V1	0	0	0	0
DDX6P1	0	0	0	0
OR14J1	0	7	6	0
OR2B4P	0	0	0	0
LOC105375005	0	0	0	0
OR2U2P	0	0	0	0
OR2U1P	0	0	0	0
OR2G1P	0	0	0	0
LOC101929006	0	0	0	0
OR2H4P	0	0	0	0
OR2J4P	0	0	0	0
OR2J2	0	0	8	0
OR2N1P	0	0	0	0
OR2J3	0	0	0	0
OR2J1	0	0	0	0
OR2B3	0	0	0	0
SAR1AP1	7	0	5	19
OR2P1P	0	0	0	0
OR2W1	0	0	0	0
LOC100129636	0	0	7	0
OR2AD1P	0	0	0	0
LOC105375002	0	0	1	0
ZNF311	266	366	464	446
TRL-AAG3-1	14	21	7	7
HCG15	215	174	119	91
TRE-CTC1-6	0	0	0	0
TRF-GAA1-2	0	0	0	0
RN7SL471P	0	0	0	0
KRT18P1	255	135	30	90
TRM-CAT3-2	0	0	0	0
TRK-TTT3-3	0	0	0	0
TRM-CAT3-1	0	0	0	0
LINC01556	0	0	8	0
TRL-AAG2-2	0	0	0	0
TRQ-CTG1-3	0	0	0	0
TRL-CAA1-2	0	0	0	0
RNU6-930P	0	0	13	14
TRIM27	16814	17161	11871	15775
HCG14	0	3	0	6
TRL-CAA1-1	0	0	0	0
ZNF90P2	0	0	0	0
TRR-CCG1-2	0	0	0	0
TRA-AGC2-2	0	0	0	0
RPL13P	0	0	0	0
LINC01623	0	0	0	0
TRA-AGC2-1	0	0	0	0
TRF-GAA4-1	0	0	0	0
TRA-TGC5-1	0	0	0	0
TRF-GAA3-1	0	0	0	0
TRA-TGC7-1	0	0	0	0
TRA-AGC1-1	0	0	0	0
TRF-GAA1-1	0	0	0	0
TRA-TGC1-1	0	0	0	0
NOP56P1	902	694	334	466
TRA-AGC23-1	0	0	0	0
TRA-TGC6-1	8	0	0	0
TRK-TTT7-1	0	0	0	0
TRR-CCG1-1	0	0	0	7
RPSAP2	0	0	0	0
TRA-CGC4-1	0	0	0	0
TRF-GAA11-1	0	0	0	0
TRT-AGT3-1	0	0	0	2
TRA-AGC7-1	0	0	0	0
TRA-CGC5-1	0	0	0	0
TRK-TTT13-1	0	0	0	0
LOC100288016	30	36	32	40
LOC105374297	139	109	161	175
LOC105374298	1338	2045	1849	2497
SDHAP2	4675	5063	5682	8134
MIR570	107	125	253	395
SMBD1P	118	104	597	715
MIR570HG	136	64	232	253
MUC20	3	7	104	227
MUC4	65	79	96	43
LOC112268340	4	4	2	1
LYPLA2P1	701	542	371	776
MYL12BP3	43	45	19	71
DAXX	19844	17859	18178	22953
ZBTB22	2239	2536	2252	3851
TAPBP	13359	16020	18405	24448
RGL2	9870	11193	15211	23246
MIR6834	0	0	0	0
PFDN6	17214	17056	12447	13652
MIR6873	0	0	0	0
WDR46	24238	21844	16199	20244
B3GALT4	23	33	106	78
RING1	13537	13158	9216	13412
MIR219A1	6	30	0	12
HSD17B8	618	777	452	736
SLC39A7	35717	31957	26240	31576
RNY4P10	84	132	119	268
RXRB	8550	8642	9427	14490
HCG24	0	0	0	0
LOC105375021	0	0	0	0
RNU1-116P	0	0	0	0
HLA-DRB2	0	0	0	0
HLA-DRB3	0	0	2	0
LOC105379657	0	0	0	0
RNA5SP206	0	0	0	0
C4A	120	206	131	217
ZBTB12	1486	1883	702	716
SNORD52	195	190	170	135
SNORD48	130	129	41	57
SNHG32	8510	11955	29731	38918
HSPA1B	20996	12208	10880	15752
HSPA1A	15769	8955	7627	11383
HSPA1L	331	263	252	399
LSM2	14470	14884	11814	15047
LOC105379656	0	0	0	0
DHFRP2	4	5	2	0
CCHCR1	4937	4729	5039	6881
POLR2LP1	0	0	1	0
PSORS1C2	16	21	14	39
CDSN	40	107	43	72
PSORS1C1	110	101	118	129
C6orf15	0	0	0	0
MUC21	0	0	0	0
NAPGP2	0	0	0	0
HCG21	0	0	0	0
MUCL3	0	0	5	0
SFTA2	0	0	0	0
VARS2	8113	8394	5807	8261
GTF2H4	4655	5269	5470	7804
MIR4640	6	0	6	0
DDR1	8658	10415	8452	11968
LINC02570	6	0	0	0
RPL7P4	154	175	259	434
NRM	7240	7212	5642	7377
PPP1R18	37537	35886	121709	141944
TRIM26BP	8	5	4	5
MICD	2	4	1	7
HLA-W	0	4	4	4
MICF	0	0	0	0
LOC107987452	2	4	4	6
RPL23AP1	0	0	0	0
HCG4P11	0	0	0	0
OR2H2	23	44	107	161
RPL13AP	0	0	6	7
SNORD32B	0	0	0	0
TMEM183AP1	0	5	0	6
OR2H5P	0	0	0	0
UBD	0	0	0	0
TRV-AAC6-1	0	0	0	0
LOC112268339	0	0	0	0
LOC112268337	4	4	2	1
HLA-DQB1-AS1	0	0	0	0
LOC107987449	0	0	0	0
FKBPL	998	791	1033	1196
ATF6B	7252	8380	7925	11459
LOC110384692	39	60	41	66
LOC112267902	0	0	0	0
WASF5P	0	0	0	0
LOC107987448	4	8	6	18
HCG4P8	0	0	0	0
LOC107987447	0	1	0	2
HCG9P5	2	0	0	0
LOC112268336	4	4	2	1
LOC100294188	7	9	5	12
LOC112268335	0	0	0	0
HLA-S	0	0	0	0
ZDHHC20P2	0	0	0	0
RN7SKP186	0	0	0	0
TMPOP1	0	0	0	0
LOC107987443	2	3	4	6
TCF20	11484	11947	10594	12955
CYP2D8P	18	15	21	45
CYP2D7	37	74	74	137
LOC112268333	5	1	11	16
LOC102723722	337	295	809	1176
CYP2D6	44	24	43	107
LOC105373047	5	3	1	10
OLA1P1	2576	2776	1804	2776
NDUFA6-DT	360	321	862	1079
NDUFA6	6848	5404	4616	5952
SMDT1	1998	2623	1845	1988
PHETA2	0	4	5	4
LOC112268334	4	4	2	1
MUC2	9	5	0	5
LOC107987157	0	2	0	0
LINC02688	4	2	0	0
MUC6	14	15	21	37
AP2A2	8064	7581	7283	10390
RNU6-1025P	0	0	3	0
LOC105377779	0	4	0	2
MIR3674	4	2	2	2
CLN8	1917	2310	3147	4288
CLN8-AS1	186	212	272	260
LOC100130321	0	0	0	0
LOC105377778	10	2	16	4
DLGAP2	0	3	0	3
DLGAP2-AS1	0	0	0	0
HLA-DPA3	0	0	0	0
LOC112267927	0	0	0	0
LOC100294160	7	9	5	12
LOC107987440	2	4	4	6
LINC01596	0	0	0	0
LOC105377619	0	8	0	8
FRG1-DT	53	86	45	62
RNU1-51P	16	20	8	36
LOC105377616	1156	1368	795	772
LOC107987311	4	7	0	4
LINC01262	0	0	0	6
LOC105377615	10	8	6	11
HSP90AA4P	890	628	200	294
LOC105377614	0	0	0	0
KRT18P53	0	0	0	0
FABP5P13	0	0	0	0
LOC102723840	0	0	0	0
PPP2R3B	1181	1610	1744	2161
LOC101929829	13	7	11	32
LOC107987438	0	0	0	0
LOC107987441	4	4	2	1
LOC105372225	0	0	0	0
SALL3	0	0	0	0
LINC01896	0	0	0	0
LOC105372221	0	0	0	0
LOC105372220	0	0	0	0
LOC105372219	0	0	0	0
WNT9B	2	0	2	4
LOC101929777	0	0	2	0
WNT3	294	314	211	289
RPS7P11	3670	3794	3041	3870
LOC107985026	6	5	7	10
NSF	14921	14825	14461	17686
FAM215B	106	104	84	90
RN7SL199P	28	6	8	10
LRRC37A2	1337	1486	1873	2108
ARL17A	1237	1386	1261	1521
RDM1P2	75	96	172	149
LOC100132570	94	110	72	93
DND1P2	174	153	163	280
MAPK8IP1P1	138	146	244	276
KANSL1-AS1	81	128	152	214
LOC107985027	18	23	50	42
KANSL1	4126	4413	4241	5650
STH	2	0	5	1
LOC105371800	3	6	0	2
MAPT-IT1	8	7	0	6
MAPT	386	487	1172	1539
SPPL2C	0	0	0	0
MAPT-AS1	0	0	0	0
CRHR1	0	0	0	0
LOC107985028	0	0	0	0
LOC105371802	0	0	6	0
ARF2P	266	289	408	449
LINC02210-CRHR1	0	0	0	0
LINC02210	159	267	583	653
RPS26P8	9501	8729	4861	9484
MAPK8IP1P2	151	120	141	222
LOC105376839	6	6	6	12
DND1P1	151	137	133	211
RDM1P1	76	81	162	154
LOC102724345	318	325	462	518
LRRC37A4P	2429	2623	2762	3799
LOC112267925	1251	1421	1685	2281
LRRC37A3	734	788	980	1200
LOC105369225	56	35	21	46
MIR4315-1	0	0	0	0
PLEKHM1	3105	3062	5106	7724
ARHGAP27	1129	1335	2113	3249
LOC105371796	6	0	3	3
RNA5SP443	3	0	0	0
KRTAP9-12P	0	0	0	0
KRTAP9-2	0	0	0	0
KRTAP9-4	0	0	0	0
KRTAP9-9	0	0	0	0
KRTAP9-6	0	0	0	0
KRTAP9-11P	0	0	0	0
KRTAP9-7	0	0	0	0
KRTAP9-10P	0	0	0	0
KRTAP29-1	0	0	0	0
LOC102724956	3	33	39	60
TBC1D3I	231	253	703	1230
LOC105371747	4	12	3	3
CCL4L1	1	0	0	0
CCL3L1	2	2	11	3
LOC107987437	0	0	0	0
LOC105379634	0	0	0	0
CCL3P1	0	1	3	2
TBC1D3G	228	312	772	1322
LOC100420853	0	2	19	15
YWHAEP6	0	0	0	0
LOC105379635	1	4	1	1
CCL4L2	0	0	0	0
CCL3L3	0	0	0	0
TBC1D3B	0	0	0	0
LOC100420851	136	122	239	313
LOC107985056	1	3	0	0
LOC100419980	12	4	0	0
LOC107985055	0	0	0	3
RN7SL301P	0	0	0	0
CCL4	0	3	0	0
LOC101927369	11	18	6	2
CCL3	36	36	9	15
CCL3-AS1	0	0	0	0
CCL18	0	0	0	0
LOC105379599	37	35	27	20
MIR3183	0	0	0	0
LOC105371481	0	3	18	6
LOC112268190	72	144	51	39
ABR	20983	20997	13283	16565
TIMM22	4371	3858	3123	4497
NXN	132	187	358	503
RPH3AL-AS1	0	0	3	0
RPH3AL	414	402	399	481
LOC107984761	1	1	1	0
LOC107984089	6	4	4	11
FMN1	814	1036	623	705
GREM1-AS1	0	0	0	0
GREM1	0	2	0	0
LOC105370756	33	43	63	108
SCG5-AS1	10	6	33	20
LOC105379633	25	18	34	41
SCG5	2	8	15	12
ARHGAP11A-SCG5	0	1	0	0
ARHGAP11A	5381	5704	6368	6584
RN7SL286P	2	2	0	0
GOLGA8N	991	1076	903	887
LOC101928042	38	74	56	78
LINC02256	57	91	215	208
WHAMMP1	494	564	919	983
LOC107984723	0	0	0	1
LOC101060588	0	0	0	0
RNU6-18P	0	0	0	0
LOC107984069	898	923	809	1170
LOC105370754	616	540	526	528
CHRNA7	1595	2006	2089	1995
DEPDC1P1	216	186	154	332
LOC105370753	4	6	42	47
OTUD7A	41	50	123	224
LOC400347	0	4	4	6
UBE2CP4	3	3	0	4
LOC105370939	0	0	6	0
LOC105376707	2	2	0	2
KLF13	856	1076	2605	3685
LOC283710	0	0	2	0
LOC107984092	0	6	4	9
LINC02352	0	0	4	1
LOC107984779	0	0	0	0
MIR211	0	0	0	0
LOC105370752	0	0	0	0
TRPM1	2	2	0	0
RNU6-466P	0	0	0	2
MTMR10	1053	1192	2351	2681
FAN1	1706	2258	2535	2729
LOC388104	125	141	90	160
LOC100629121	2	0	0	2
HERC2P10	186	208	199	279
RN7SL82P	0	2	0	0
LOC107987436	1	2	0	0
LOC101930434	9	9	11	16
LOC107984025	2	0	10	13
LOC100288637	883	923	1547	2165
ARHGAP11B	1634	1520	1292	1878
RN7SL628P	0	1	0	0
GOLGA8H	470	478	609	646
ARHGAP11B-DT	107	114	151	116
ULK4P1	173	224	275	271
DNM1P29	2	0	0	2
RN7SL196P	2	2	0	0
LOC100288482	9	16	9	14
GOLGA8R	965	1124	834	885
LOC105376704	10	30	50	70
MPHOSPH10P3	5	9	4	5
LOC105370750	3	12	16	25
LOC101929944	1	0	4	0
GOLGA8Q	968	1075	842	850
DNM1P50	1	0	1	4
ULK4P2	68	105	128	118
LOC105370751	146	183	176	139
CHRFAM7A	1068	1350	1275	1223
LOC102724055	1268	1186	984	1314
RNU6-17P	0	0	0	0
LOC728424	2	0	0	2
LINC02249	0	0	0	0
LOC105370747	0	0	0	0
LOC105370746	0	0	0	0
DNM1P30	2	2	0	2
RN7SL469P	0	0	0	0
LOC101929922	2	1	0	4
GOLGA8T	626	685	798	826
ULK4P3	214	284	320	318
DNM1P28	0	0	0	2
RN7SL673P	0	0	0	0
GOLGA8J	428	412	399	442
SYNGR2P1	136	114	64	132
NCAPGP2	10	6	4	24
HMGN2P5	2278	1951	1321	1959
TJP1	6076	6457	6581	8490
LOC105370743	2	6	1	2
LOC100130111	260	216	96	138
TUBBP8	10	8	0	2
NSMCE3	1006	1003	1629	1494
LOC100420707	75	56	30	75
FAM189A1	264	318	236	354
APBA2	3755	3861	3146	4231
PDCD6IPP2	323	335	419	558
LOC100289656	24	26	32	43
LOC100996670	4	2	4	4
WHAMMP2	178	276	713	709
RN7SL719P	0	0	0	0
LOC107984746	1	0	0	1
GOLGA8M	256	280	272	299
LOC100419574	69	59	55	82
HERC2P9	1604	1720	2356	3276
HERC2P11	48	40	75	93
LOC105369220	0	0	0	0
LOC100132202	0	3	9	0
MPHOSPH10P8	0	0	0	0
GOLGA8G	72	67	48	67
ABCB10P4	36	21	39	33
MIR4509-3	0	0	0	0
LOC101059997	0	9	0	2
MIR4509-2	0	0	0	0
ABCB10P3	30	19	39	35
GOLGA8F	65	69	58	70
MPHOSPH10P7	0	0	0	0
GOLGA6L22	0	0	5	0
LOC101060587	0	0	0	0
HERC2P1	5	3	24	29
RPL41P2	25198	24135	16620	30844
HERC2	11077	11397	10393	14300
RPL5P32	18	14	12	42
OCA2	1	0	5	2
LOC100421667	0	3	3	0
MIR4509-1	0	0	0	0
ABCB10P1	51	60	45	72
RN7SL106P	3	0	0	0
GOLGA8DP	27	30	33	36
MPHOSPH10P5	0	0	0	0
GOLGA6L1	0	0	3	0
LOC101060118	0	0	0	0
ELMO2P1	0	0	0	6
TUBGCP5	1997	2221	1850	1990
PRB1	0	0	0	2
PRB4	0	0	0	0
PRB3	0	2	2	2
LOC100420583	0	2	2	0
LOC107987435	0	2	9	2
TAS2R42	0	4	0	0
TAS2R67P	8	16	12	8
SMIM10L1	1679	1866	2222	2023
TAS2R30	14	16	13	3
TAS2R45	10	28	24	6
TAS2R68P	22	17	13	18
TAS2R46	5	7	2	8
TAS2R63P	1	2	0	9
TAS2R31	18	27	1	25
TAS2R19	37	56	26	46
TAS2R20	67	180	163	135
TAS2R50	3	13	6	9
TAS2R15P	18	30	24	33
TAS2R14	24	51	57	75
PRH1-TAS2R14	0	0	0	0
PRH2	27	24	75	48
TAS2R13	3	12	12	12
TAS2R12P	3	9	12	12
PRH1	12	9	45	15
PRR4	0	0	15	0
PRH1-PRR4	0	0	13	0
LOC100420580	0	0	0	0
TAS2R10	15	12	63	66
LOC107984459	45	87	372	405
TAS2R9	0	0	3	0
TAS2R8	3	0	0	9
TAS2R7	0	0	0	6
IFITM10	7	6	155	226
KRTAP5-6	0	0	0	0
LINC02708	0	0	0	0
FAM99B	0	0	0	0
FAM99A	0	0	0	0
KRTAP5-5	0	0	0	6
KRTAP5-4	0	0	0	0
KRTAP5-3	0	0	0	0
KRTAP5-2	0	0	0	0
KRTAP5-1	0	3	0	0
KRTAP5-AS1	0	0	0	0
DUSP8	393	575	567	887
LOC105379626	0	0	0	0
LOC105379586	0	0	0	0
LOC105377775	0	0	0	0
LOC105379627	0	0	0	0
FAM20C	2618	3952	3288	4236
LOC105375116	3	0	3	6
LOC105375115	0	0	0	0
LOC100507642	0	6	6	9
LOC102723672	64	66	57	60
LOC105375114	0	0	0	0
LOC101929756	6	18	0	9
LOC105375113	3	9	6	12
LOC107986751	2	0	0	0
LOC105375112	0	2	0	0
LOC102723872	84	49	20	44
RNU1-79P	0	0	0	0
LOC107987429	0	0	0	0
LOC112267926	0	0	0	0
LOC107987427	0	1	0	1
LOC105375006	0	0	0	0
TRA-CGC2-1	0	0	0	0
TRA-AGC4-1	0	0	0	0
LINC00533	0	0	0	0
TRT-CGT3-1	0	0	0	0
TRA-TGC2-1	0	0	0	1
LOC105374996	0	0	0	0
TRA-TGC9-1	0	0	0	0
TRA-AGC3-1	0	0	0	0
TRS-GCT4-1	0	0	0	0
TRQ-TTG2-1	0	2	0	0
ZBED9	4	3	6	22
TRR-TCG5-1	0	0	0	0
LOC107986586	0	0	0	0
TRI-TAT3-1	0	0	0	2
GPX5	0	0	0	0
GPX6	0	0	0	0
PROP1	2	11	0	0
SUDS3P1	77	82	126	199
LOC100128340	8	25	48	24
LOC728554	15848	15509	11539	14952
MCCC2	5979	7113	5322	6030
HMGN1P12	0	0	6	0
LOC100419852	6	9	2	0
BDP1	7555	8448	16555	16508
LOC107987434	0	0	0	0
PMCHL2	0	12	9	9
LINC02197	0	0	0	0
LOC107986421	19	47	38	81
LOC441081	161	150	309	396
GUSBP17	231	292	300	473
LOC107987433	40	47	73	111
GUSBP9	169	244	240	360
CDH12P4	46	41	186	144
NAIPP4	599	672	1502	1538
GTF2H2	13592	13707	13132	13756
NAIPP1	68	76	210	168
NAIP	692	814	1624	1783
SMN1	18370	17353	15355	17041
SERF1A	1562	1444	2376	2148
CDH12P3	44	43	189	154
NAIPP2	503	582	1205	1280
SMN2	10721	9983	8464	9956
SERF1B	1023	956	1547	1424
CDH12P2	18	15	71	54
LOC105369228	116	136	298	268
LOC105379023	25	64	105	109
LOC112268330	67	55	97	150
GUSBP1	560	550	601	827
LOC728452	27	31	58	55
LOC728506	116	118	219	298
GUSBP15	655	805	870	1329
GUSBP3	315	415	468	642
LOC105379623	12	24	22	37
RARRES2P4	8	12	16	34
FRG2	64	90	148	150
DUX4L9	36	34	40	50
RNA5SP175	4	2	0	0
RNA5SP174	14	22	12	6
TUBB7P	2	2	0	0
MLLT10P2	0	0	0	0
FRG1	2725	2481	4082	3405
LINC01881	184	228	535	496
LINC01880	0	0	0	0
LOC105373980	0	0	0	3
LOC285097	3	0	3	9
LINC01238	12	24	27	42
LINC01237	23	31	21	41
LOC101926946	1	0	0	3
LOC105374866	1	1	6	7
LOC112268329	7	9	1	1
OR2G6	1	0	1	0
OR2AS2P	0	0	0	0
OR2T5	0	0	0	0
LOC105373277	0	0	0	0
OR2T3	0	0	0	0
LOC105373279	0	0	0	0
OR2T2	0	0	0	0
OR2T7	0	0	0	0
OR2T1	0	0	0	0
OR2T6	0	0	0	0
OR2T4	0	0	0	3
TBX22	0	0	0	0
LINC00685	64	132	116	209
APOBEC3A_B	334	418	172	233
LOC105373032	0	2	0	2
NCF4	0	0	0	2
NCF4-AS1	0	0	0	0
PVALB	0	0	0	0
NDUFA9P1	24	18	20	4
RPL41P3	14730	13945	9758	18415
RBFOX2	13588	15518	17593	21032
APOL5	0	0	0	0
MRPS16P3	0	0	0	0
CABIN1	3141	3430	3493	5092
GSTTP2	0	0	1	0
GSTT1	170	219	275	388
GSTT1-AS1	7	0	1	2
LOC391322	43	65	30	50
LOC100420769	0	1	1	3
EIF4EBP1P2	0	0	0	0
MTND1P13	0	0	0	0
GSTT4	0	0	0	0
GSTT2	727	735	593	908
DDT	1948	4987	3453	5157
DDTL	2209	4825	2733	4989
GSTT2B	750	753	636	853
LOC100652871	0	0	0	0
LOC100129358	96	86	84	126
LOC107985558	60	80	224	252
MIF	0	0	0	0
MIF-AS1	24	44	92	158
RN7SL268P	2	10	12	12
SLC2A11	156	202	266	372
DERL3	0	0	3	0
SMARCB1	6001	5772	3419	4249
MMP11	2	0	2	0
LOC107985577	0	0	0	0
CHCHD10	0	0	0	0
C22orf15	2	3	5	9
LINC02557	0	0	0	0
LOC648771	1293	1235	1027	1895
FAM230I	0	0	0	0
LINC01659	0	0	0	0
LOC107985555	2	0	2	2
ZDHHC8P1	0	2	1	4
CES5AP1	0	0	0	0
LL22NC03-63E9.3	1	2	2	1
PRAME	6672	6168	4455	5526
LOC105379601	3	2	1	0
ZNF280A	81	86	132	134
LOC105379602	5	5	3	4
ZNF280B	255	342	683	688
LOC100736412	0	0	0	0
LOC105379603	0	0	0	0
LOC105379604	0	0	0	1
LOC102725003	0	0	0	0
LOC105379605	0	0	0	0
IGLV5-39	0	0	0	0
IGLV7-43	0	0	0	0
LOC102724999	0	0	0	0
IGLV5-45	1	0	0	0
SNORD159	50	72	30	32
LSS	14618	15371	7164	10437
SPATC1L	2023	2483	1165	1796
FTCD-AS1	0	0	0	4
FTCD	13	40	31	39
GART	19127	21052	18291	20940
DNAJC28	52	42	236	214
RPS5P3	2	0	0	2
TMEM50B	1355	1485	2039	2163
IFNGR2	2417	2976	3353	3695
C21orf62	0	4	6	0
C21orf62-AS1	4	16	10	22
PAXBP1	1787	2029	3085	3345
RNU4-45P	0	0	0	0
LOC100420035	2	8	4	2
LOC105379618	147	286	264	310
LINC00308	58	103	140	119
LOC100134423	0	0	0	0
BTG3-AS1	31	31	61	51
BTG3	625	851	899	987
LOC107987418	0	0	0	0
NEK4P1	0	0	0	0
LOC107985511	0	0	0	0
PCMTD2	2022	3454	5953	5941
MYT1	56	46	188	164
LOC105372727	2	0	0	0
NPBWR2	2	0	2	0
OPRL1	32	36	213	280
KCNQ2-AS1	0	0	0	0
LOC105372721	0	0	0	0
KCNQ2	1	0	2	1
LOC105372704	24	46	42	46
TAF4	2082	2231	3144	4083
MIR1257	0	0	2	0
CDH4	34	36	16	26
LOC107985440	14	11	4	4
LOC107987425	5	10	5	11
PCAT19	21	16	19	15
TPM3P5	846	656	441	675
PLEKHA3P1	123	93	121	231
LINC01480	0	4	2	4
LOC110467527	0	0	0	2
CEACAM21	2	1	5	8
CEACAMP3	0	0	0	0
DNAJC19P2	0	0	0	0
LOC105372404	0	0	0	0
CEACAM4	0	0	0	0
DNAJC19P3	0	0	0	0
LOC105372405	0	0	0	0
CEACAM7	0	0	0	0
GPI	26194	24291	14899	21969
GARRE1	1470	1825	3064	3985
RPL29P33	502	516	368	784
LSM14A	8958	10141	15420	16426
ZNF92P2	0	0	0	0
PCGF7P	158	144	111	175
MTDHP5	0	0	0	0
VN1R85P	0	0	0	0
ZNF676	0	0	0	0
BNIP3P30	0	0	0	0
LOC105372328	0	0	0	0
LOC107985324	0	0	0	0
BNIP3P31	0	0	0	0
ZNF43	0	0	0	3
BRI3BPP1	0	0	0	0
CCNYL6	38	26	30	40
ZNF100	220	334	477	518
VN1R84P	2	0	10	0
MTDHP4	0	0	0	4
MTDHP3	0	0	0	0
LOC400682	1	0	0	0
ZNF430	260	283	582	477
LOC112268247	0	0	0	0
KRT18P40	0	0	0	0
ZNF85	22	53	129	108
LOC100418993	0	0	0	0
LOC100418992	0	0	0	0
LOC100418991	0	0	0	0
LOC100418990	0	0	0	0
LOC100418989	0	0	0	0
LOC100418988	0	0	0	0
LOC100418987	0	0	0	0
LOC100418986	0	0	0	0
BNIP3P24	0	0	0	0
ZNF66	1	0	0	6
VN1R79P	0	0	0	0
LOC100533638	0	0	0	0
LOC105372319	0	0	0	0
SBNO2	5089	6650	5207	8407
MED16	2662	3020	1224	1848
CFD	0	4	15	7
ELANE	0	1	3	8
PRTN3	0	0	0	0
AZU1	0	0	0	0
CTDP1	1831	2154	1926	2465
CTDP1-DT	0	4	2	2
LOC284240	0	0	6	12
DSEL	1099	1269	2102	2433
LOC100422053	0	0	0	0
RPLP0P11	0	0	0	0
LOC105372115	4	4	52	96
SKA1	2010	2072	4326	4211
LOC105372114	0	0	12	6
RNA5SP458	0	0	0	0
TBCD	4820	4559	3641	5072
B3GNTL1	933	1000	497	735
METRNL	1958	2562	2266	3683
SEPTIN9	11766	10714	5541	8015
LOC107984143	16	13	6	10
SEPTIN9-DT	0	0	0	0
LACAT1	0	0	2	0
MYL6P5	0	0	0	4
RDM1P4	6	13	14	9
LOC107984156	230	290	233	257
LOC100294336	58	97	98	144
LOC101929775	53	83	148	154
LOC107984142	40	72	61	98
LOC112268319	12	26	17	33
LOC100996747	2891	2782	1505	2987
LOC100996745	137	125	138	180
LOC105371801	0	0	0	0
LOC105371799	4	1	6	1
RN7SL656P	13	3	6	6
LRRC37A	648	752	913	1053
LOC107987254	98	93	73	82
LOC100996709	387	391	359	427
NSFP1	1134	1158	935	1383
LOC101929774	130	128	141	141
KRTAP16-1	0	0	0	0
KRTAP17-1	0	0	0	0
TBC1D3P7	0	0	0	0
KRT33A	2	0	0	0
LOC105371778	0	0	0	0
KRT33B	0	6	0	0
KRT34	171	141	58	57
LOC100653049	91	81	27	32
KRT31	0	0	0	0
KRT41P	0	0	0	0
LOC100505782	0	0	0	0
KRT37	0	2	0	0
KRTAP9-3	0	0	0	0
KRTAP9-8	0	0	0	0
KRTAP4-12	0	0	0	0
KRTAP4-11	0	0	0	0
KRTAP4-9	8	3	0	2
KRTAP4-16	4	1	0	0
KRTAP4-8	0	0	0	0
LOC100996750	0	0	1	0
KRTAP2-5P	0	0	0	0
KRTAP2-4	2	32	0	0
KRTAP2-3	96	110	2	0
KRTAP2-2	0	16	0	0
KRTAP2-1	0	18	0	0
KRTAP1-1	0	0	0	0
KRTAP1-3	0	0	0	0
KRTAP1-4	0	0	0	0
KRTAP1-5	0	2	0	0
KRTAP3-1	0	0	0	0
KRTAP3-4P	0	0	0	0
KRTAP3-2	0	0	0	0
KRTAP3-3	0	0	0	0
KRT40	0	0	0	0
KRT39	0	0	2	0
LOC107985072	0	0	0	2
KRT23	0	2	0	0
KRT20	0	2	0	0
KRT12	2	4	0	2
LOC105371777	3	0	5	2
C17orf98	0	0	0	0
MIR4727	0	0	2	0
CWC25	2370	2176	2453	2527
PIP4K2B	5658	5889	7938	9284
RNU6-866P	2	0	0	0
PSMB3	18608	17614	9670	15292
TRN-GTT2-5	0	0	0	0
LOC100287808	82	111	128	154
PCGF2	3841	3553	2902	4423
RNA5SP440	0	0	0	0
CISD3	2548	2496	1564	2102
MIR4726	0	0	0	0
LOC105371762	12	14	4	26
MLLT6	11393	11338	13065	18492
MIR4734	0	0	0	0
LOC105371763	292	396	270	382
LOC105371764	18	54	28	52
EPOP	1120	1106	1126	1424
LOC105371761	0	4	2	0
SRCIN1	74	85	112	187
LOC101929494	1835	1700	777	1017
ARHGAP23	5722	6476	6443	9197
SOCS7	3440	3772	8025	10360
GPR179	2	2	29	43
MRPL45	5973	6159	7380	8483
LOC105371760	0	0	0	0
NPEPPSP1	2973	3109	4526	6772
TBC1D3	214	267	716	1090
LOC102723933	0	8	2	0
RNA5SP526	0	0	0	0
LOC112268325	0	0	0	0
TBC1D3E	1219	1195	2103	3174
LOC102723851	0	0	0	1
RNU6-489P	0	0	0	0
YWHAEP7	0	0	0	0
LOC105371757	0	0	0	0
LOC105371754	0	0	2	0
LOC107985009	0	0	2	0
HNF1B	0	2	2	3
LOC105371756	15	17	11	4
LOC105371755	9	28	24	30
MIR378J	15	9	20	33
DDX52	4894	5462	6378	6554
SYNRG	5056	5737	7593	9279
DUSP14	3650	3654	2511	3591
LOC100419621	4	1	0	0
TADA2A	2402	2330	2074	1887
C17orf78	4	6	14	21
SNORA90	0	0	0	0
RPL18AP12	2	0	0	0
HMGB1P24	180	212	156	148
RPS2P49	8	12	8	10
ACACA	26414	27135	15963	21971
LOC105371753	14	12	12	22
MIR2909	0	0	4	0
AATF	16098	12685	12532	13790
LHX1	153	200	382	367
LHX1-DT	317	390	185	243
LOC105371750	2	2	23	25
LOC105379600	0	0	0	0
LOC105371751	0	1	0	2
LOC105376836	0	0	0	1
MRM1	594	550	446	662
LOC107985031	54	68	52	66
DHRS11	1253	1295	1352	2201
RPS2P50	26	44	26	76
GGNBP2	8089	9106	13489	15617
PIGW	2747	3341	1259	1333
MYO19	11949	12506	8417	11642
RNA5SP439	2	0	4	0
ZNHIT3	2310	2282	4010	4122
LOC105371749	0	2	0	2
TBC1D3JP	22	22	58	80
TBC1D3F	152	194	535	835
RNU6-1192P	0	0	0	0
TBC1D3H	0	0	0	0
LOC100420852	111	90	256	364
LOC102723414	0	8	2	0
LOC101060212	1428	1540	2176	3346
CCL23	0	0	0	0
CCL15	0	0	0	0
CCL15-CCL14	0	0	0	0
CCL14	0	0	0	0
CCL16	0	4	2	0
LYZL6	0	0	0	0
RDM1	182	242	310	359
LOC100133244	2	4	4	8
LRRC37A9P	4	0	8	10
LRRC37A8P	10	6	48	34
LOC105371745	0	0	8	14
CCL5	80	118	199	192
LOC105371744	0	4	6	12
LOC107985049	146	150	128	190
HEATR9	6	8	26	25
TAF15	31793	27333	21785	28071
MMP28	0	0	0	0
SERPINF1	84	102	71	96
SERPINF2	82	39	24	32
WDR81	1744	1843	1507	2222
MIR22	0	0	0	0
MIR22HG	842	856	764	882
TLCD2	159	202	1007	1114
PRPF8	81349	81680	56627	85989
RILP	253	354	248	356
SCARF1	76	82	32	40
RN7SL105P	0	2	0	0
SLC43A2	520	545	622	941
CRK	9550	10088	15981	19736
YWHAE	73825	68065	58068	64294
ABR-AS1	0	0	0	0
MRPL14P1	0	0	0	0
LOC105371480	341	399	456	586
LOC105371425	0	2	0	2
LOC101929045	0	0	15	8
LINC02091	0	0	0	0
DOC2B	0	0	4	0
SCGB1C2	0	0	0	3
LOC101929828	22	18	6	2
GTF2IP17	0	0	0	0
LOC101929823	110	150	148	154
LINC02887	190	212	240	332
LOC102723777	108	116	88	170
LOC101929817	46	94	136	156
UTP4	12325	11986	9080	11180
RNU6-22P	0	0	0	0
SNTB2	2110	2389	3086	3352
CES5A	3	1	4	0
CES1	161	110	75	98
LOC107987423	80	49	37	47
LOC441750	2	0	4	0
LOC100133127	0	0	0	0
LOC105371105	6	2	4	0
LOC105371098	8	12	20	36
NPIPA7	1113	1235	1432	1940
MIR6511A3	0	0	0	0
PKD1P2	4684	6697	6513	11439
MIR6770-2	0	0	0	0
MIR6511A2	0	0	0	0
PKD1P1	5818	7965	9915	14446
MIR3180-2	0	0	0	0
MIR3670-2	0	0	0	4
MIR3179-2	26	48	56	62
LOC105371099	97	98	64	99
NOMO3	23813	25712	23528	32712
LOC105371100	0	0	0	2
ABCC6	16	6	11	34
RPL17P40	0	0	0	0
ABCC1	7388	8309	6314	8343
RPL15P20	110	146	70	158
LOC107984869	0	0	0	0
RNU6-213P	0	1	3	2
CEP20	3014	3559	5581	6917
MYH11	76	108	280	326
NDE1	3259	3614	7311	8563
MIR484	0	0	0	0
MIR6506	0	0	0	0
MARF1	5051	6763	12858	15494
LOC105371102	0	0	0	0
BMERB1	338	339	1014	1250
MPV17L	0	2	0	0
NPIPA5	1050	1030	1780	2048
LOC105371103	7	25	18	25
ABCC6P1	0	0	3	0
ABCC6P2	0	0	0	2
NOMO1	29626	31583	30545	41720
MIR3179-1	19	38	36	50
MIR3670-1	0	0	0	3
MIR3180-1	0	0	0	0
MIR1972-1	4	2	2	8
LOC728138	345	308	226	481
NPIPA1	645	647	1219	1452
MIR3179-3	22	43	46	57
MIR3670-3	0	0	0	3
MIR3180-3	0	0	0	0
LOC102724992	1547	1548	1428	2160
MIR6511A1	0	0	0	0
LOC100288162	11	10	41	45
MIR6770-1	0	0	0	0
NPIPA2	1070	1190	1926	2445
PKD1	3654	5890	7166	11775
LOC102724984	229	191	144	284
MIR1972-2	2	1	1	1
NTAN1	3018	3162	3809	4574
RRN3	5507	6469	7910	8823
LOC100505915	111	133	89	136
NPIPP1	41	50	73	129
NPIPA8	43	54	66	111
MIR6511B2	0	0	0	0
PKD1P6-NPIPP1	671	913	1310	2127
PDXDC1	5665	5366	8542	10320
MIR4516	3	1	17	8
MIR3180-4	0	0	0	0
LOC105371096	0	0	0	0
LOC105371097	4	5	6	0
LOC107984870	0	0	0	0
LOC100652777	9	39	19	35
NPIPA3	479	662	757	1205
LOC105371095	0	0	0	0
PLA2G10	4	9	2	12
RNU7-125P	0	0	0	0
BFAR	6649	7308	9876	11849
RN7SL274P	0	0	0	0
LOC107984865	4	8	10	10
LOC105371094	0	0	0	0
LOC107987416	0	0	7	1
PARN	7094	7085	6164	6805
CDIP1	3736	3629	2060	3015
HMOX2	4470	3790	2764	3368
NMRAL1	2277	2140	1370	1814
DNAJA3	7922	8373	7670	8590
VASN	112	164	190	216
CORO7	160	214	204	316
PAM16	32	42	34	72
CORO7-PAM16	0	0	0	0
GLIS2-AS1	8	2	2	2
GLIS2	918	1185	2268	3798
HS3ST6	0	0	1	0
LINC02124	0	0	0	0
LINC00254	0	0	0	0
CAPN15	2681	3568	2302	3678
LINC00235	6	24	4	8
LOC107987417	1	5	6	15
RAB11FIP3	2816	2799	4289	5751
DECR2	862	1042	912	1384
CPEB1	30	36	36	31
RPS17	75154	86888	87118	109926
DNM1P38	2	6	0	2
LOC105370926	4	4	4	2
GOLGA2P10	3134	3275	4482	6509
CSPG4P10	36	27	58	124
UBE2Q2P6	13	19	26	24
LOC102724034	5	3	14	7
GOLGA6L3	106	90	167	223
GOLGA6L9	739	972	2335	2374
RPL9P8	9237	10420	11581	13252
UBE2Q2P2	140	255	415	578
GOLGA6L4	564	531	1041	1368
DNM1P41	88	88	95	206
LOC103171574	12	15	12	18
UBE2Q2L	57	61	59	42
LOC440300	323	404	441	739
LOC105379597	1	2	4	1
LOC101929479	687	684	884	1437
GOLGA2P7	1223	1468	2146	2981
GOLGA6L10	248	285	532	648
DNM1P43	0	1	0	0
ADAMTS7P1	2	3	4	1
MIR4311	0	4	0	0
LOC105370867	34	46	20	32
MEGF11	158	207	299	437
RNU1-119P	0	0	0	0
LOC105370798	6	0	0	4
SORD2P	1865	1523	1147	1628
TRIM69	0	2	17	8
LOC100419583	1784	2216	2874	3588
MIR10393	0	0	0	0
B2M	21898	26687	33412	42132
PATL2	3	7	19	14
LOC107987422	79	89	39	25
CYFIP1	14237	15432	15691	20478
GOLGA8IP	24	4	22	22
RN7SL495P	0	0	0	0
LOC101927846	2	4	2	4
LOC100419579	112	106	93	149
HERC2P2	3878	4166	6468	8454
HERC2P7	45	66	121	111
LOC112268161	0	0	0	0
MPHOSPH10P9	0	0	0	0
GOLGA8EP	26	19	29	38
SPATA31E3P	0	0	0	2
LOC441711	356	272	214	342
LOC102724737	86	74	72	144
LOC107987218	0	0	0	0
FAM30C	0	0	0	0
OR4M2B	0	0	0	0
OR4H6P	0	0	0	0
LOC107987217	0	0	0	0
LINC02203	0	0	0	0
OR11J6P	0	0	0	0
OR11J2P	0	0	0	0
MIR5701-2	0	0	0	0
NF1P9	46	31	19	57
LOC105369227	0	0	0	0
LOC107984135	0	0	2	0
VN1R60P	2	8	0	2
RNU6-631P	0	0	0	0
MIR3118-3	0	0	0	0
POTEB3	15	24	8	26
GRAMD4P6	0	1	0	2
CXADRP2	24	28	8	24
LONRF2P4	0	0	0	0
RNU6-1235P	2	0	0	0
LOC105379593	58	117	98	156
LOC646214	756	882	917	1327
LOC105370714	16	15	9	18
LOC105370715	0	0	2	0
NBEAP4	4	8	6	20
IGHV5-78	0	0	0	0
MIR5195	0	0	0	0
IGHVIII-76-1	0	0	0	0
IGHV3-76	0	0	0	0
IGHV3-75	0	0	0	0
IGHVII-74-1	0	0	0	0
IGHV3-74	0	0	0	0
IGHV3-73	0	0	0	0
IGHV3-72	0	0	0	0
IGHV3-71	0	0	0	0
IGHV2-70	0	0	0	0
IGHV1-69D	0	0	0	0
IGHV1-69-2	0	0	0	0
IGHV3-69-1	0	0	0	0
IGHV2-70D	0	0	0	0
IGHV1-69	0	0	0	0
IGHV1-68	0	0	0	0
IGHVIII-67-4	0	0	0	0
IGHVIII-67-3	0	0	0	0
IGHVIII-67-2	0	0	0	0
IGHVII-67-1	0	0	0	0
SLC20A1P1	0	0	0	0
IGHV1-67	0	0	0	0
IGHV3-66	0	0	0	0
IGHVII-65-1	0	0	0	0
IGHV3-65	0	0	0	0
LOC102724977	0	0	0	0
IGHV3-64	0	0	0	0
GOLGA4P3	0	0	0	0
IGHV3-63	0	0	0	0
IGHVII-62-1	0	0	0	0
IGHV3-62	0	0	0	0
IGHV4-61	0	0	0	4
IGHVII-60-1	0	0	0	0
RNA5SP389	0	0	0	0
IGHV3-60	0	0	0	0
IGHV4-59	0	0	0	2
IGHV1-58	0	0	0	0
IGHV3-57	0	0	0	0
IGHV7-56	0	0	0	0
IGHV4-55	0	0	0	0
IGHV3-54	0	0	0	0
IGHVII-53-1	0	0	0	0
IGHV3-53	0	0	0	0
IGHV3-52	0	0	0	0
IGHVII-51-2	2	0	0	0
IGHV8-51-1	0	0	0	0
IGHV5-51	0	0	0	0
IGHV3-50	0	0	0	0
IGHVII-49-1	0	0	0	0
IGHV3-49	0	0	4	0
IGHV3-48	2	0	2	2
IGHVIII-47-1	0	2	0	0
IGHV3-47	60	54	94	74
IGHVII-46-1	20	26	36	72
IGHV1-46	20	38	26	24
IGHV1-45	16	25	20	21
IGHVII-44-2	0	0	0	0
IGHVIV-44-1	8	6	2	10
LINC00221	4461	4654	7027	7495
IGHVIII-44	4	0	2	4
IGHVII-43-1	12	10	10	6
IGHV3-43	36	30	26	56
IGHV3-42	4	2	6	16
HOMER2P1	38	46	158	214
IGHV3-41	24	32	34	50
IGHVII-40-1	10	12	38	54
IGHV7-40	20	16	12	34
IGHV4-39	11	13	30	53
IGHVIII-38-1	46	46	104	128
IGHV3-38	34	39	44	80
IGHV3-37	18	8	8	6
IGHV3-36	0	10	12	8
IGHV3-35	60	52	38	18
IGHV7-34-1	6	14	18	2
IGHV4-34	133	118	296	294
IGHV3-33-2	15	14	23	52
IGHVII-33-1	11	22	24	36
IGHV3-33	36	24	47	68
GOLGA4P1	17	6	38	28
IGHV3-32	13	6	17	11
IGHVII-30-21	2	5	6	6
IGHV4-30-2	0	0	0	2
IGHV3-30-2	4	2	5	6
IGHVII-30-1	0	2	4	7
IGHV3-30	6	5	12	17
GOLGA4P2	26	4	18	14
IGHV3-29	2	3	2	18
IGHVII-28-1	2	2	2	5
IGHV4-28	0	0	2	0
IGHV7-27	0	0	0	0
IGHVII-26-2	0	0	0	0
IGHVIII-26-1	0	0	0	0
IGHV2-26	0	0	0	0
IGHVIII-25-1	0	0	0	0
IGHV3-25	0	0	0	0
LINC00226	0	2	0	0
HOMER2P2	6	0	0	2
IGHV1-24	0	0	0	0
IGHV3-23	0	0	0	0
IGHVIII-22-2	0	0	0	0
IGHVII-22-1	0	0	0	0
IGHV3-22	0	0	0	0
IGHV3-21	0	0	0	0
IGHVII-20-1	0	0	0	0
IGHV3-20	0	0	0	0
LOC105370700	0	0	0	0
IGHV3-19	0	0	0	0
IGHV1-18	0	0	0	0
SLC20A1P2	0	0	0	0
IGHV1-17	0	0	0	0
IGHVIII-16-1	0	0	0	0
IGHV3-16	0	0	0	0
IGHVII-15-1	0	0	0	0
IGHV3-15	0	0	0	0
IGHV1-14	0	0	0	0
IGHVIII-13-1	0	0	0	0
IGHV3-13	0	0	0	4
IGHV1-12	0	0	0	0
IGHVIII-11-1	0	0	0	0
IGHV3-11	0	0	0	0
IGHV5-10-1	0	0	0	0
IGHV3-64D	0	0	0	0
IGHV3-7	0	0	0	0
IGHV3-6	0	0	0	0
IGHVIII-5-2	0	0	0	0
IGHVIII-5-1	0	0	0	0
IGHV2-5	0	0	0	0
IGHV7-4-1	0	0	0	0
IGHV4-4	0	0	2	0
LOC107984634	0	0	0	2
IGHV1-3	0	0	0	0
IGHVIII-2-1	0	0	0	0
IGHV1-2	0	0	0	0
RPS8P1	1516	1412	1150	1680
ADAM6	0	0	0	0
IGHVII-1-1	0	0	0	0
IGHV6-1	0	0	0	0
IGHD1-1	0	0	0	0
FAM30A	0	0	0	2
IGHD2-2	0	0	0	0
IGHD3-3	0	0	0	0
IGHD4-4	0	0	0	0
IGHD5-5	0	0	0	0
IGHD6-6	0	0	0	0
IGHD1-7	0	0	0	0
IGHD2-8	0	0	0	0
IGHD3-9	0	0	0	0
IGHD3-10	0	0	0	0
IGHD4-11	0	0	0	0
IGHD5-12	0	0	0	0
IGHD6-13	0	0	0	0
IGHD1-14	0	0	0	0
IGHD2-15	0	0	0	0
IGHD3-16	0	0	0	0
IGHD4-17	0	0	0	0
IGHD5-18	0	0	0	0
IGHD6-19	0	0	0	0
IGHD1-20	0	0	0	0
IGHD2-21	0	0	0	0
IGHD3-22	0	0	0	0
IGHD4-23	0	0	0	0
IGHD5-24	0	0	0	0
IGHD6-25	0	0	0	0
IGHD1-26	0	0	0	0
IGHJ1P	0	0	0	0
IGHD7-27	0	0	0	0
IGHJ1	0	0	0	0
IGHJ2	0	0	0	0
IGHJ2P	0	0	0	0
IGHJ3	0	0	0	0
IGHJ4	0	0	0	0
IGHJ5	0	0	0	0
IGHJ3P	0	0	0	0
IGHJ6	0	0	0	0
MIR4537	0	0	0	0
MIR4538	0	0	0	0
MIR4507	0	0	0	0
MIR4539	0	0	0	0
IGHM	0	0	0	0
IGHD	0	0	0	0
ATP6V1G1P1	0	0	0	0
IGHG3	0	0	0	0
LOC105378184	0	4	4	0
IGHG1	0	0	0	0
LOC107987211	0	0	0	2
IGHEP1	0	0	0	0
IGHA1	0	2	0	0
LOC105378185	1	0	0	0
ELK2AP	6	2	4	2
IGHGP	0	2	4	4
LOC105378187	0	2	2	0
LOC112268138	0	0	0	0
IGHG2	0	0	0	0
MIR8071-2	0	0	0	2
IGHG4	0	0	0	0
MIR8071-1	0	0	0	0
IGHE	0	0	11	21
IGHA2	4	0	0	2
IGH	0	0	0	0
LOC107987414	0	0	0	0
LOC105370698	0	0	0	4
ELK2BP	36	32	16	28
ATP5MC1P1	0	2	0	0
LOC105370697	0	0	6	4
TMEM179	0	0	0	0
C14orf180	0	0	0	2
CEND1P1	0	0	0	0
SERPINA1	27	12	9	5
SERPINA2	0	0	0	0
SERPINA6	2	2	0	0
SERPINA10	30	32	80	48
PPP4R4	465	739	785	875
LOC105370634	0	0	0	0
IFI27L2	1244	1274	658	1258
IFI27	4	8	40	48
IFI27L1	869	776	937	1238
DDX24	23832	20372	19036	22430
OTUB2	338	290	190	306
CCDC197	0	0	0	0
LOC107984663	0	0	0	0
MIR4506	0	0	0	0
ASB2	2	12	6	6
FAM181A	0	0	0	0
FAM181A-AS1	0	0	0	0
LOC105370631	0	0	0	0
PRIMA1	0	0	0	0
RNU6-1258P	0	0	0	0
COX8C	0	0	0	4
UNC79	6	14	29	28
RPL36AP4	2	6	6	4
BTBD7	2831	3170	4052	4484
RPL18AP1	22	12	8	20
UBR7	8868	9380	10456	12028
GON7	1430	1564	1174	1334
TMEM251	1934	2336	2584	3040
MOAP1	3870	4420	5998	7250
CYB5AP3	0	0	0	0
ITPK1-AS1	0	6	2	2
ITPK1	6706	6626	6046	9169
CHGA	0	2	6	12
LINC02287	0	0	0	0
LINC02833	0	0	0	0
TC2N	0	0	4	0
LOC100128939	0	0	0	0
NANOGP7	0	0	0	0
POLR3GP1	112	60	36	42
CATSPERB	0	0	2	2
LOC101928957	0	0	0	0
LINC00552	7	14	5	4
LOC105377805	7	8	27	13
GRK1	0	0	0	1
TUBGCP3	3960	4310	3779	4593
LOC105370372	0	0	0	0
SPACA7	0	0	0	0
LOC105370373	0	0	0	0
LINC01044	0	0	0	0
LINC01043	0	0	0	0
LOC107984555	0	0	0	0
LOC101928730	0	0	0	0
LINC01070	0	0	0	0
LOC105370370	0	0	0	0
ATP8A2	11	7	1	6
RNU6-76P	6	2	0	4
RNU6-55P	0	0	0	2
RHOT1P3	242	286	298	438
ANKRD20A9P	702	834	1987	1447
LINC00328-2P	28	16	34	22
SNX18P26	430	522	316	530
CYP4F34P	652	778	678	814
LINC00417	326	528	522	674
ZNF965P	0	0	0	2
CNN2P12	0	0	0	2
GXYLT1P1	2	2	2	4
BCYRN1P3	0	0	0	0
PIWIL1	0	0	0	0
LOC101927786	0	0	0	0
LINC02825	0	0	0	0
LOC107984448	0	0	0	0
LOC101927531	0	0	0	0
LOC105379613	0	0	0	2
CCDC92	124	200	1008	1393
DNAH10	28	44	67	82
ANO4	2	2	2	3
RNU6-768P	0	0	0	0
SLC5A8	0	0	0	4
RPS6P19	0	0	0	0
METTL15P2	0	2	4	8
RPS6P22	0	0	0	2
LOC107987421	0	0	0	0
GIHCG	255	329	697	697
ATP23	563	740	907	1029
LOC100533641	0	1	0	4
RN7SKP65	0	0	0	0
ST13P8	0	0	0	0
LINC02403	0	0	0	0
LOC105369784	0	0	0	3
FLJ13224	6	20	12	16
SINHCAF	6473	8785	10469	10339
LOC100419525	4	26	26	32
MREGP1	0	0	0	0
RPL13AP22	986	992	1006	1084
MTCYBP26	0	2	0	0
MTND6P26	0	0	0	0
MTND5P43	0	0	0	0
LOC107987168	0	0	0	0
LOC101060058	0	0	0	0
OVOS2	146	172	244	291
PRB2	0	0	0	0
TAS2R18P	14	2	8	2
TAS2R43	4	0	4	4
TAS2R64P	6	4	4	2
LOC574538	0	0	0	0
LOC105369593	0	0	0	0
IQSEC3	1	2	2	2
FAM138D	4	6	0	4
LOC107987170	6	11	17	11
WASH8P	2116	2132	3312	5072
DDX11L8	6	0	0	4
LINC02697	4	2	2	2
LOC338694	0	0	0	0
LOC105369366	0	0	0	0
LOC107987426	0	0	0	0
OR5G3	0	0	0	0
OR5G5P	0	0	0	0
OR5G4P	0	0	0	0
OR5G1P	0	0	0	0
OR9G2P	0	0	0	0
MIR6128	0	0	0	0
OR9G4	0	0	0	0
OR9G3P	0	0	0	0
OR9G9	0	0	0	0
OR9G1	0	0	0	0
OR8U9	0	0	0	0
OR8U8	0	0	0	0
RPL5P29	512	488	274	826
OR8J1	0	0	0	0
OR8K1	0	0	0	0
OR8K2P	0	0	0	0
FAM8A2P	8	4	0	12
OR8K3	0	0	0	0
OR8I1P	0	0	0	0
OR8H1	0	0	0	0
OR5T1	0	0	0	0
OR5T3	0	0	0	0
OR5T2	0	0	0	0
OR8J2	0	0	0	0
NAA50P1	0	0	0	0
NLRP10	12	28	2	2
OR10A3	0	0	0	0
OR10A6	0	0	0	0
LOC107984307	0	4	0	0
RNU6-943P	0	0	0	0
LOC283299	4	4	0	2
OR5E1P	0	1	0	0
OR5P3	0	0	0	0
OR5P2	0	0	0	0
RPL7AP55	0	0	0	0
RNU1-91P	2	14	10	10
CARS1-AS1	15	30	26	26
CARS1	12236	15518	16050	18985
SNORA54	2	2	0	4
NAP1L4	9683	10005	9446	10329
PHLDA2	2240	4844	2354	3768
SLC22A18	187	365	429	632
SLC22A18AS	33	19	10	7
LOC107987413	0	0	0	0
CDKN1C	8	16	2	10
KCNQ1DN	0	0	0	0
KCNQ1-AS1	0	0	0	0
LOC107987412	0	0	0	0
COX6CP18	0	0	0	0
KCNQ1	0	0	0	4
DEAF1	1351	1766	1344	1856
DRD4	18	83	93	148
SCT	10	43	34	42
CDHR5	99	158	137	272
IRF7	29	91	49	121
PHRF1	4997	4449	3941	5089
LOC143666	22	16	17	25
MIR210	0	6	2	4
MIR210HG	66	95	58	77
RASSF7	288	279	290	477
LMNTD2-AS1	0	2	5	4
LMNTD2	7	24	19	34
LRRC56	7	9	18	18
HRAS	3772	3568	2208	3166
LOC101059906	2	0	0	0
LOC105376507	1	6	6	9
RNH1	11950	12842	8412	12112
PTDSS2	1698	1664	1780	2213
DLG5-AS1	56	84	50	72
RN7SL284P	0	2	0	0
LOC101929347	4	0	2	6
DLG5	8400	8819	11792	15167
IMPDH1P5	44	84	88	202
RNU6-1266P	2	0	2	0
MARCHF8	2703	3120	5954	7132
LOC102724323	10	0	4	6
ALOX5	2	3	1	0
OR13A1	0	0	10	5
OR6D1P	0	4	0	0
CUBNP2	4	6	2	12
LOC105378283	10	16	4	4
RNU6-1207P	0	0	0	0
LOC101929816	3	8	3	1
PABPC1P8	0	0	0	2
LOC101929373	0	0	0	0
LOC105378267	0	0	0	4
LOC107984164	0	0	0	0
KSR1P1	0	2	10	4
PTCHD3	4	2	0	4
TRIAP1P1	0	2	6	6
FAM210CP	0	8	6	8
LINC02673	0	0	0	0
RNU6-452P	0	0	0	0
RNU6-666P	0	0	0	0
LOC102724245	0	0	0	0
ODAD2P1	3	3	3	9
FYTTD1P1	6	4	10	8
BAAT	217	176	251	305
LOC100421197	1	1	0	0
ACNATP	6	7	1	7
LOC105376182	0	0	0	0
LOC105376183	0	0	0	0
TRPC6P4	0	0	0	2
PLPPR1	14	28	16	24
GAPDHP26	0	0	0	6
LOC100129340	0	2	7	2
LOC389768	40	26	38	72
RNU2-5P	0	0	0	0
MAMDC2-AS1	0	0	0	4
LOC105379611	0	1	3	1
MAMDC2	19	23	6	5
APBA1	479	550	792	969
LOC101929802	190	219	321	359
RPL4P5	2336	2086	1870	3238
LOC107987408	13	7	10	13
LOC107986986	6	9	32	14
ZNF251	336	460	1143	1459
LOC100996662	0	2	4	0
PUF60	20543	19906	11768	18218
MIR937	0	0	0	0
SCRIB	13184	16434	13918	20288
LOC105375800	0	0	0	0
IQANK1	0	4	4	8
MIR4664	0	0	0	0
FAM83H	4	4	2	6
MAPK15	0	0	2	12
LOC101928160	2	0	0	0
CCDC166	0	0	0	2
LINC02878	50	46	132	168
ZNF707	1022	1108	992	1350
LOC105375799	0	0	0	2
ZNF623	2816	3032	3982	4702
GFUS	5994	5689	3512	5029
PYCR3	2038	1832	777	880
TIGD5	750	994	1282	1836
EEF1D	32566	30577	31528	41744
NAPRT	297	229	136	231
MROH6	208	159	130	210
LOC100310756	746	986	804	1028
GSDMD	2439	3091	3447	4554
RN7SKP175	4	11	11	3
ZC3H3	1280	1509	1631	2479
LY6H	0	0	0	0
LY6L	0	0	0	0
LOC107984154	0	0	0	0
LOC102725000	0	0	0	0
LOC105379589	0	0	0	0
LOC105375795	0	0	0	0
LINC02904	0	0	6	4
LY6E	5286	6594	4212	7206
LY6E-DT	1	5	0	5
MIR1302-7	0	0	0	0
HNRNPA1P38	214	252	144	236
FP248	0	0	0	0
MROH5	0	0	0	0
PTP4A3	54	123	240	338
LOC105375790	0	5	0	0
LOC101928037	2	2	0	0
GPR20	12	2	4	0
LINC01300	0	2	0	0
LINC00824	0	2	1	3
RNU6-596P	0	0	0	0
LINC00588	2	0	0	0
LOC286177	0	0	0	0
LINC01606	0	0	0	0
ADAM2	0	0	0	0
ADAM18	0	0	2	0
LOC100130964	0	0	0	0
ADAM5	0	0	0	0
LOC100420403	0	0	2	0
RPL3P10	0	0	8	0
ADAM32	9	21	30	26
ADAM9	9821	11462	12772	14199
LOC107986910	52	128	100	167
OR7E157P	0	0	0	0
FAM90A23	0	0	2	2
FAM90A22	0	0	0	0
FAM90A21P	0	1	0	4
LOC105377800	0	8	8	0
FAM90A7	0	0	0	0
FAM90A6P	0	2	0	0
PRR23D1	0	0	2	0
LOC101927997	0	0	0	0
LOC105377801	0	0	0	0
DEFB107B	0	0	0	0
DEFB105B	0	0	0	0
DEFB106B	0	0	0	0
DEFB104B	0	0	0	0
SPAG11B	0	0	0	0
DEFB103B	0	0	0	0
HSPD1P3	68	56	8	56
DEFB4B	0	0	0	0
DEFB108C	0	0	0	0
ZNF705G	0	1	1	0
ZNF705CP	0	1	0	4
FAM66D	4	9	8	22
LOC649352	0	0	0	0
DEFB109B	0	0	2	2
LOC105377785	2	0	2	1
LOC107986865	0	0	0	2
LOC101927815	0	0	0	0
LOC107987411	0	0	0	0
LOC105377784	0	0	0	0
LOC105377783	0	0	0	0
LOC105377782	0	0	0	0
LOC105377781	0	0	0	0
[truncated: 52,629 more rows]

## Sheet: control_NU7441
Geneid	Control_1	Control_2	NU7441_1	NU7441_2
TRNP	2128	2035	4233	3994
TRNT	1	2	3	8
CYTB	170575	138347	200389	181385
TRNE	2	0	9	9
ND6	21960	19978	31229	31602
ND5	93189	92230	124826	116275
TRNL2	2	3	8	12
TRNS2	0	0	0	1
TRNH	1	2	18	10
ND4	342042	322174	407211	385018
ND4L	46508	60253	67718	61274
TRNR	3	11	10	20
ND3	56954	45350	59366	50934
TRNG	0	1	5	9
COX3	281998	263746	298200	291912
ATP6	335245	255782	345177	307268
ATP8	47795	32853	62742	31517
TRNK	0	3	4	12
COX2	225489	197329	214879	208847
TRND	0	0	3	6
TRNS1	1	0	2	0
COX1	639491	629325	731354	700894
TRNY	6	13	36	71
TRNC	30	180	295	719
TRNN	108	791	661	1474
TRNA	0	0	3	1
TRNW	1	0	0	2
ND2	256024	227636	301456	266280
TRNM	0	2	14	22
TRNQ	0	0	5	5
TRNI	0	1	7	12
ND1	122902	113794	156453	154266
TRNL1	14	43	178	395
RNR2	212191	260839	341450	402792
TRNV	0	2	3	15
RNR1	36667	46015	43690	53357
TRNF	21	15	50	33
LILRP2	0	0	0	0
KIR3DL3	0	0	0	0
KIR2DS2	0	0	0	0
KIR2DL2	0	0	0	0
KIR2DL4	0	0	0	0
KIR3DS1	0	0	0	0
KIR2DL5A	0	0	0	0
KIR2DS5	0	0	0	0
KIR2DS1	0	0	0	0
KIR3DL2	0	0	0	0
KIR2DL3	0	0	0	0
KIR2DP1	0	0	0	0
LOC101928804	0	0	0	0
KIR2DL1	0	0	0	0
KIR3DP1	0	0	0	0
KIR3DL1	0	0	0	0
KIR2DS4	0	0	0	0
KIR2DL5B	0	0	0	0
RNU6-222P	0	0	0	0
NCR1	0	0	0	1
FCAR	10	0	0	0
LOC102725023	0	0	0	0
KIR2DS3	0	0	0	0
EPS8L1	901	1209	846	1319
RDH13	5169	4572	5415	5517
GP6	80	310	140	270
GP6-AS1	480	550	820	710
RPL36AP50	10	20	0	0
NLRP2	0	0	0	0
NLRP7	0	0	0	29
LILRP1	0	0	0	0
LOC102724290	0	0	0	0
LILRB4	0	0	0	3
VN1R105P	0	0	0	0
MIR8061	0	0	0	0
LILRB1	6	0	0	0
LILRA1	0	0	0	0
LILRA2	4	0	0	0
LOC105372461	0	0	0	0
LOC107985347	0	0	4	0
KIR3DX1	262	314	0	17
LOC105372460	864	809	982	1062
LAIR2	7	8	0	4
CDC42EP5	80	112	24	40
LENG9	868	1343	1080	1271
LENG8	7957	11064	19288	17316
LENG8-AS1	324	297	318	316
TTYH1	0	5	66	56
LAIR1	7	3	9	0
LILRA4	8	11	3	14
VN1R104P	0	0	0	0
LILRA5	0	0	0	0
LILRA3	0	0	0	8
MIR4752	0	0	0	0
LILRB2	0	0	0	0
LOC100420187	0	0	0	0
LILRB5	5	5	10	28
LOC107987463	5	1	1	2
LILRA6	9	10	31	44
LOC100421130	9	8	26	30
LOC107987462	5	6	6	6
RPS9	312038	318377	479329	497059
TSEN34	7663	10061	13973	19238
MBOAT7	21349	30320	24018	31314
TMC4	183	193	269	247
LENG1	3224	3119	5893	7260
LOC102724273	69	70	70	59
CNOT3	23864	23604	17831	18274
PRPF31	33448	28562	32369	30632
TFPT	6847	6300	7335	8321
NDUFA3	10740	11320	10130	10491
OSCAR	308	568	61	222
TARM1	0	20	0	0
VSTM1	72	90	10	101
LOC107987461	1	0	0	0
HCG23	0	0	0	0
BTNL2	0	0	0	0
TSBP1-AS1	1	0	0	0
HLA-DRA	0	0	0	0
LOC102725035	6	3	10	8
LOC112268246	0	0	1	3
ZBTB9	1273	1255	1333	1394
MIR5004	0	0	0	0
SYNGAP1	656	649	791	758
CUTA	5802	5998	4176	4730
PHF1	2064	2326	3228	3134
RPL12P1	849	775	1095	748
KIFC1	8897	7637	3941	3765
SMIM40	15	15	10	5
RPS18	474067	425740	559523	563834
VPS52	12959	13904	9141	9174
HCG25	78	96	143	111
LOC105375022	12	10	21	29
ZNF70P1	0	0	0	0
COL11A2	51	116	432	453
HLA-DPB2	0	0	0	0
COL11A2P1	0	0	0	0
HLA-DPA2	0	0	0	0
RPL32P1	0	0	0	0
HLA-DPB1	0	0	7	0
HLA-DPA1	64	128	218	238
HLA-DOA	0	12	0	0
BRD2	39902	36781	100560	99576
HLA-DMA	580	595	1956	1795
HLA-DMB	60	7	170	135
HLA-Z	0	24	0	8
LOC100294145	3784	3712	1964	2101
PPP1R2P1	8	40	64	40
PSMB9	2731	2938	2163	1981
TAP1	9978	10274	12324	12728
PSMB8-AS1	120	164	104	92
PSMB8	12480	12539	6059	5661
TAP2	46410	46973	31496	30140
HLA-DOB	134	52	55	98
HLA-DQB2	0	0	0	0
MIR3135B	0	0	0	0
HLA-DQA2	0	0	0	0
LOC102725019	0	0	0	0
HLA-DQB1	0	0	0	0
HLA-DQA1	0	0	0	0
LOC107987459	0	0	0	0
HLA-DRB1	0	0	0	0
FAM8A5P	0	0	0	0
HLA-DRB7	0	2	6	3
LOC100294316	0	0	0	0
PRKRAP1	414	364	630	393
HLA-DRB8	0	0	0	0
HLA-DRB4	0	0	0	2
HLA-DRB9	0	0	0	0
RNU6-603P	0	0	0	0
HNRNPA1P2	1954	1703	2215	1582
TSBP1	0	0	0	0
NOTCH4	966	1407	420	302
GPSM3	22702	20329	6897	6586
PBX2	19485	19879	15375	15534
AGER	485	533	247	371
MIR6833	0	0	0	0
RNF5	7812	8076	8625	9847
MIR6721	0	0	0	0
AGPAT1	20965	20235	16798	15935
EGFL8	0	6	0	7
PPT2-EGFL8	15	44	43	33
PPT2	1449	1665	1553	1829
LOC100507547	50	64	94	61
PRRT1	66	64	73	97
TNXB	11	22	16	9
CYP21A2	0	0	0	0
C4B	169	298	131	83
STK19B	208	296	276	248
TNXA	4	6	0	0
CYP21A1P	0	0	0	0
C4B_2	40	66	31	18
STK19	1114	1414	1799	1831
DXO	1746	2217	2046	2000
SKIV2L	21430	21590	24708	22430
MIR1236	0	0	0	0
NELFE	21510	19470	22903	23181
CFB	228	196	138	182
C2-AS1	0	0	0	0
C2	38	72	88	106
LOC107986588	0	26	11	10
EHMT2	18371	15467	17936	16642
SLC44A4	43	40	0	0
NEU1	15774	15616	43741	43272
VARS1	76128	77407	37286	36143
VWA7	71	77	72	51
SAPCD1-AS1	0	0	0	0
SAPCD1	0	0	0	0
RNU6-850P	21	28	70	56
MSH5	79	21	39	28
MSH5-SAPCD1	0	0	0	0
LOC105375020	14	13	18	0
CLIC1	171947	162148	105488	108741
DDAH2	3130	3431	5437	5130
MPIG6B	13	0	42	0
LY6G6C	0	0	0	0
LY6G6D	0	0	0	0
LY6G6E	0	0	0	0
LY6G6F	0	0	0	0
LY6G6F-LY6G6D	0	0	0	0
MIR4646	0	0	0	0
LOC105375018	6	18	24	35
ABHD16A	4071	3901	5530	5232
LOC105375019	14	28	42	35
LY6G5C	5	0	26	42
LY6G5B	3146	2883	3213	2602
CSNK2B	37975	39507	33190	33834
GPANK1	8772	7379	5044	5637
C6orf47	3934	3352	4229	4814
APOM	189	167	332	307
BAG6	84051	85596	112305	104632
MIR6832	4	0	8	0
SNORA38	26	9	2	7
PRRC2A	105496	116391	132900	135453
AIF1	6	4	8	12
UQCRHP1	0	0	0	0
NCR3	0	8	8	0
LST1	0	32	8	8
LTB	112	230	32	0
TNF	40	24	8	8
LTA	18	28	19	4
LOC100287329	60	98	20	19
NFKBIL1	4106	4808	4579	6364
ATP6V1G2	174	335	242	338
DDX39B-AS1	68	58	46	60
SNORD84	100	105	225	226
SNORD117	0	23	24	40
DDX39B	0	0	0	0
ATP6V1G2-DDX39B	58	102	17	53
MCCD1	7	0	0	0
RPL15P4	0	5	0	0
PPIAP9	56	84	63	43
MICB	8	8	5	0
MICB-DT	0	0	0	0
HCG26	0	8	1	5
HCP5	56	38	73	24
HLA-X	0	2	3	6
LINC01149	7	3	18	3
MICA	2130	1823	3203	3162
MICA-AS1	67	79	81	66
LOC105379664	0	0	1	0
MIR6891	0	0	0	0
HLA-B	196	262	333	225
LINC02571	0	0	0	0
RPL3P2	7429	7683	8640	5529
USP8P1	108	91	75	77
HLA-C	2678	2912	3145	3086
HCG27	145	157	58	47
PSORS1C3	71	100	148	135
POU5F1	85	85	28	55
TCF19	13739	12436	4900	5185
RNU6-1133P	0	0	0	0
HCG22	0	0	0	0
MUC22	0	0	0	0
LINC00243	48	49	47	50
HCG20	48	22	107	74
RN7SL353P	0	0	0	0
IER3	20997	29278	32798	47722
IER3-AS1	6	29	60	18
FLOT1	15539	15483	18027	19185
TUBB	818287	814573	686747	700718
MDC1-AS1	0	0	16	8
MDC1	18800	20970	17292	16866
LOC107987457	1875	2071	2258	2371
DHX16	27098	24672	26969	27725
C6orf136	4872	5382	6037	5991
PTMAP1	28	25	94	22
ATAT1	802	916	971	942
MRPS18B	25720	25213	14169	16230
PPP1R10	14190	13339	20539	21820
MIR877	0	1	0	0
ABCF1	54054	44276	56392	57917
ABCF1-DT	21	78	34	58
PRR3	6071	6940	4296	5005
GNL1	15777	17009	15665	14923
LINC02569	35	27	0	0
HLA-E	28028	30075	59899	57866
RANP1	4016	3243	3078	2177
SUCLA2P1	126	168	78	60
LOC105375012	0	0	0	0
MICC	0	0	0	0
UBQLN1P1	0	0	0	0
HLA-N	0	0	0	0
RPP21	28	27	14	6
TRIM39-RPP21	0	0	0	0
TRIM39	1874	1714	2678	2711
HCG18	9190	10160	12652	12632
HLA-L	113	165	129	88
HCG17	31	42	52	42
PAIP1P1	71	77	138	137
TRIM26	13743	11527	13049	13288
TRIM15	0	0	0	0
TRIM10	0	0	0	0
TRIM40	0	0	0	0
TRIM31-AS1	0	0	0	0
TRIM31	0	0	0	0
RNF39	189	155	536	608
PPP1R11	11914	11275	18430	19941
POLR1H	9231	9772	7672	7649
ETF1P1	1330	937	780	517
HLA-J	55	98	209	199
HCG4P3	75	67	201	94
ZNRD1ASP	579	701	1182	942
LOC353007	7	0	28	0
MCCD1P2	0	6	5	0
DDX39BP2	16	7	14	18
HCG9	0	0	0	0
HLA-A	7097	7298	9377	8968
HLA-K	1	6	11	9
HCG4B	0	3	5	12
DDX39BP1	0	0	0	0
HLA-H	24	26	19	20
HCP5B	0	0	6	0
LOC105375010	0	0	0	13
HCGVIII-2	0	0	0	0
HLA-G	0	7	21	0
MICG	0	0	0	0
RPL7AP7	0	0	2	2
HLA-P	0	0	0	0
HCG4P9	0	0	0	0
HLA-V	10	0	5	0
HCG4	0	0	0	0
LOC353010	0	0	0	0
LOC105379663	0	0	0	0
IFITM4P	0	2	6	8
MICE	85	103	13	60
HLA-F-AS1	51	95	36	17
HLA-F	30	12	16	3
ZDHHC20P1	0	0	0	20
ZFP57	0	0	0	0
MOG	0	0	0	0
SUMO2P1	4947	4283	3366	2905
GABBR1	3757	4785	6916	6734
OR2I1P	0	0	0	0
GPR53P	0	0	0	0
LINC01015	0	0	0	0
LINC02829	0	0	0	0
RPS17P1	0	0	0	0
MAS1L	0	0	0	0
LOC105375008	0	0	0	0
MAS1LP1	0	0	0	0
UBDP1	0	0	0	0
OR2H1	0	0	0	0
LOC105379641	0	0	0	0
OR10C1	0	0	0	0
OR11A1	0	0	0	0
OR12D1	0	0	0	0
OR12D2	0	0	0	0
OR12D3	0	0	0	0
OR5V1	0	0	0	0
DDX6P1	0	0	0	0
OR14J1	0	7	0	0
OR2B4P	0	0	0	0
LOC105375005	0	0	0	0
OR2U2P	0	0	0	0
OR2U1P	0	0	0	0
OR2G1P	0	0	0	0
LOC101929006	0	0	0	0
OR2H4P	0	0	0	0
OR2J4P	0	0	0	0
OR2J2	0	0	0	0
OR2N1P	0	0	0	0
OR2J3	0	0	0	0
OR2J1	0	0	0	0
OR2B3	0	0	0	0
SAR1AP1	7	0	7	7
OR2P1P	0	0	0	0
OR2W1	0	0	0	0
LOC100129636	0	0	7	0
OR2AD1P	0	0	0	0
LOC105375002	0	0	0	0
ZNF311	266	366	335	313
TRL-AAG3-1	14	21	7	12
HCG15	215	174	203	244
TRE-CTC1-6	0	0	0	0
TRF-GAA1-2	0	0	0	0
RN7SL471P	0	0	0	0
KRT18P1	255	135	95	65
TRM-CAT3-2	0	0	0	0
TRK-TTT3-3	0	0	0	0
TRM-CAT3-1	0	0	0	0
LINC01556	0	0	3	6
TRL-AAG2-2	0	0	0	0
TRQ-CTG1-3	0	0	0	0
TRL-CAA1-2	0	0	0	0
RNU6-930P	0	0	28	33
TRIM27	16814	17161	16316	19172
HCG14	0	3	12	6
TRL-CAA1-1	0	0	0	0
ZNF90P2	0	0	0	0
TRR-CCG1-2	0	0	0	0
TRA-AGC2-2	0	0	0	0
RPL13P	0	0	0	0
LINC01623	0	0	8	0
TRA-AGC2-1	0	0	0	0
TRF-GAA4-1	0	0	0	0
TRA-TGC5-1	0	0	0	0
TRF-GAA3-1	0	0	0	0
TRA-TGC7-1	0	0	0	0
TRA-AGC1-1	0	0	0	0
TRF-GAA1-1	0	0	0	0
TRA-TGC1-1	0	0	0	0
NOP56P1	902	694	852	866
TRA-AGC23-1	0	0	0	0
TRA-TGC6-1	8	0	0	0
TRK-TTT7-1	0	0	0	0
TRR-CCG1-1	0	0	0	7
RPSAP2	0	0	0	0
TRA-CGC4-1	0	0	0	0
TRF-GAA11-1	0	0	0	0
TRT-AGT3-1	0	0	0	0
TRA-AGC7-1	0	0	0	0
TRA-CGC5-1	0	0	0	0
TRK-TTT13-1	0	0	0	0
LOC100288016	30	36	35	23
LOC105374297	139	109	208	166
LOC105374298	1338	2045	1773	1510
SDHAP2	4675	5063	6327	5225
MIR570	107	125	280	341
SMBD1P	118	104	404	367
MIR570HG	136	64	368	240
MUC20	3	7	38	46
MUC4	65	79	23	40
LOC112268340	4	4	4	5
LYPLA2P1	701	542	563	471
MYL12BP3	43	45	41	49
DAXX	19844	17859	13517	14819
ZBTB22	2239	2536	4835	4540
TAPBP	13359	16020	13060	13218
RGL2	9870	11193	12265	12051
MIR6834	0	0	0	0
PFDN6	17214	17056	16322	19689
MIR6873	0	0	0	0
WDR46	24238	21844	21232	21410
B3GALT4	23	33	22	26
RING1	13537	13158	18282	16640
MIR219A1	6	30	18	0
HSD17B8	618	777	594	470
SLC39A7	35717	31957	25360	24816
RNY4P10	84	132	138	101
RXRB	8550	8642	13906	14675
HCG24	0	0	0	0
LOC105375021	0	0	0	0
RNU1-116P	0	0	0	0
HLA-DRB2	0	0	0	0
HLA-DRB3	0	0	0	0
LOC105379657	0	0	0	0
RNA5SP206	0	0	0	0
C4A	120	206	112	70
ZBTB12	1486	1883	942	832
SNORD52	195	190	355	380
SNORD48	130	129	213	128
SNHG32	8510	11955	20502	24541
HSPA1B	20996	12208	31301	29737
HSPA1A	15769	8955	20052	18986
HSPA1L	331	263	160	141
LSM2	14470	14884	11038	13481
LOC105379656	0	0	0	0
DHFRP2	4	5	3	4
CCHCR1	4937	4729	3606	3536
POLR2LP1	0	0	0	0
PSORS1C2	16	21	8	14
CDSN	40	107	134	89
PSORS1C1	110	101	123	86
C6orf15	0	0	0	0
MUC21	0	0	0	0
NAPGP2	0	0	0	0
HCG21	0	0	0	0
MUCL3	0	0	0	0
SFTA2	0	0	0	6
VARS2	8113	8394	6953	5999
GTF2H4	4655	5269	4898	4738
MIR4640	6	0	0	0
DDR1	8658	10415	4583	4190
LINC02570	6	0	0	0
RPL7P4	154	175	231	238
NRM	7240	7212	4902	4579
PPP1R18	37537	35886	48202	49457
TRIM26BP	8	5	1	10
MICD	2	4	2	2
HLA-W	0	4	1	4
MICF	0	0	0	0
LOC107987452	2	4	4	2
RPL23AP1	0	0	0	0
HCG4P11	0	0	0	0
OR2H2	23	44	13	27
RPL13AP	0	0	0	0
SNORD32B	0	0	0	0
TMEM183AP1	0	5	0	0
OR2H5P	0	0	5	0
UBD	0	0	0	0
TRV-AAC6-1	0	0	0	0
LOC112268339	0	0	0	0
LOC112268337	4	4	4	5
HLA-DQB1-AS1	0	0	0	0
LOC107987449	0	0	0	0
FKBPL	998	791	808	838
ATF6B	7252	8380	10034	9820
LOC110384692	39	60	33	22
LOC112267902	0	0	0	0
WASF5P	0	0	0	0
LOC107987448	4	8	4	5
HCG4P8	0	0	0	0
LOC107987447	0	1	1	0
HCG9P5	2	0	0	0
LOC112268336	4	4	4	5
LOC100294188	7	9	6	5
LOC112268335	0	0	0	0
HLA-S	0	0	0	0
ZDHHC20P2	0	0	0	0
RN7SKP186	0	0	0	0
TMPOP1	0	0	0	0
LOC107987443	2	3	1	2
TCF20	11484	11947	12636	13032
CYP2D8P	18	15	39	36
CYP2D7	37	74	94	99
LOC112268333	5	1	11	12
LOC102723722	337	295	1316	1140
CYP2D6	44	24	109	101
LOC105373047	5	3	6	7
OLA1P1	2576	2776	2980	2416
NDUFA6-DT	360	321	1164	1202
NDUFA6	6848	5404	6952	6276
SMDT1	1998	2623	3792	4205
PHETA2	0	4	10	4
LOC112268334	4	4	4	5
MUC2	9	5	0	1
LOC107987157	0	2	0	0
LINC02688	4	2	0	2
MUC6	14	15	14	32
AP2A2	8064	7581	9191	8801
RNU6-1025P	0	0	0	0
LOC105377779	0	4	4	0
MIR3674	4	2	2	10
CLN8	1917	2310	3699	3241
CLN8-AS1	186	212	376	463
LOC100130321	0	0	0	0
LOC105377778	10	2	6	10
DLGAP2	0	3	0	0
DLGAP2-AS1	0	0	0	0
HLA-DPA3	0	0	0	0
LOC112267927	0	0	0	0
LOC100294160	7	9	6	5
LOC107987440	2	4	2	2
LINC01596	0	0	1	0
LOC105377619	0	8	4	1
FRG1-DT	53	86	44	34
RNU1-51P	16	20	28	64
LOC105377616	1156	1368	1528	1708
LOC107987311	4	7	11	2
LINC01262	0	0	0	0
LOC105377615	10	8	11	7
HSP90AA4P	890	628	626	488
LOC105377614	0	0	0	0
KRT18P53	0	0	0	0
FABP5P13	0	0	0	0
LOC102723840	0	0	2	0
PPP2R3B	1181	1610	1530	1853
LOC101929829	13	7	31	23
LOC107987438	0	0	0	0
LOC107987441	4	4	4	5
LOC105372225	0	0	0	0
SALL3	0	0	0	0
LINC01896	0	0	0	0
LOC105372221	0	0	0	0
LOC105372220	0	0	0	0
LOC105372219	0	0	0	0
WNT9B	2	0	0	2
LOC101929777	0	0	0	2
WNT3	294	314	126	96
RPS7P11	3670	3794	4217	3303
LOC107985026	6	5	5	5
NSF	14921	14825	20157	21054
FAM215B	106	104	142	134
RN7SL199P	28	6	15	7
LRRC37A2	1337	1486	2014	2094
ARL17A	1237	1386	1774	1667
RDM1P2	75	96	158	186
LOC100132570	94	110	162	110
DND1P2	174	153	161	185
MAPK8IP1P1	138	146	210	301
KANSL1-AS1	81	128	205	349
LOC107985027	18	23	34	30
KANSL1	4126	4413	4839	4410
STH	2	0	2	0
LOC105371800	3	6	4	5
MAPT-IT1	8	7	6	11
MAPT	386	487	957	1019
SPPL2C	0	0	0	0
MAPT-AS1	0	0	0	0
CRHR1	0	0	0	0
LOC107985028	0	0	0	0
LOC105371802	0	0	0	0
ARF2P	266	289	285	276
LINC02210-CRHR1	0	0	0	0
LINC02210	159	267	164	183
RPS26P8	9501	8729	9367	8579
MAPK8IP1P2	151	120	220	175
LOC105376839	6	6	10	4
DND1P1	151	137	145	154
RDM1P1	76	81	153	184
LOC102724345	318	325	354	370
LRRC37A4P	2429	2623	2532	2461
LOC112267925	1251	1421	1324	1267
LRRC37A3	734	788	1043	1021
LOC105369225	56	35	50	25
MIR4315-1	0	0	0	0
PLEKHM1	3105	3062	7907	7758
ARHGAP27	1129	1335	2247	2366
LOC105371796	6	0	3	3
RNA5SP443	3	0	0	0
KRTAP9-12P	0	0	0	2
KRTAP9-2	0	0	0	0
KRTAP9-4	0	0	0	0
KRTAP9-9	0	0	0	0
KRTAP9-6	0	0	0	0
KRTAP9-11P	0	0	0	0
KRTAP9-7	0	0	0	0
KRTAP9-10P	0	0	0	0
KRTAP29-1	0	0	0	0
LOC102724956	3	33	51	39
TBC1D3I	231	253	646	585
LOC105371747	4	12	3	0
CCL4L1	1	0	1	0
CCL3L1	2	2	15	15
LOC107987437	0	0	0	0
LOC105379634	0	0	0	0
CCL3P1	0	1	0	2
TBC1D3G	228	312	696	673
LOC100420853	0	2	8	6
YWHAEP6	0	0	0	0
LOC105379635	1	4	1	0
CCL4L2	0	0	0	0
CCL3L3	0	0	0	0
TBC1D3B	0	0	0	0
LOC100420851	136	122	276	229
LOC107985056	1	3	0	0
LOC100419980	12	4	9	8
LOC107985055	0	0	0	3
RN7SL301P	0	0	0	0
CCL4	0	3	0	3
LOC101927369	11	18	14	16
CCL3	36	36	159	158
CCL3-AS1	0	0	0	0
CCL18	0	0	0	2
LOC105379599	37	35	31	22
MIR3183	0	0	0	0
LOC105371481	0	3	3	12
LOC112268190	72	144	39	60
ABR	20983	20997	18822	18226
TIMM22	4371	3858	4224	4398
NXN	132	187	569	613
RPH3AL-AS1	0	0	0	0
RPH3AL	414	402	333	288
LOC107984761	1	1	0	0
LOC107984089	6	4	2	11
FMN1	814	1036	260	297
GREM1-AS1	0	0	0	0
GREM1	0	2	0	0
LOC105370756	33	43	12	16
SCG5-AS1	10	6	6	6
LOC105379633	25	18	6	7
SCG5	2	8	4	0
ARHGAP11A-SCG5	0	1	1	0
ARHGAP11A	5381	5704	2454	2687
RN7SL286P	2	2	0	0
GOLGA8N	991	1076	404	458
LOC101928042	38	74	42	43
LINC02256	57	91	108	122
WHAMMP1	494	564	819	815
LOC107984723	0	0	0	1
LOC101060588	0	0	0	0
RNU6-18P	0	0	0	0
LOC107984069	898	923	1106	1155
LOC105370754	616	540	683	590
CHRNA7	1595	2006	2180	2178
DEPDC1P1	216	186	54	40
LOC105370753	4	6	19	10
OTUD7A	41	50	35	43
LOC400347	0	4	6	6
UBE2CP4	3	3	2	6
LOC105370939	0	0	0	0
LOC105376707	2	2	0	0
KLF13	856	1076	1703	1803
LOC283710	0	0	0	0
LOC107984092	0	6	1	2
LINC02352	0	0	0	0
LOC107984779	0	0	0	0
MIR211	0	0	0	0
LOC105370752	0	0	0	0
TRPM1	2	2	4	0
RNU6-466P	0	0	0	6
MTMR10	1053	1192	1834	1940
FAN1	1706	2258	2500	2286
LOC388104	125	141	84	113
LOC100629121	2	0	4	6
HERC2P10	186	208	180	152
RN7SL82P	0	2	2	0
LOC107987436	1	2	0	1
LOC101930434	9	9	3	12
LOC107984025	2	0	0	0
LOC100288637	883	923	518	468
ARHGAP11B	1634	1520	647	540
RN7SL628P	0	1	1	0
GOLGA8H	470	478	210	242
ARHGAP11B-DT	107	114	77	76
ULK4P1	173	224	134	153
DNM1P29	2	0	0	0
RN7SL196P	2	2	0	0
LOC100288482	9	16	2	2
GOLGA8R	965	1124	410	363
LOC105376704	10	30	40	27
MPHOSPH10P3	5	9	5	6
LOC105370750	3	12	15	8
LOC101929944	1	0	0	2
GOLGA8Q	968	1075	398	368
DNM1P50	1	0	0	4
ULK4P2	68	105	62	76
LOC105370751	146	183	185	184
CHRFAM7A	1068	1350	1064	965
LOC102724055	1268	1186	1348	1338
RNU6-17P	0	0	0	0
LOC728424	2	0	0	0
LINC02249	0	0	0	0
LOC105370747	0	0	0	0
LOC105370746	0	0	0	0
DNM1P30	2	2	0	0
RN7SL469P	0	0	0	0
LOC101929922	2	1	1	1
GOLGA8T	626	685	305	280
ULK4P3	214	284	141	171
DNM1P28	0	0	0	0
RN7SL673P	0	0	0	0
GOLGA8J	428	412	172	170
SYNGR2P1	136	114	144	106
NCAPGP2	10	6	10	2
HMGN2P5	2278	1951	2030	1926
TJP1	6076	6457	7788	8006
LOC105370743	2	6	0	0
LOC100130111	260	216	66	62
TUBBP8	10	8	26	20
NSMCE3	1006	1003	1224	1794
LOC100420707	75	56	74	37
FAM189A1	264	318	505	470
APBA2	3755	3861	3304	3387
PDCD6IPP2	323	335	530	444
LOC100289656	24	26	22	40
LOC100996670	4	2	0	0
WHAMMP2	178	276	257	244
RN7SL719P	0	0	0	0
LOC107984746	1	0	0	0
GOLGA8M	256	280	157	119
LOC100419574	69	59	99	114
HERC2P9	1604	1720	2916	2692
HERC2P11	48	40	51	67
LOC105369220	0	0	0	0
LOC100132202	0	3	0	0
MPHOSPH10P8	0	0	0	0
GOLGA8G	72	67	15	9
ABCB10P4	36	21	15	30
MIR4509-3	0	0	0	0
LOC101059997	0	9	2	0
MIR4509-2	0	0	0	0
ABCB10P3	30	19	17	28
GOLGA8F	65	69	9	11
MPHOSPH10P7	0	0	0	0
GOLGA6L22	0	0	0	0
LOC101060587	0	0	0	0
HERC2P1	5	3	9	18
RPL41P2	25198	24135	26518	22701
HERC2	11077	11397	14582	12896
RPL5P32	18	14	30	24
OCA2	1	0	0	0
LOC100421667	0	3	0	0
MIR4509-1	0	0	0	0
ABCB10P1	51	60	45	48
RN7SL106P	3	0	0	0
GOLGA8DP	27	30	0	3
MPHOSPH10P5	0	0	0	0
GOLGA6L1	0	0	0	6
LOC101060118	0	0	0	0
ELMO2P1	0	0	4	0
TUBGCP5	1997	2221	2438	2561
PRB1	0	0	0	0
PRB4	0	0	0	0
PRB3	0	2	4	0
LOC100420583	0	2	0	0
LOC107987435	0	2	3	3
TAS2R42	0	4	18	2
TAS2R67P	8	16	20	30
SMIM10L1	1679	1866	3331	4331
TAS2R30	14	16	19	10
TAS2R45	10	28	38	40
TAS2R68P	22	17	32	23
TAS2R46	5	7	20	11
TAS2R63P	1	2	0	11
TAS2R31	18	27	68	46
TAS2R19	37	56	34	32
TAS2R20	67	180	110	143
TAS2R50	3	13	3	12
TAS2R15P	18	30	36	42
TAS2R14	24	51	90	90
PRH1-TAS2R14	0	0	3	0
PRH2	27	24	30	33
TAS2R13	3	12	6	9
TAS2R12P	3	9	0	9
PRH1	12	9	66	21
PRR4	0	0	6	0
PRH1-PRR4	0	0	0	3
LOC100420580	0	0	0	0
TAS2R10	15	12	6	33
LOC107984459	45	87	216	255
TAS2R9	0	0	0	0
TAS2R8	3	0	0	0
TAS2R7	0	0	3	0
IFITM10	7	6	86	68
KRTAP5-6	0	0	0	0
LINC02708	0	0	0	0
FAM99B	0	0	0	0
FAM99A	0	0	0	0
KRTAP5-5	0	0	0	0
KRTAP5-4	0	0	0	1
KRTAP5-3	0	0	0	0
KRTAP5-2	0	0	0	0
KRTAP5-1	0	3	6	0
KRTAP5-AS1	0	0	0	0
DUSP8	393	575	708	859
LOC105379626	0	0	0	0
LOC105379586	0	0	0	0
LOC105377775	0	0	0	0
LOC105379627	0	0	0	0
FAM20C	2618	3952	2194	2884
LOC105375116	3	0	3	0
LOC105375115	0	0	0	0
LOC100507642	0	6	9	4
LOC102723672	64	66	109	115
LOC105375114	0	0	0	0
LOC101929756	6	18	0	0
LOC105375113	3	9	0	0
LOC107986751	2	0	0	0
LOC105375112	0	2	0	0
LOC102723872	84	49	63	72
RNU1-79P	0	0	0	0
LOC107987429	0	0	0	0
LOC112267926	0	0	0	0
LOC107987427	0	1	1	0
LOC105375006	0	0	0	0
TRA-CGC2-1	0	0	0	0
TRA-AGC4-1	0	0	0	0
LINC00533	0	0	0	0
TRT-CGT3-1	0	0	0	0
TRA-TGC2-1	0	0	0	0
LOC105374996	0	0	0	0
TRA-TGC9-1	0	0	0	0
TRA-AGC3-1	0	0	0	0
TRS-GCT4-1	0	0	0	0
TRQ-TTG2-1	0	2	0	0
ZBED9	4	3	6	0
TRR-TCG5-1	0	0	0	0
LOC107986586	0	0	0	0
TRI-TAT3-1	0	0	0	0
GPX5	0	0	0	0
GPX6	0	0	0	0
PROP1	2	11	0	0
SUDS3P1	77	82	116	113
LOC100128340	8	25	35	63
LOC728554	15848	15509	12199	11648
MCCC2	5979	7113	5134	5583
HMGN1P12	0	0	0	3
LOC100419852	6	9	0	0
BDP1	7555	8448	13023	15902
LOC107987434	0	0	0	0
PMCHL2	0	12	3	3
LINC02197	0	0	0	1
LOC107986421	19	47	28	40
LOC441081	161	150	278	296
GUSBP17	231	292	372	336
LOC107987433	40	47	77	68
GUSBP9	169	244	184	203
CDH12P4	46	41	115	194
NAIPP4	599	672	1239	1405
GTF2H2	13592	13707	13202	14658
NAIPP1	68	76	100	130
NAIP	692	814	1493	1747
SMN1	18370	17353	16837	18766
SERF1A	1562	1444	1563	2030
CDH12P3	44	43	124	201
NAIPP2	503	582	1050	1223
SMN2	10721	9983	9729	10801
SERF1B	1023	956	1022	1348
CDH12P2	18	15	48	75
LOC105369228	116	136	297	323
LOC105379023	25	64	106	72
LOC112268330	67	55	93	94
GUSBP1	560	550	898	808
LOC728452	27	31	41	48
LOC728506	116	118	197	169
GUSBP15	655	805	1092	982
GUSBP3	315	415	506	484
LOC105379623	12	24	13	24
RARRES2P4	8	12	22	34
FRG2	64	90	90	90
DUX4L9	36	34	24	30
RNA5SP175	4	2	0	4
RNA5SP174	14	22	6	46
TUBB7P	2	2	4	2
MLLT10P2	0	0	4	0
FRG1	2725	2481	3080	3756
LINC01881	184	228	314	324
LINC01880	0	0	0	0
LOC105373980	0	0	0	0
LOC285097	3	0	0	3
LINC01238	12	24	15	18
LINC01237	23	31	39	38
LOC101926946	1	0	0	0
LOC105374866	1	1	17	16
LOC112268329	7	9	0	0
OR2G6	1	0	2	0
OR2AS2P	0	0	0	0
OR2T5	0	0	0	0
LOC105373277	0	0	3	0
OR2T3	0	0	0	0
LOC105373279	0	0	0	12
OR2T2	0	0	0	0
OR2T7	0	0	0	0
OR2T1	0	0	0	0
OR2T6	0	0	0	0
OR2T4	0	0	0	0
TBX22	0	0	0	0
LINC00685	64	132	243	234
APOBEC3A_B	334	418	101	117
LOC105373032	0	2	0	0
NCF4	0	0	0	0
NCF4-AS1	0	0	0	0
PVALB	0	0	0	0
NDUFA9P1	24	18	18	18
RPL41P3	14730	13945	15781	13963
RBFOX2	13588	15518	14325	14685
APOL5	0	0	2	0
MRPS16P3	0	0	0	0
CABIN1	3141	3430	3892	3860
GSTTP2	0	0	0	0
GSTT1	170	219	323	271
GSTT1-AS1	7	0	5	3
LOC391322	43	65	42	44
LOC100420769	0	1	0	0
EIF4EBP1P2	0	0	0	0
MTND1P13	0	0	0	0
GSTT4	0	0	0	2
GSTT2	727	735	1513	1471
DDT	1948	4987	2192	5337
DDTL	2209	4825	2499	4449
GSTT2B	750	753	1611	1500
LOC100652871	0	0	0	0
LOC100129358	96	86	138	98
LOC107985558	60	80	208	184
MIF	0	0	0	0
MIF-AS1	24	44	40	66
RN7SL268P	2	10	16	20
SLC2A11	156	202	682	578
DERL3	0	0	0	0
SMARCB1	6001	5772	5655	6282
MMP11	2	0	0	0
LOC107985577	0	0	0	0
CHCHD10	0	0	0	0
C22orf15	2	3	1	3
LINC02557	0	0	0	0
LOC648771	1293	1235	1926	1254
FAM230I	0	0	0	0
LINC01659	0	0	0	0
LOC107985555	2	0	0	6
ZDHHC8P1	0	2	2	2
CES5AP1	0	0	0	0
LL22NC03-63E9.3	1	2	1	1
PRAME	6672	6168	4611	4706
LOC105379601	3	2	1	4
ZNF280A	81	86	136	169
LOC105379602	5	5	1	1
ZNF280B	255	342	414	389
LOC100736412	0	0	0	0
LOC105379603	0	0	0	0
LOC105379604	0	0	0	0
LOC102725003	0	0	0	0
LOC105379605	0	0	0	0
IGLV5-39	0	0	0	0
IGLV7-43	0	0	0	0
LOC102724999	0	0	0	0
IGLV5-45	1	0	0	0
SNORD159	50	72	160	126
LSS	14618	15371	28186	26359
SPATC1L	2023	2483	1316	1624
FTCD-AS1	0	0	0	0
FTCD	13	40	47	32
GART	19127	21052	14783	16801
DNAJC28	52	42	190	264
RPS5P3	2	0	4	2
TMEM50B	1355	1485	2772	3288
IFNGR2	2417	2976	2080	2702
C21orf62	0	4	0	0
C21orf62-AS1	4	16	14	14
PAXBP1	1787	2029	2522	3035
RNU4-45P	0	0	0	0
LOC100420035	2	8	6	6
LOC105379618	147	286	240	232
LINC00308	58	103	130	143
LOC100134423	0	0	0	0
BTG3-AS1	31	31	18	38
BTG3	625	851	610	768
LOC107987418	0	0	0	0
NEK4P1	0	0	0	0
LOC107985511	0	0	0	0
PCMTD2	2022	3454	5816	7198
MYT1	56	46	26	16
LOC105372727	2	0	0	0
NPBWR2	2	0	0	0
OPRL1	32	36	117	93
KCNQ2-AS1	0	0	0	0
LOC105372721	0	0	0	0
KCNQ2	1	0	0	0
LOC105372704	24	46	42	54
TAF4	2082	2231	2904	3260
MIR1257	0	0	4	0
CDH4	34	36	82	67
LOC107985440	14	11	6	16
LOC107987425	5	10	16	20
PCAT19	21	16	11	12
TPM3P5	846	656	525	417
PLEKHA3P1	123	93	147	104
LINC01480	0	4	0	0
LOC110467527	0	0	0	2
CEACAM21	2	1	2	0
CEACAMP3	0	0	0	0
DNAJC19P2	0	0	0	0
LOC105372404	0	0	0	0
CEACAM4	0	0	0	0
DNAJC19P3	0	0	0	0
LOC105372405	0	0	0	0
CEACAM7	0	0	0	0
GPI	26194	24291	23711	21528
GARRE1	1470	1825	2535	2702
RPL29P33	502	516	466	358
LSM14A	8958	10141	10102	10994
ZNF92P2	0	0	0	0
PCGF7P	158	144	71	67
MTDHP5	0	0	0	0
VN1R85P	0	0	0	0
ZNF676	0	0	0	0
BNIP3P30	0	0	0	0
LOC105372328	0	0	0	0
LOC107985324	0	0	0	0
BNIP3P31	0	0	0	0
ZNF43	0	0	1	0
BRI3BPP1	0	0	0	0
CCNYL6	38	26	48	48
ZNF100	220	334	389	472
VN1R84P	2	0	4	2
MTDHP4	0	0	0	2
MTDHP3	0	0	0	0
LOC400682	1	0	0	0
ZNF430	260	283	251	341
LOC112268247	0	0	0	0
KRT18P40	0	0	4	0
ZNF85	22	53	41	58
LOC100418993	0	0	0	0
LOC100418992	0	0	0	0
LOC100418991	0	0	0	0
LOC100418990	0	0	0	0
LOC100418989	0	0	0	0
LOC100418988	0	0	0	0
LOC100418987	0	0	0	0
LOC100418986	0	0	0	0
BNIP3P24	0	0	0	0
ZNF66	1	0	2	3
VN1R79P	0	0	0	0
LOC100533638	0	0	0	0
LOC105372319	0	0	0	0
SBNO2	5089	6650	4281	5076
MED16	2662	3020	2484	2401
CFD	0	4	2	6
ELANE	0	1	0	1
PRTN3	0	0	0	0
AZU1	0	0	5	2
CTDP1	1831	2154	2725	3301
CTDP1-DT	0	4	0	6
LOC284240	0	0	0	2
DSEL	1099	1269	3296	3963
LOC100422053	0	0	0	0
RPLP0P11	0	0	0	0
LOC105372115	4	4	4	16
SKA1	2010	2072	1211	1502
LOC105372114	0	0	4	8
RNA5SP458	0	0	0	0
TBCD	4820	4559	5260	4998
B3GNTL1	933	1000	726	602
METRNL	1958	2562	2570	3242
SEPTIN9	11766	10714	6615	6109
LOC107984143	16	13	4	1
SEPTIN9-DT	0	0	0	0
LACAT1	0	0	6	4
MYL6P5	0	0	0	2
RDM1P4	6	13	13	20
LOC107984156	230	290	326	331
LOC100294336	58	97	79	100
LOC101929775	53	83	97	178
LOC107984142	40	72	105	190
LOC112268319	12	26	15	11
LOC100996747	2891	2782	2875	2689
LOC100996745	137	125	146	145
LOC105371801	0	0	0	0
LOC105371799	4	1	3	2
RN7SL656P	13	3	10	4
LRRC37A	648	752	975	977
LOC107987254	98	93	125	117
LOC100996709	387	391	485	502
NSFP1	1134	1158	1446	1380
LOC101929774	130	128	172	162
KRTAP16-1	0	0	0	0
KRTAP17-1	0	0	0	0
TBC1D3P7	0	0	0	0
KRT33A	2	0	0	0
LOC105371778	0	0	0	0
KRT33B	0	6	0	1
KRT34	171	141	31	23
LOC100653049	91	81	20	11
KRT31	0	0	0	2
KRT41P	0	0	0	0
LOC100505782	0	0	0	0
KRT37	0	2	0	0
KRTAP9-3	0	0	0	0
KRTAP9-8	0	0	0	0
KRTAP4-12	0	0	0	0
KRTAP4-11	0	0	0	0
KRTAP4-9	8	3	1	0
KRTAP4-16	4	1	0	0
KRTAP4-8	0	0	0	0
LOC100996750	0	0	1	0
KRTAP2-5P	0	0	0	0
KRTAP2-4	2	32	0	0
KRTAP2-3	96	110	2	2
KRTAP2-2	0	16	0	0
KRTAP2-1	0	18	0	0
KRTAP1-1	0	0	0	0
KRTAP1-3	0	0	0	0
KRTAP1-4	0	0	0	0
KRTAP1-5	0	2	6	0
KRTAP3-1	0	0	0	0
KRTAP3-4P	0	0	0	0
KRTAP3-2	0	0	0	0
KRTAP3-3	0	0	0	0
KRT40	0	0	0	0
KRT39	0	0	0	0
LOC107985072	0	0	0	0
KRT23	0	2	0	0
KRT20	0	2	0	0
KRT12	2	4	2	2
LOC105371777	3	0	2	2
C17orf98	0	0	6	0
MIR4727	0	0	0	0
CWC25	2370	2176	2658	3072
PIP4K2B	5658	5889	7597	7976
RNU6-866P	2	0	0	2
PSMB3	18608	17614	13746	13282
TRN-GTT2-5	0	0	0	0
LOC100287808	82	111	127	139
PCGF2	3841	3553	2871	3006
RNA5SP440	0	0	0	0
CISD3	2548	2496	2700	3006
MIR4726	0	0	0	0
LOC105371762	12	14	4	8
MLLT6	11393	11338	10166	9398
MIR4734	0	0	0	0
LOC105371763	292	396	324	368
LOC105371764	18	54	36	64
EPOP	1120	1106	1642	2126
LOC105371761	0	4	2	2
SRCIN1	74	85	69	97
LOC101929494	1835	1700	1040	1052
ARHGAP23	5722	6476	6207	6673
SOCS7	3440	3772	5381	5388
GPR179	2	2	10	19
MRPL45	5973	6159	7739	8466
LOC105371760	0	0	0	0
NPEPPSP1	2973	3109	4066	3586
TBC1D3	214	267	574	590
LOC102723933	0	8	2	0
RNA5SP526	0	0	0	0
LOC112268325	0	0	1	0
TBC1D3E	1219	1195	1928	1625
LOC102723851	0	0	0	0
RNU6-489P	0	0	0	0
YWHAEP7	0	0	0	0
LOC105371757	0	0	0	0
LOC105371754	0	0	0	0
LOC107985009	0	0	0	0
HNF1B	0	2	4	0
LOC105371756	15	17	20	24
LOC105371755	9	28	28	28
MIR378J	15	9	8	22
DDX52	4894	5462	5375	6255
SYNRG	5056	5737	7053	7329
DUSP14	3650	3654	4888	5253
LOC100419621	4	1	2	3
TADA2A	2402	2330	2991	3066
C17orf78	4	6	10	9
SNORA90	0	0	0	2
RPL18AP12	2	0	4	4
HMGB1P24	180	212	180	248
RPS2P49	8	12	2	6
ACACA	26414	27135	19030	17363
LOC105371753	14	12	28	12
MIR2909	0	0	4	0
AATF	16098	12685	15105	15781
LHX1	153	200	150	251
LHX1-DT	317	390	166	214
LOC105371750	2	2	3	2
LOC105379600	0	0	0	0
LOC105371751	0	1	0	0
LOC105376836	0	0	0	0
MRM1	594	550	331	387
LOC107985031	54	68	54	28
DHRS11	1253	1295	819	834
RPS2P50	26	44	74	46
GGNBP2	8089	9106	11516	13370
PIGW	2747	3341	3005	3192
MYO19	11949	12506	7665	7260
RNA5SP439	2	0	4	2
ZNHIT3	2310	2282	3140	3646
LOC105371749	0	2	4	2
TBC1D3JP	22	22	44	40
TBC1D3F	152	194	381	438
RNU6-1192P	0	0	0	0
TBC1D3H	0	0	0	0
LOC100420852	111	90	232	187
LOC102723414	0	8	2	0
LOC101060212	1428	1540	1998	1786
CCL23	0	0	0	0
CCL15	0	0	0	0
CCL15-CCL14	0	0	0	0
CCL14	0	0	0	0
CCL16	0	4	0	0
LYZL6	0	0	0	0
RDM1	182	242	138	118
LOC100133244	2	4	2	2
LRRC37A9P	4	0	4	0
LRRC37A8P	10	6	0	6
LOC105371745	0	0	10	14
CCL5	80	118	258	238
LOC105371744	0	4	2	6
LOC107985049	146	150	144	108
HEATR9	6	8	18	14
TAF15	31793	27333	28169	26497
MMP28	0	0	0	0
SERPINF1	84	102	38	66
SERPINF2	82	39	8	32
WDR81	1744	1843	2366	2132
MIR22	0	0	0	0
MIR22HG	842	856	2302	2628
TLCD2	159	202	152	186
PRPF8	81349	81680	79484	72090
RILP	253	354	188	279
SCARF1	76	82	14	20
RN7SL105P	0	2	0	0
SLC43A2	520	545	533	549
CRK	9550	10088	13838	15048
YWHAE	73825	68065	61178	69078
ABR-AS1	0	0	0	0
MRPL14P1	0	0	0	2
LOC105371480	341	399	426	345
LOC105371425	0	2	4	0
LOC101929045	0	0	0	2
LINC02091	0	0	0	0
DOC2B	0	0	0	0
SCGB1C2	0	0	0	0
LOC101929828	22	18	16	14
GTF2IP17	0	0	0	0
LOC101929823	110	150	168	86
LINC02887	190	212	274	172
LOC102723777	108	116	70	80
LOC101929817	46	94	116	138
UTP4	12325	11986	10096	10190
RNU6-22P	0	0	0	0
SNTB2	2110	2389	2191	2535
CES5A	3	1	0	0
CES1	161	110	92	72
LOC107987423	80	49	45	33
LOC441750	2	0	4	0
LOC100133127	0	0	0	2
LOC105371105	6	2	4	10
LOC105371098	8	12	5	18
NPIPA7	1113	1235	1803	1634
MIR6511A3	0	0	0	0
PKD1P2	4684	6697	7334	6772
MIR6770-2	0	0	0	0
MIR6511A2	0	0	0	0
PKD1P1	5818	7965	10233	9846
MIR3180-2	0	0	0	0
MIR3670-2	0	0	0	0
MIR3179-2	26	48	66	66
LOC105371099	97	98	123	122
NOMO3	23813	25712	38955	38332
LOC105371100	0	0	0	0
ABCC6	16	6	8	19
RPL17P40	0	0	0	0
ABCC1	7388	8309	8000	7778
RPL15P20	110	146	130	80
LOC107984869	0	0	0	0
RNU6-213P	0	1	2	2
CEP20	3014	3559	3820	4025
MYH11	76	108	102	108
NDE1	3259	3614	2031	2347
MIR484	0	0	0	0
MIR6506	0	0	0	0
MARF1	5051	6763	8519	8748
LOC105371102	0	0	0	2
BMERB1	338	339	617	531
MPV17L	0	2	0	0
NPIPA5	1050	1030	1889	1771
LOC105371103	7	25	37	24
ABCC6P1	0	0	0	1
ABCC6P2	0	0	0	0
NOMO1	29626	31583	48549	48006
MIR3179-1	19	38	51	42
MIR3670-1	0	0	0	0
MIR3180-1	0	0	0	0
MIR1972-1	4	2	0	0
LOC728138	345	308	329	293
NPIPA1	645	647	1090	1094
MIR3179-3	22	43	59	54
MIR3670-3	0	0	0	0
MIR3180-3	0	0	0	0
LOC102724992	1547	1548	2366	2220
MIR6511A1	0	0	0	0
LOC100288162	11	10	32	8
MIR6770-1	0	0	0	0
NPIPA2	1070	1190	1901	1748
PKD1	3654	5890	5816	5689
LOC102724984	229	191	219	198
MIR1972-2	2	1	0	0
NTAN1	3018	3162	2613	3026
RRN3	5507	6469	7821	8638
LOC100505915	111	133	204	146
NPIPP1	41	50	91	66
NPIPA8	43	54	62	68
MIR6511B2	0	0	0	0
PKD1P6-NPIPP1	671	913	1188	1018
PDXDC1	5665	5366	7878	7877
MIR4516	3	1	10	7
MIR3180-4	0	0	0	0
LOC105371096	0	0	0	0
LOC105371097	4	5	6	4
LOC107984870	0	0	0	0
LOC100652777	9	39	38	33
NPIPA3	479	662	893	682
LOC105371095	0	0	0	0
PLA2G10	4	9	7	9
RNU7-125P	0	0	4	4
BFAR	6649	7308	6517	7320
RN7SL274P	0	0	0	0
LOC107984865	4	8	2	12
LOC105371094	0	0	0	0
LOC107987416	0	0	7	1
PARN	7094	7085	6169	6552
CDIP1	3736	3629	4317	4246
HMOX2	4470	3790	5045	5250
NMRAL1	2277	2140	2394	2395
DNAJA3	7922	8373	7648	8510
VASN	112	164	234	358
CORO7	160	214	274	188
PAM16	32	42	38	52
CORO7-PAM16	0	0	0	0
GLIS2-AS1	8	2	20	4
GLIS2	918	1185	1883	1972
HS3ST6	0	0	0	0
LINC02124	0	0	0	0
LINC00254	0	0	0	0
CAPN15	2681	3568	2183	2798
LINC00235	6	24	4	40
LOC107987417	1	5	9	12
RAB11FIP3	2816	2799	4829	5355
DECR2	862	1042	1778	1938
CPEB1	30	36	6	12
RPS17	75154	86888	97816	122994
DNM1P38	2	6	0	4
LOC105370926	4	4	7	7
GOLGA2P10	3134	3275	5847	5962
CSPG4P10	36	27	36	20
UBE2Q2P6	13	19	13	12
LOC102724034	5	3	8	4
GOLGA6L3	106	90	134	151
GOLGA6L9	739	972	1947	2123
RPL9P8	9237	10420	12456	14537
UBE2Q2P2	140	255	389	560
GOLGA6L4	564	531	851	848
DNM1P41	88	88	169	99
LOC103171574	12	15	31	11
UBE2Q2L	57	61	18	18
LOC440300	323	404	652	577
LOC105379597	1	2	2	3
LOC101929479	687	684	1286	1095
GOLGA2P7	1223	1468	2455	2784
GOLGA6L10	248	285	482	543
DNM1P43	0	1	2	0
ADAMTS7P1	2	3	0	1
MIR4311	0	4	0	0
LOC105370867	34	46	24	30
MEGF11	158	207	235	268
RNU1-119P	0	0	0	0
LOC105370798	6	0	0	0
SORD2P	1865	1523	1278	1159
TRIM69	0	2	10	2
LOC100419583	1784	2216	2429	2487
MIR10393	0	0	0	0
B2M	21898	26687	47225	51727
PATL2	3	7	9	6
LOC107987422	79	89	33	65
CYFIP1	14237	15432	20728	20230
GOLGA8IP	24	4	0	4
RN7SL495P	0	0	0	0
LOC101927846	2	4	2	2
LOC100419579	112	106	173	163
HERC2P2	3878	4166	8240	7320
HERC2P7	45	66	99	102
LOC112268161	0	0	0	0
MPHOSPH10P9	0	0	0	0
GOLGA8EP	26	19	3	5
SPATA31E3P	0	0	0	0
LOC441711	356	272	223	132
LOC102724737	86	74	114	82
LOC107987218	0	0	0	0
FAM30C	0	0	0	0
OR4M2B	0	0	0	0
OR4H6P	0	0	0	0
LOC107987217	0	0	0	0
LINC02203	0	0	0	0
OR11J6P	0	0	0	0
OR11J2P	0	0	0	0
MIR5701-2	0	0	0	0
NF1P9	46	31	32	20
LOC105369227	0	0	0	0
LOC107984135	0	0	0	0
VN1R60P	2	8	2	2
RNU6-631P	0	0	0	0
MIR3118-3	0	0	0	0
POTEB3	15	24	33	34
GRAMD4P6	0	1	0	0
CXADRP2	24	28	7	14
LONRF2P4	0	0	0	0
RNU6-1235P	2	0	14	6
LOC105379593	58	117	234	228
LOC646214	756	882	1325	1164
LOC105370714	16	15	19	16
LOC105370715	0	0	0	0
NBEAP4	4	8	18	19
IGHV5-78	0	0	0	0
MIR5195	0	0	0	0
IGHVIII-76-1	0	0	0	0
IGHV3-76	0	0	0	0
IGHV3-75	0	0	0	0
IGHVII-74-1	0	0	0	0
IGHV3-74	0	0	0	0
IGHV3-73	0	0	0	0
IGHV3-72	0	0	0	0
IGHV3-71	0	0	0	0
IGHV2-70	0	0	0	0
IGHV1-69D	0	0	0	0
IGHV1-69-2	0	0	0	0
IGHV3-69-1	0	0	0	0
IGHV2-70D	0	0	0	0
IGHV1-69	0	0	0	0
IGHV1-68	0	0	0	0
IGHVIII-67-4	0	0	0	0
IGHVIII-67-3	0	0	0	0
IGHVIII-67-2	0	0	0	0
IGHVII-67-1	0	0	0	0
SLC20A1P1	0	0	0	0
IGHV1-67	0	0	0	0
IGHV3-66	0	0	0	0
IGHVII-65-1	0	0	0	0
IGHV3-65	0	0	0	0
LOC102724977	0	0	0	0
IGHV3-64	0	0	0	0
GOLGA4P3	0	0	0	0
IGHV3-63	0	0	0	0
IGHVII-62-1	0	0	0	0
IGHV3-62	0	0	0	0
IGHV4-61	0	0	0	0
IGHVII-60-1	0	0	0	0
RNA5SP389	0	0	0	0
IGHV3-60	0	0	0	0
IGHV4-59	0	0	0	0
IGHV1-58	0	0	0	0
IGHV3-57	0	0	0	0
IGHV7-56	0	0	0	0
IGHV4-55	0	0	0	0
IGHV3-54	0	0	0	0
IGHVII-53-1	0	0	0	0
IGHV3-53	0	0	0	0
IGHV3-52	0	0	2	0
IGHVII-51-2	2	0	0	0
IGHV8-51-1	0	0	0	0
IGHV5-51	0	0	0	0
IGHV3-50	0	0	0	0
IGHVII-49-1	0	0	0	0
IGHV3-49	0	0	0	0
IGHV3-48	2	0	2	0
IGHVIII-47-1	0	2	2	0
IGHV3-47	60	54	108	40
IGHVII-46-1	20	26	54	30
IGHV1-46	20	38	18	18
IGHV1-45	16	25	29	31
IGHVII-44-2	0	0	0	6
IGHVIV-44-1	8	6	26	18
LINC00221	4461	4654	5170	6029
IGHVIII-44	4	0	6	0
IGHVII-43-1	12	10	8	2
IGHV3-43	36	30	30	30
IGHV3-42	4	2	0	10
HOMER2P1	38	46	80	56
IGHV3-41	24	32	34	50
IGHVII-40-1	10	12	20	30
IGHV7-40	20	16	14	32
IGHV4-39	11	13	27	35
IGHVIII-38-1	46	46	100	128
IGHV3-38	34	39	47	44
IGHV3-37	18	8	12	14
IGHV3-36	0	10	4	8
IGHV3-35	60	52	44	30
IGHV7-34-1	6	14	4	8
IGHV4-34	133	118	260	223
IGHV3-33-2	15	14	41	51
IGHVII-33-1	11	22	50	37
IGHV3-33	36	24	68	40
GOLGA4P1	17	6	19	42
IGHV3-32	13	6	6	8
IGHVII-30-21	2	5	2	4
IGHV4-30-2	0	0	0	3
IGHV3-30-2	4	2	2	2
IGHVII-30-1	0	2	8	13
IGHV3-30	6	5	13	22
GOLGA4P2	26	4	16	2
IGHV3-29	2	3	0	1
IGHVII-28-1	2	2	7	2
IGHV4-28	0	0	1	7
IGHV7-27	0	0	0	0
IGHVII-26-2	0	0	0	0
IGHVIII-26-1	0	0	0	0
IGHV2-26	0	0	0	0
IGHVIII-25-1	0	0	0	0
IGHV3-25	0	0	0	0
LINC00226	0	2	0	0
HOMER2P2	6	0	0	0
IGHV1-24	0	0	0	0
IGHV3-23	0	0	0	0
IGHVIII-22-2	0	0	0	0
IGHVII-22-1	0	0	0	0
IGHV3-22	0	0	0	0
IGHV3-21	0	0	0	0
IGHVII-20-1	0	0	0	0
IGHV3-20	0	0	0	0
LOC105370700	0	0	0	0
IGHV3-19	0	0	0	0
IGHV1-18	0	0	0	0
SLC20A1P2	0	0	0	0
IGHV1-17	0	0	0	0
IGHVIII-16-1	0	0	0	0
IGHV3-16	0	0	0	0
IGHVII-15-1	0	0	0	0
IGHV3-15	0	0	0	0
IGHV1-14	0	0	0	0
IGHVIII-13-1	0	0	0	0
IGHV3-13	0	0	0	0
IGHV1-12	0	0	0	0
IGHVIII-11-1	0	0	0	0
IGHV3-11	0	0	0	0
IGHV5-10-1	0	0	0	0
IGHV3-64D	0	0	0	0
IGHV3-7	0	0	0	0
IGHV3-6	0	0	0	0
IGHVIII-5-2	0	0	0	0
IGHVIII-5-1	0	0	0	0
IGHV2-5	0	0	0	0
IGHV7-4-1	0	0	0	0
IGHV4-4	0	0	0	0
LOC107984634	0	0	0	0
IGHV1-3	0	0	0	0
IGHVIII-2-1	0	0	0	0
IGHV1-2	0	0	0	0
RPS8P1	1516	1412	1692	1452
ADAM6	0	0	0	0
IGHVII-1-1	0	0	0	0
IGHV6-1	0	0	0	0
IGHD1-1	0	0	0	0
FAM30A	0	0	2	0
IGHD2-2	0	0	0	0
IGHD3-3	0	0	0	0
IGHD4-4	0	0	0	0
IGHD5-5	0	0	0	0
IGHD6-6	0	0	0	0
IGHD1-7	0	0	0	0
IGHD2-8	0	0	0	0
IGHD3-9	0	0	0	0
IGHD3-10	0	0	0	0
IGHD4-11	0	0	0	0
IGHD5-12	0	0	0	0
IGHD6-13	0	0	0	0
IGHD1-14	0	0	0	0
IGHD2-15	0	0	0	0
IGHD3-16	0	0	0	0
IGHD4-17	0	0	0	0
IGHD5-18	0	0	0	0
IGHD6-19	0	0	0	0
IGHD1-20	0	0	0	0
IGHD2-21	0	0	0	0
IGHD3-22	0	0	0	0
IGHD4-23	0	0	0	0
IGHD5-24	0	0	0	0
IGHD6-25	0	0	0	0
IGHD1-26	0	0	0	0
IGHJ1P	0	0	0	0
IGHD7-27	0	0	0	0
IGHJ1	0	0	0	0
IGHJ2	0	0	0	0
IGHJ2P	0	0	0	0
IGHJ3	0	0	0	0
IGHJ4	0	0	0	0
IGHJ5	0	0	0	0
IGHJ3P	0	0	0	0
IGHJ6	0	0	0	0
MIR4537	0	0	0	0
MIR4538	0	0	0	0
MIR4507	0	0	0	0
MIR4539	0	0	0	0
IGHM	0	0	4	0
IGHD	0	0	0	0
ATP6V1G1P1	0	0	0	0
IGHG3	0	0	0	0
LOC105378184	0	4	0	0
IGHG1	0	0	0	0
LOC107987211	0	0	0	0
IGHEP1	0	0	0	0
IGHA1	0	2	0	2
LOC105378185	1	0	0	0
ELK2AP	6	2	2	0
IGHGP	0	2	0	0
LOC105378187	0	2	0	0
LOC112268138	0	0	0	0
IGHG2	0	0	0	0
MIR8071-2	0	0	0	0
IGHG4	0	0	0	0
MIR8071-1	0	0	0	0
IGHE	0	0	0	0
IGHA2	4	0	0	1
IGH	0	0	0	0
LOC107987414	0	0	1	0
LOC105370698	0	0	0	0
ELK2BP	36	32	18	6
ATP5MC1P1	0	2	0	0
LOC105370697	0	0	0	0
TMEM179	0	0	0	0
C14orf180	0	0	0	0
CEND1P1	0	0	0	0
SERPINA1	27	12	5	10
SERPINA2	0	0	0	0
SERPINA6	2	2	0	0
SERPINA10	30	32	56	52
PPP4R4	465	739	811	899
LOC105370634	0	0	0	0
IFI27L2	1244	1274	1130	1132
IFI27	4	8	8	11
IFI27L1	869	776	950	748
DDX24	23832	20372	22860	23790
OTUB2	338	290	126	128
CCDC197	0	0	0	2
LOC107984663	0	0	0	0
MIR4506	0	0	0	0
ASB2	2	12	0	2
FAM181A	0	0	0	0
FAM181A-AS1	0	0	0	0
LOC105370631	0	0	0	0
PRIMA1	0	0	0	0
RNU6-1258P	0	0	0	0
COX8C	0	0	0	0
UNC79	6	14	44	42
RPL36AP4	2	6	2	2
BTBD7	2831	3170	4347	4668
RPL18AP1	22	12	6	8
UBR7	8868	9380	6004	6456
GON7	1430	1564	1454	1696
TMEM251	1934	2336	3682	4228
MOAP1	3870	4420	6294	6428
CYB5AP3	0	0	0	0
ITPK1-AS1	0	6	2	2
ITPK1	6706	6626	7403	7020
CHGA	0	2	4	2
LINC02287	0	0	0	0
LINC02833	0	0	0	0
TC2N	0	0	0	0
LOC100128939	0	0	0	0
NANOGP7	0	0	0	0
POLR3GP1	112	60	52	56
CATSPERB	0	0	0	2
LOC101928957	0	0	0	0
LINC00552	7	14	1	1
LOC105377805	7	8	4	13
GRK1	0	0	4	1
TUBGCP3	3960	4310	2672	2736
LOC105370372	0	0	0	0
SPACA7	0	0	0	0
LOC105370373	0	0	0	0
LINC01044	0	0	0	0
LINC01043	0	0	0	0
LOC107984555	0	0	0	0
LOC101928730	0	0	0	0
LINC01070	0	0	0	0
LOC105370370	0	0	0	0
ATP8A2	11	7	1	2
RNU6-76P	6	2	8	9
RNU6-55P	0	0	0	8
RHOT1P3	242	286	288	280
ANKRD20A9P	702	834	1427	1870
LINC00328-2P	28	16	20	10
SNX18P26	430	522	756	634
CYP4F34P	652	778	1032	944
LINC00417	326	528	546	604
ZNF965P	0	0	0	4
CNN2P12	0	0	0	0
GXYLT1P1	2	2	6	6
BCYRN1P3	0	0	0	0
PIWIL1	0	0	0	2
LOC101927786	0	0	0	0
LINC02825	0	0	0	0
LOC107984448	0	0	0	0
LOC101927531	0	0	0	0
LOC105379613	0	0	0	2
CCDC92	124	200	746	876
DNAH10	28	44	46	34
ANO4	2	2	7	0
RNU6-768P	0	0	0	0
SLC5A8	0	0	0	0
RPS6P19	0	0	0	0
METTL15P2	0	2	6	2
RPS6P22	0	0	0	0
LOC107987421	0	0	0	0
GIHCG	255	329	480	602
ATP23	563	740	791	918
LOC100533641	0	1	0	0
RN7SKP65	0	0	0	0
ST13P8	0	0	1	0
LINC02403	0	0	0	0
LOC105369784	0	0	0	0
FLJ13224	6	20	12	9
SINHCAF	6473	8785	7759	9381
LOC100419525	4	26	6	10
MREGP1	0	0	0	0
RPL13AP22	986	992	1274	874
MTCYBP26	0	2	0	0
MTND6P26	0	0	0	0
MTND5P43	0	0	0	0
LOC107987168	0	0	0	0
LOC101060058	0	0	0	0
OVOS2	146	172	55	48
PRB2	0	0	1	0
TAS2R18P	14	2	10	4
TAS2R43	4	0	3	12
TAS2R64P	6	4	4	8
LOC574538	0	0	0	0
LOC105369593	0	0	0	0
IQSEC3	1	2	2	0
FAM138D	4	6	4	5
LOC107987170	6	11	24	11
WASH8P	2116	2132	2710	2524
DDX11L8	6	0	4	0
LINC02697	4	2	2	2
LOC338694	0	0	0	0
LOC105369366	0	0	0	0
LOC107987426	0	0	0	0
OR5G3	0	0	0	0
OR5G5P	0	0	0	0
OR5G4P	0	0	0	0
OR5G1P	0	0	0	0
OR9G2P	0	0	0	0
MIR6128	0	0	0	0
OR9G4	0	0	0	0
OR9G3P	0	0	0	0
OR9G9	0	0	0	0
OR9G1	0	0	0	0
OR8U9	0	0	0	0
OR8U8	0	0	0	0
RPL5P29	512	488	594	404
OR8J1	0	0	0	0
OR8K1	0	0	0	0
OR8K2P	0	0	0	0
FAM8A2P	8	4	2	2
OR8K3	0	0	0	0
OR8I1P	0	0	0	0
OR8H1	0	0	0	0
OR5T1	0	0	0	0
OR5T3	0	0	0	0
OR5T2	0	0	0	0
OR8J2	0	0	0	0
NAA50P1	0	0	0	0
NLRP10	12	28	2	0
OR10A3	0	0	0	0
OR10A6	0	0	0	0
LOC107984307	0	4	0	0
RNU6-943P	0	0	0	0
LOC283299	4	4	0	0
OR5E1P	0	1	0	0
OR5P3	0	0	0	0
OR5P2	0	0	0	0
RPL7AP55	0	0	0	0
RNU1-91P	2	14	2	0
CARS1-AS1	15	30	11	13
CARS1	12236	15518	8364	9719
SNORA54	2	2	4	2
NAP1L4	9683	10005	9628	11117
PHLDA2	2240	4844	2742	5432
SLC22A18	187	365	205	222
SLC22A18AS	33	19	3	2
LOC107987413	0	0	0	0
CDKN1C	8	16	0	4
KCNQ1DN	0	0	0	0
KCNQ1-AS1	0	0	0	0
LOC107987412	0	0	0	0
COX6CP18	0	0	0	0
KCNQ1	0	0	0	0
DEAF1	1351	1766	1438	1550
DRD4	18	83	48	89
SCT	10	43	21	30
CDHR5	99	158	139	116
IRF7	29	91	48	64
PHRF1	4997	4449	5437	5609
LOC143666	22	16	37	72
MIR210	0	6	6	21
MIR210HG	66	95	327	309
RASSF7	288	279	354	390
LMNTD2-AS1	0	2	3	0
LMNTD2	7	24	22	33
LRRC56	7	9	22	36
HRAS	3772	3568	3582	3570
LOC101059906	2	0	0	0
LOC105376507	1	6	9	7
RNH1	11950	12842	13016	13617
PTDSS2	1698	1664	2494	2430
DLG5-AS1	56	84	16	34
RN7SL284P	0	2	0	0
LOC101929347	4	0	10	0
DLG5	8400	8819	10583	9936
IMPDH1P5	44	84	96	68
RNU6-1266P	2	0	4	6
MARCHF8	2703	3120	4123	4625
LOC102724323	10	0	0	0
ALOX5	2	3	2	4
OR13A1	0	0	4	2
OR6D1P	0	4	0	0
CUBNP2	4	6	2	2
LOC105378283	10	16	10	2
RNU6-1207P	0	0	0	0
LOC101929816	3	8	0	0
PABPC1P8	0	0	0	0
LOC101929373	0	0	0	0
LOC105378267	0	0	2	4
LOC107984164	0	0	0	0
KSR1P1	0	2	0	2
PTCHD3	4	2	4	2
TRIAP1P1	0	2	0	0
FAM210CP	0	8	8	4
LINC02673	0	0	0	0
RNU6-452P	0	0	0	0
RNU6-666P	0	0	0	0
LOC102724245	0	0	2	6
ODAD2P1	3	3	4	1
FYTTD1P1	6	4	0	2
BAAT	217	176	287	282
LOC100421197	1	1	0	3
ACNATP	6	7	3	2
LOC105376182	0	0	0	0
LOC105376183	0	0	0	0
TRPC6P4	0	0	0	0
PLPPR1	14	28	12	8
GAPDHP26	0	0	4	6
LOC100129340	0	2	0	2
LOC389768	40	26	18	22
RNU2-5P	0	0	0	0
MAMDC2-AS1	0	0	0	0
LOC105379611	0	1	0	0
MAMDC2	19	23	2	7
APBA1	479	550	392	400
LOC101929802	190	219	148	153
RPL4P5	2336	2086	2514	2076
LOC107987408	13	7	14	5
LOC107986986	6	9	23	43
ZNF251	336	460	707	742
LOC100996662	0	2	2	2
PUF60	20543	19906	20226	19803
MIR937	0	0	0	0
SCRIB	13184	16434	13200	15754
LOC105375800	0	0	0	0
IQANK1	0	4	0	2
MIR4664	0	0	0	0
FAM83H	4	4	2	2
MAPK15	0	0	3	0
LOC101928160	2	0	2	2
CCDC166	0	0	0	0
LINC02878	50	46	58	64
ZNF707	1022	1108	1118	1378
LOC105375799	0	0	0	2
ZNF623	2816	3032	3413	3340
GFUS	5994	5689	6810	6582
PYCR3	2038	1832	2380	2522
TIGD5	750	994	994	1204
EEF1D	32566	30577	46427	49046
NAPRT	297	229	376	437
MROH6	208	159	294	325
LOC100310756	746	986	584	620
GSDMD	2439	3091	3151	3283
RN7SKP175	4	11	17	10
ZC3H3	1280	1509	1516	1691
LY6H	0	0	0	0
LY6L	0	0	0	0
LOC107984154	0	0	0	0
LOC102725000	0	0	0	0
LOC105379589	0	0	0	0
LOC105375795	0	0	0	0
LINC02904	0	0	0	0
LY6E	5286	6594	5214	5592
LY6E-DT	1	5	0	0
MIR1302-7	0	0	0	0
HNRNPA1P38	214	252	270	210
FP248	0	0	0	0
MROH5	0	0	0	0
PTP4A3	54	123	92	128
LOC105375790	0	5	2	2
LOC101928037	2	2	0	0
GPR20	12	2	2	0
LINC01300	0	2	0	0
LINC00824	0	2	6	2
RNU6-596P	0	0	0	0
LINC00588	2	0	0	0
LOC286177	0	0	0	0
LINC01606	0	0	0	0
ADAM2	0	0	0	0
ADAM18	0	0	0	0
LOC100130964	0	0	0	0
ADAM5	0	0	0	0
LOC100420403	0	0	0	0
RPL3P10	0	0	0	0
ADAM32	9	21	24	23
ADAM9	9821	11462	10388	11589
LOC107986910	52	128	46	39
OR7E157P	0	0	0	0
FAM90A23	0	0	0	0
FAM90A22	0	0	0	0
FAM90A21P	0	1	0	0
LOC105377800	0	8	0	0
FAM90A7	0	0	0	0
FAM90A6P	0	2	0	0
PRR23D1	0	0	0	0
LOC101927997	0	0	0	2
LOC105377801	0	0	0	0
DEFB107B	0	0	0	0
DEFB105B	0	0	0	0
DEFB106B	0	0	0	0
DEFB104B	0	0	0	0
SPAG11B	0	0	0	0
DEFB103B	0	0	0	0
HSPD1P3	68	56	46	28
DEFB4B	0	0	0	0
DEFB108C	0	0	0	0
ZNF705G	0	1	1	0
ZNF705CP	0	1	1	0
FAM66D	4	9	7	4
LOC649352	0	0	0	0
DEFB109B	0	0	0	0
LOC105377785	2	0	0	2
LOC107986865	0	0	0	0
LOC101927815	0	0	0	0
LOC107987411	0	0	0	0
LOC105377784	0	0	0	0
LOC105377783	0	0	0	0
LOC105377782	0	0	0	0
LOC105377781	0	0	0	0
[truncated: 52,629 more rows]

## Sheet: control_pladienolide B
Geneid	Control_1	Control_2	PL_1	PL_2
TRNP	2128	2035	3939	2563
TRNT	1	2	18	0
CYTB	170575	138347	352710	167808
TRNE	2	0	45	0
ND6	21960	19978	115411	21776
ND5	93189	92230	289102	115055
TRNL2	2	3	37	1
TRNS2	0	0	1	0
TRNH	1	2	54	1
ND4	342042	322174	773501	348925
ND4L	46508	60253	111878	55932
TRNR	3	11	52	1
ND3	56954	45350	152650	61250
TRNG	0	1	14	0
COX3	281998	263746	565137	301871
ATP6	335245	255782	800902	329159
ATP8	47795	32853	178342	40327
TRNK	0	3	24	0
COX2	225489	197329	425622	250916
TRND	0	0	9	0
TRNS1	1	0	3	0
COX1	639491	629325	1148272	725654
TRNY	6	13	111	2
TRNC	30	180	581	25
TRNN	108	791	1713	25
TRNA	0	0	6	0
TRNW	1	0	9	0
ND2	256024	227636	563380	246368
TRNM	0	2	20	0
TRNQ	0	0	5	2
TRNI	0	1	23	0
ND1	122902	113794	253675	106642
TRNL1	14	43	162	2
RNR2	212191	260839	691424	341217
TRNV	0	2	39	1
RNR1	36667	46015	100648	61614
TRNF	21	15	86	22
LILRP2	0	0	0	0
KIR3DL3	0	0	0	0
KIR2DS2	0	0	0	0
KIR2DL2	0	0	0	0
KIR2DL4	0	0	0	0
KIR3DS1	0	0	0	0
KIR2DL5A	0	0	0	0
KIR2DS5	0	0	0	0
KIR2DS1	0	0	0	0
KIR3DL2	0	0	0	0
KIR2DL3	0	0	0	0
KIR2DP1	0	0	0	0
LOC101928804	0	0	0	0
KIR2DL1	0	0	0	0
KIR3DP1	0	0	0	0
KIR3DL1	0	0	1	0
KIR2DS4	0	0	0	0
KIR2DL5B	0	0	0	0
RNU6-222P	0	0	0	0
NCR1	0	0	0	10
FCAR	10	0	20	0
LOC102725023	0	0	0	0
KIR2DS3	0	0	0	0
EPS8L1	901	1209	3670	789
RDH13	5169	4572	26516	7946
GP6	80	310	410	140
GP6-AS1	480	550	1920	680
RPL36AP50	10	20	0	0
NLRP2	0	0	0	0
NLRP7	0	0	10	0
LILRP1	0	0	0	0
LOC102724290	0	0	0	0
LILRB4	0	0	5	5
VN1R105P	0	0	0	0
MIR8061	0	0	0	0
LILRB1	6	0	8	19
LILRA1	0	0	8	0
LILRA2	4	0	7	0
LOC105372461	0	0	0	0
LOC107985347	0	0	0	0
KIR3DX1	262	314	449	278
LOC105372460	864	809	1394	676
LAIR2	7	8	32	39
CDC42EP5	80	112	396	56
LENG9	868	1343	2809	858
LENG8	7957	11064	27093	9406
LENG8-AS1	324	297	677	303
TTYH1	0	5	56	24
LAIR1	7	3	27	6
LILRA4	8	11	29	8
VN1R104P	0	0	0	0
LILRA5	0	0	0	5
LILRA3	0	0	0	0
MIR4752	0	0	0	0
LILRB2	0	0	0	0
LOC100420187	0	0	0	4
LILRB5	5	5	5	0
LOC107987463	5	1	8	2
LILRA6	9	10	91	23
LOC100421130	9	8	30	8
LOC107987462	5	6	26	10
RPS9	312038	318377	1065773	380482
TSEN34	7663	10061	34771	10291
MBOAT7	21349	30320	104995	24837
TMC4	183	193	822	359
LENG1	3224	3119	14587	5649
LOC102724273	69	70	288	90
CNOT3	23864	23604	88326	31625
PRPF31	33448	28562	68096	28568
TFPT	6847	6300	24820	8700
NDUFA3	10740	11320	32986	15462
OSCAR	308	568	511	278
TARM1	0	20	0	0
VSTM1	72	90	333	103
LOC107987461	1	0	0	1
HCG23	0	0	0	0
BTNL2	0	0	0	0
TSBP1-AS1	1	0	0	8
HLA-DRA	0	0	0	3
LOC102725035	6	3	25	11
LOC112268246	0	0	0	6
ZBTB9	1273	1255	5277	2169
MIR5004	0	0	0	0
SYNGAP1	656	649	2487	1097
CUTA	5802	5998	14010	5636
PHF1	2064	2326	7133	2586
RPL12P1	849	775	780	1086
KIFC1	8897	7637	28555	10815
SMIM40	15	15	20	10
RPS18	474067	425740	820976	545694
VPS52	12959	13904	29576	13881
HCG25	78	96	245	78
LOC105375022	12	10	54	31
ZNF70P1	0	0	7	0
COL11A2	51	116	391	116
HLA-DPB2	0	0	0	0
COL11A2P1	0	0	6	0
HLA-DPA2	0	0	0	0
RPL32P1	0	0	0	0
HLA-DPB1	0	0	7	0
HLA-DPA1	64	128	363	192
HLA-DOA	0	12	29	20
BRD2	39902	36781	82936	38923
HLA-DMA	580	595	1131	486
HLA-DMB	60	7	19	16
HLA-Z	0	24	16	24
LOC100294145	3784	3712	7171	4150
PPP1R2P1	8	40	98	123
PSMB9	2731	2938	7533	2942
TAP1	9978	10274	35511	13716
PSMB8-AS1	120	164	440	224
PSMB8	12480	12539	25701	10173
TAP2	46410	46973	129882	50135
HLA-DOB	134	52	63	43
HLA-DQB2	0	0	0	0
MIR3135B	0	0	0	0
HLA-DQA2	0	0	0	0
LOC102725019	0	0	0	0
HLA-DQB1	0	0	0	0
HLA-DQA1	0	0	0	2
LOC107987459	0	0	0	0
HLA-DRB1	0	0	2	0
FAM8A5P	0	0	0	0
HLA-DRB7	0	2	0	0
LOC100294316	0	0	0	0
PRKRAP1	414	364	313	318
HLA-DRB8	0	0	1	0
HLA-DRB4	0	0	0	0
HLA-DRB9	0	0	0	0
RNU6-603P	0	0	0	0
HNRNPA1P2	1954	1703	2622	3147
TSBP1	0	0	0	0
NOTCH4	966	1407	2755	1021
GPSM3	22702	20329	58737	24533
PBX2	19485	19879	65442	26797
AGER	485	533	1495	618
MIR6833	0	0	0	0
RNF5	7812	8076	22687	8981
MIR6721	0	0	0	0
AGPAT1	20965	20235	69486	26772
EGFL8	0	6	0	0
PPT2-EGFL8	15	44	70	50
PPT2	1449	1665	7136	2821
LOC100507547	50	64	285	153
PRRT1	66	64	310	70
TNXB	11	22	97	45
CYP21A2	0	0	0	0
C4B	169	298	912	376
STK19B	208	296	872	424
TNXA	4	6	49	25
CYP21A1P	0	0	0	0
C4B_2	40	66	214	89
STK19	1114	1414	5298	1844
DXO	1746	2217	7467	2752
SKIV2L	21430	21590	48541	19815
MIR1236	0	0	0	0
NELFE	21510	19470	61447	29181
CFB	228	196	796	332
C2-AS1	0	0	77	7
C2	38	72	329	122
LOC107986588	0	26	28	7
EHMT2	18371	15467	56122	22876
SLC44A4	43	40	95	32
NEU1	15774	15616	46776	18794
VARS1	76128	77407	122875	45907
VWA7	71	77	198	95
SAPCD1-AS1	0	0	0	0
SAPCD1	0	0	0	0
RNU6-850P	21	28	70	21
MSH5	79	21	107	43
MSH5-SAPCD1	0	0	0	0
LOC105375020	14	13	24	6
CLIC1	171947	162148	442236	195627
DDAH2	3130	3431	9050	3607
MPIG6B	13	0	60	18
LY6G6C	0	0	6	0
LY6G6D	0	0	0	0
LY6G6E	0	0	0	0
LY6G6F	0	0	0	0
LY6G6F-LY6G6D	0	0	0	0
MIR4646	0	0	0	0
LOC105375018	6	18	73	56
ABHD16A	4071	3901	11148	4576
LOC105375019	14	28	128	28
LY6G5C	5	0	81	21
LY6G5B	3146	2883	10870	5388
CSNK2B	37975	39507	89571	44526
GPANK1	8772	7379	31014	11273
C6orf47	3934	3352	13550	5744
APOM	189	167	375	168
BAG6	84051	85596	218076	85323
MIR6832	4	0	15	8
SNORA38	26	9	17	10
PRRC2A	105496	116391	400511	141465
AIF1	6	4	5	0
UQCRHP1	0	0	10	0
NCR3	0	8	44	8
LST1	0	32	64	35
LTB	112	230	259	80
TNF	40	24	140	0
LTA	18	28	61	16
LOC100287329	60	98	230	74
NFKBIL1	4106	4808	16266	4961
ATP6V1G2	174	335	413	109
DDX39B-AS1	68	58	276	103
SNORD84	100	105	317	84
SNORD117	0	23	72	24
DDX39B	0	0	0	0
ATP6V1G2-DDX39B	58	102	228	65
MCCD1	7	0	0	0
RPL15P4	0	5	0	0
PPIAP9	56	84	71	22
MICB	8	8	24	3
MICB-DT	0	0	16	0
HCG26	0	8	24	20
HCP5	56	38	160	80
HLA-X	0	2	12	3
LINC01149	7	3	17	17
MICA	2130	1823	6014	3022
MICA-AS1	67	79	128	78
LOC105379664	0	0	1	3
MIR6891	0	0	0	0
HLA-B	196	262	537	212
LINC02571	0	0	0	0
RPL3P2	7429	7683	13395	11722
USP8P1	108	91	123	253
HLA-C	2678	2912	6734	2973
HCG27	145	157	209	119
PSORS1C3	71	100	267	158
POU5F1	85	85	149	104
TCF19	13739	12436	20587	9222
RNU6-1133P	0	0	0	0
HCG22	0	0	3	0
MUC22	0	0	0	0
LINC00243	48	49	73	33
HCG20	48	22	78	4
RN7SL353P	0	0	0	0
IER3	20997	29278	117589	31805
IER3-AS1	6	29	47	0
FLOT1	15539	15483	47599	20799
TUBB	818287	814573	2494291	1038749
MDC1-AS1	0	0	16	0
MDC1	18800	20970	68285	29677
LOC107987457	1875	2071	6119	2747
DHX16	27098	24672	94117	37453
C6orf136	4872	5382	23441	8926
PTMAP1	28	25	77	81
ATAT1	802	916	2383	1379
MRPS18B	25720	25213	100591	39779
PPP1R10	14190	13339	52778	19435
MIR877	0	1	0	0
ABCF1	54054	44276	183906	82357
ABCF1-DT	21	78	147	60
PRR3	6071	6940	17671	8374
GNL1	15777	17009	44769	19572
LINC02569	35	27	13	37
HLA-E	28028	30075	110237	44788
RANP1	4016	3243	6524	6257
SUCLA2P1	126	168	84	198
LOC105375012	0	0	0	0
MICC	0	0	0	0
UBQLN1P1	0	0	7	0
HLA-N	0	0	0	0
RPP21	28	27	111	49
TRIM39-RPP21	0	0	0	0
TRIM39	1874	1714	5845	3186
HCG18	9190	10160	18277	11055
HLA-L	113	165	342	188
HCG17	31	42	124	81
PAIP1P1	71	77	312	258
TRIM26	13743	11527	50934	23015
TRIM15	0	0	0	18
TRIM10	0	0	18	0
TRIM40	0	0	0	0
TRIM31-AS1	0	0	0	0
TRIM31	0	0	0	7
RNF39	189	155	272	222
PPP1R11	11914	11275	24707	14985
POLR1H	9231	9772	36434	14746
ETF1P1	1330	937	1211	1863
HLA-J	55	98	288	154
HCG4P3	75	67	83	49
ZNRD1ASP	579	701	1723	799
LOC353007	7	0	0	0
MCCD1P2	0	6	0	5
DDX39BP2	16	7	11	9
HCG9	0	0	8	0
HLA-A	7097	7298	19730	8107
HLA-K	1	6	36	9
HCG4B	0	3	4	1
DDX39BP1	0	0	0	0
HLA-H	24	26	37	22
HCP5B	0	0	0	0
LOC105375010	0	0	2	0
HCGVIII-2	0	0	0	0
HLA-G	0	7	28	21
MICG	0	0	0	0
RPL7AP7	0	0	2	0
HLA-P	0	0	0	0
HCG4P9	0	0	0	0
HLA-V	10	0	5	0
HCG4	0	0	0	0
LOC353010	0	0	0	0
LOC105379663	0	0	1	1
IFITM4P	0	2	4	0
MICE	85	103	400	214
HLA-F-AS1	51	95	145	62
HLA-F	30	12	41	8
ZDHHC20P1	0	0	0	0
ZFP57	0	0	0	8
MOG	0	0	0	0
SUMO2P1	4947	4283	8614	8276
GABBR1	3757	4785	12010	5858
OR2I1P	0	0	0	0
GPR53P	0	0	0	0
LINC01015	0	0	0	0
LINC02829	0	0	0	0
RPS17P1	0	0	0	0
MAS1L	0	0	0	0
LOC105375008	0	0	0	0
MAS1LP1	0	0	0	0
UBDP1	0	0	0	0
OR2H1	0	0	0	0
LOC105379641	0	0	0	0
OR10C1	0	0	0	0
OR11A1	0	0	0	0
OR12D1	0	0	0	0
OR12D2	0	0	0	0
OR12D3	0	0	0	0
OR5V1	0	0	0	0
DDX6P1	0	0	0	0
OR14J1	0	7	0	0
OR2B4P	0	0	0	0
LOC105375005	0	0	0	0
OR2U2P	0	0	0	0
OR2U1P	0	0	0	0
OR2G1P	0	0	0	0
LOC101929006	0	0	1	0
OR2H4P	0	0	0	0
OR2J4P	0	0	0	0
OR2J2	0	0	0	0
OR2N1P	0	0	0	0
OR2J3	0	0	0	0
OR2J1	0	0	0	0
OR2B3	0	0	0	0
SAR1AP1	7	0	7	7
OR2P1P	0	0	0	0
OR2W1	0	0	0	0
LOC100129636	0	0	0	0
OR2AD1P	0	0	0	0
LOC105375002	0	0	0	0
ZNF311	266	366	786	597
TRL-AAG3-1	14	21	110	56
HCG15	215	174	915	427
TRE-CTC1-6	0	0	0	0
TRF-GAA1-2	0	0	0	0
RN7SL471P	0	0	0	0
KRT18P1	255	135	520	250
TRM-CAT3-2	0	0	0	0
TRK-TTT3-3	0	0	0	0
TRM-CAT3-1	0	0	3	0
LINC01556	0	0	3	0
TRL-AAG2-2	0	0	0	0
TRQ-CTG1-3	0	0	0	0
TRL-CAA1-2	0	0	6	0
RNU6-930P	0	0	0	0
TRIM27	16814	17161	57614	21826
HCG14	0	3	0	6
TRL-CAA1-1	0	0	0	0
ZNF90P2	0	0	0	0
TRR-CCG1-2	0	0	0	0
TRA-AGC2-2	0	0	0	0
RPL13P	0	0	0	0
LINC01623	0	0	0	0
TRA-AGC2-1	0	0	0	3
TRF-GAA4-1	0	0	0	0
TRA-TGC5-1	0	0	0	0
TRF-GAA3-1	0	0	0	0
TRA-TGC7-1	0	0	0	2
TRA-AGC1-1	0	0	0	0
TRF-GAA1-1	0	0	7	0
TRA-TGC1-1	0	0	0	0
NOP56P1	902	694	1160	1320
TRA-AGC23-1	0	0	0	0
TRA-TGC6-1	8	0	0	0
TRK-TTT7-1	0	0	12	1
TRR-CCG1-1	0	0	14	8
RPSAP2	0	0	0	0
TRA-CGC4-1	0	0	0	3
TRF-GAA11-1	0	0	0	0
TRT-AGT3-1	0	0	2	0
TRA-AGC7-1	0	0	0	3
TRA-CGC5-1	0	0	1	0
TRK-TTT13-1	0	0	0	0
LOC100288016	30	36	80	40
LOC105374297	139	109	216	208
LOC105374298	1338	2045	3446	1562
SDHAP2	4675	5063	18079	8821
MIR570	107	125	497	185
SMBD1P	118	104	900	516
MIR570HG	136	64	400	176
MUC20	3	7	73	22
MUC4	65	79	171	82
LOC112268340	4	4	12	8
LYPLA2P1	701	542	2377	977
MYL12BP3	43	45	53	84
DAXX	19844	17859	71994	32406
ZBTB22	2239	2536	6446	2653
TAPBP	13359	16020	48753	14984
RGL2	9870	11193	23301	9315
MIR6834	0	0	0	0
PFDN6	17214	17056	45068	24848
MIR6873	0	0	0	0
WDR46	24238	21844	84321	32803
B3GALT4	23	33	204	56
RING1	13537	13158	44408	18029
MIR219A1	6	30	59	17
HSD17B8	618	777	1605	1098
SLC39A7	35717	31957	118064	48514
RNY4P10	84	132	173	168
RXRB	8550	8642	34658	13035
HCG24	0	0	0	0
LOC105375021	0	0	0	0
RNU1-116P	0	0	0	0
HLA-DRB2	0	0	0	2
HLA-DRB3	0	0	0	0
LOC105379657	0	0	0	0
RNA5SP206	0	0	0	0
C4A	120	206	664	276
ZBTB12	1486	1883	4428	1518
SNORD52	195	190	330	120
SNORD48	130	129	348	127
SNHG32	8510	11955	19342	10029
HSPA1B	20996	12208	156174	54742
HSPA1A	15769	8955	119069	41610
HSPA1L	331	263	909	317
LSM2	14470	14884	60230	22908
LOC105379656	0	0	0	1
DHFRP2	4	5	4	1
CCHCR1	4937	4729	18557	8006
POLR2LP1	0	0	4	0
PSORS1C2	16	21	38	14
CDSN	40	107	123	67
PSORS1C1	110	101	262	134
C6orf15	0	0	0	0
MUC21	0	0	0	14
NAPGP2	0	0	0	0
HCG21	0	0	0	0
MUCL3	0	0	0	0
SFTA2	0	0	0	0
VARS2	8113	8394	19123	7315
GTF2H4	4655	5269	20176	7995
MIR4640	6	0	18	0
DDR1	8658	10415	41781	14867
LINC02570	6	0	0	0
RPL7P4	154	175	280	644
NRM	7240	7212	19695	8332
PPP1R18	37537	35886	121417	53140
TRIM26BP	8	5	9	0
MICD	2	4	2	0
HLA-W	0	4	12	0
MICF	0	0	0	0
LOC107987452	2	4	14	1
RPL23AP1	0	0	0	0
HCG4P11	0	0	0	0
OR2H2	23	44	54	16
RPL13AP	0	0	0	0
SNORD32B	0	0	0	0
TMEM183AP1	0	5	0	0
OR2H5P	0	0	2	0
UBD	0	0	0	0
TRV-AAC6-1	0	0	0	0
LOC112268339	0	0	0	0
LOC112268337	4	4	12	8
HLA-DQB1-AS1	0	0	0	0
LOC107987449	0	0	0	0
FKBPL	998	791	4644	1897
ATF6B	7252	8380	16799	7460
LOC110384692	39	60	213	90
LOC112267902	0	0	0	0
WASF5P	0	0	0	0
LOC107987448	4	8	6	3
HCG4P8	0	0	0	0
LOC107987447	0	1	3	1
HCG9P5	2	0	0	0
LOC112268336	4	4	12	8
LOC100294188	7	9	14	31
LOC112268335	0	0	0	0
HLA-S	0	0	0	0
ZDHHC20P2	0	0	0	0
RN7SKP186	0	0	0	0
TMPOP1	0	0	0	0
LOC107987443	2	3	12	1
TCF20	11484	11947	35328	17928
CYP2D8P	18	15	109	26
CYP2D7	37	74	209	60
LOC112268333	5	1	24	7
LOC102723722	337	295	1321	594
CYP2D6	44	24	193	63
LOC105373047	5	3	32	1
OLA1P1	2576	2776	3208	3752
NDUFA6-DT	360	321	1129	467
NDUFA6	6848	5404	15088	7648
SMDT1	1998	2623	4595	1880
PHETA2	0	4	0	4
LOC112268334	4	4	12	8
MUC2	9	5	21	0
LOC107987157	0	2	4	0
LINC02688	4	2	14	2
MUC6	14	15	105	25
AP2A2	8064	7581	17763	7137
RNU6-1025P	0	0	6	0
LOC105377779	0	4	6	2
MIR3674	4	2	6	2
CLN8	1917	2310	5547	2096
CLN8-AS1	186	212	452	124
LOC100130321	0	0	0	0
LOC105377778	10	2	2	6
DLGAP2	0	3	0	0
DLGAP2-AS1	0	0	0	0
HLA-DPA3	0	0	0	0
LOC112267927	0	0	0	0
LOC100294160	7	9	14	31
LOC107987440	2	4	14	1
LINC01596	0	0	1	3
LOC105377619	0	8	8	1
FRG1-DT	53	86	138	92
RNU1-51P	16	20	28	44
LOC105377616	1156	1368	1724	863
LOC107987311	4	7	5	3
LINC01262	0	0	0	0
LOC105377615	10	8	14	20
HSP90AA4P	890	628	826	1374
LOC105377614	0	0	0	0
KRT18P53	0	0	0	0
FABP5P13	0	0	0	0
LOC102723840	0	0	2	0
PPP2R3B	1181	1610	5113	1595
LOC101929829	13	7	46	16
LOC107987438	0	0	0	0
LOC107987441	4	4	12	8
LOC105372225	0	0	0	0
SALL3	0	0	0	0
LINC01896	0	0	0	0
LOC105372221	0	0	0	0
LOC105372220	0	0	0	0
LOC105372219	0	0	0	0
WNT9B	2	0	5	6
LOC101929777	0	0	0	8
WNT3	294	314	659	249
RPS7P11	3670	3794	7034	5575
LOC107985026	6	5	42	12
NSF	14921	14825	18269	14467
FAM215B	106	104	306	104
RN7SL199P	28	6	6	8
LRRC37A2	1337	1486	2306	1359
ARL17A	1237	1386	2179	1156
RDM1P2	75	96	207	108
LOC100132570	94	110	199	131
DND1P2	174	153	557	291
MAPK8IP1P1	138	146	527	151
KANSL1-AS1	81	128	191	62
LOC107985027	18	23	26	12
KANSL1	4126	4413	10004	4754
STH	2	0	3	1
LOC105371800	3	6	6	2
MAPT-IT1	8	7	17	9
MAPT	386	487	913	485
SPPL2C	0	0	0	0
MAPT-AS1	0	0	2	0
CRHR1	0	0	0	0
LOC107985028	0	0	0	0
LOC105371802	0	0	0	0
ARF2P	266	289	750	382
LINC02210-CRHR1	0	0	0	0
LINC02210	159	267	845	338
RPS26P8	9501	8729	25813	16288
MAPK8IP1P2	151	120	336	181
LOC105376839	6	6	20	10
DND1P1	151	137	426	205
RDM1P1	76	81	202	112
LOC102724345	318	325	395	269
LRRC37A4P	2429	2623	3323	2249
LOC112267925	1251	1421	1778	1363
LRRC37A3	734	788	1281	746
LOC105369225	56	35	74	50
MIR4315-1	0	0	0	0
PLEKHM1	3105	3062	11337	3703
ARHGAP27	1129	1335	7242	2341
LOC105371796	6	0	18	12
RNA5SP443	3	0	0	0
KRTAP9-12P	0	0	0	0
KRTAP9-2	0	0	0	0
KRTAP9-4	0	0	0	0
KRTAP9-9	0	0	0	0
KRTAP9-6	0	0	0	0
KRTAP9-11P	0	0	0	0
KRTAP9-7	0	0	0	0
KRTAP9-10P	0	0	0	0
KRTAP29-1	0	0	0	0
LOC102724956	3	33	42	42
TBC1D3I	231	253	940	412
LOC105371747	4	12	9	12
CCL4L1	1	0	0	0
CCL3L1	2	2	3	1
LOC107987437	0	0	0	0
LOC105379634	0	0	0	0
CCL3P1	0	1	0	0
TBC1D3G	228	312	1021	438
LOC100420853	0	2	8	3
YWHAEP6	0	0	0	0
LOC105379635	1	4	3	4
CCL4L2	0	0	0	0
CCL3L3	0	0	0	0
TBC1D3B	0	0	0	0
LOC100420851	136	122	515	212
LOC107985056	1	3	0	0
LOC100419980	12	4	14	5
LOC107985055	0	0	0	0
RN7SL301P	0	0	0	0
CCL4	0	3	4	0
LOC101927369	11	18	15	7
CCL3	36	36	95	42
CCL3-AS1	0	0	0	0
CCL18	0	0	0	0
LOC105379599	37	35	249	77
MIR3183	0	0	0	0
LOC105371481	0	3	18	15
LOC112268190	72	144	243	93
ABR	20983	20997	50443	19669
TIMM22	4371	3858	17028	6213
NXN	132	187	866	274
RPH3AL-AS1	0	0	18	3
RPH3AL	414	402	1024	442
LOC107984761	1	1	1	0
LOC107984089	6	4	19	5
FMN1	814	1036	1037	647
GREM1-AS1	0	0	0	0
GREM1	0	2	0	2
LOC105370756	33	43	185	113
SCG5-AS1	10	6	29	16
LOC105379633	25	18	50	33
SCG5	2	8	42	13
ARHGAP11A-SCG5	0	1	3	0
ARHGAP11A	5381	5704	10560	5240
RN7SL286P	2	2	0	0
GOLGA8N	991	1076	1513	855
LOC101928042	38	74	46	42
LINC02256	57	91	182	40
WHAMMP1	494	564	1134	651
LOC107984723	0	0	1	3
LOC101060588	0	0	0	0
RNU6-18P	0	0	0	4
LOC107984069	898	923	1931	1019
LOC105370754	616	540	1600	597
CHRNA7	1595	2006	5428	2229
DEPDC1P1	216	186	238	316
LOC105370753	4	6	14	4
OTUD7A	41	50	98	66
LOC400347	0	4	48	8
UBE2CP4	3	3	4	2
LOC105370939	0	0	0	0
LOC105376707	2	2	34	14
KLF13	856	1076	4564	1498
LOC283710	0	0	4	4
LOC107984092	0	6	10	3
LINC02352	0	0	5	0
LOC107984779	0	0	0	0
MIR211	0	0	0	0
LOC105370752	0	0	0	0
TRPM1	2	2	1	0
RNU6-466P	0	0	0	2
MTMR10	1053	1192	1849	1019
FAN1	1706	2258	3774	1931
LOC388104	125	141	191	155
LOC100629121	2	0	0	0
HERC2P10	186	208	435	193
RN7SL82P	0	2	0	0
LOC107987436	1	2	0	0
LOC101930434	9	9	29	10
LOC107984025	2	0	16	2
LOC100288637	883	923	2013	1177
ARHGAP11B	1634	1520	3027	1812
RN7SL628P	0	1	0	2
GOLGA8H	470	478	844	544
ARHGAP11B-DT	107	114	149	86
ULK4P1	173	224	334	163
DNM1P29	2	0	0	0
RN7SL196P	2	2	0	1
LOC100288482	9	16	21	26
GOLGA8R	965	1124	1450	856
LOC105376704	10	30	58	24
MPHOSPH10P3	5	9	18	17
LOC105370750	3	12	25	6
LOC101929944	1	0	3	2
GOLGA8Q	968	1075	1382	842
DNM1P50	1	0	0	0
ULK4P2	68	105	131	68
LOC105370751	146	183	353	202
CHRFAM7A	1068	1350	3172	1374
LOC102724055	1268	1186	2496	1495
RNU6-17P	0	0	0	0
LOC728424	2	0	0	0
LINC02249	0	0	0	0
LOC105370747	0	0	0	0
LOC105370746	0	0	0	0
DNM1P30	2	2	0	2
RN7SL469P	0	0	0	0
LOC101929922	2	1	6	2
GOLGA8T	626	685	1094	690
ULK4P3	214	284	463	197
DNM1P28	0	0	0	0
RN7SL673P	0	0	0	0
GOLGA8J	428	412	614	439
SYNGR2P1	136	114	376	232
NCAPGP2	10	6	16	18
HMGN2P5	2278	1951	4060	3617
TJP1	6076	6457	13439	7915
LOC105370743	2	6	7	6
LOC100130111	260	216	364	154
TUBBP8	10	8	6	4
NSMCE3	1006	1003	4585	1300
LOC100420707	75	56	56	78
FAM189A1	264	318	812	295
APBA2	3755	3861	13889	4909
PDCD6IPP2	323	335	469	419
LOC100289656	24	26	49	34
LOC100996670	4	2	8	4
WHAMMP2	178	276	537	298
RN7SL719P	0	0	0	1
LOC107984746	1	0	0	2
GOLGA8M	256	280	378	301
LOC100419574	69	59	204	128
HERC2P9	1604	1720	3907	2028
HERC2P11	48	40	90	57
LOC105369220	0	0	0	0
LOC100132202	0	3	6	9
MPHOSPH10P8	0	0	0	3
GOLGA8G	72	67	202	64
ABCB10P4	36	21	57	60
MIR4509-3	0	0	0	0
LOC101059997	0	9	14	4
MIR4509-2	0	0	0	0
ABCB10P3	30	19	40	61
GOLGA8F	65	69	201	68
MPHOSPH10P7	0	0	0	0
GOLGA6L22	0	0	4	8
LOC101060587	0	0	0	0
HERC2P1	5	3	4	4
RPL41P2	25198	24135	36335	35851
HERC2	11077	11397	25166	11197
RPL5P32	18	14	32	64
OCA2	1	0	0	1
LOC100421667	0	3	0	0
MIR4509-1	0	0	0	0
ABCB10P1	51	60	114	147
RN7SL106P	3	0	0	3
GOLGA8DP	27	30	75	33
MPHOSPH10P5	0	0	6	1
GOLGA6L1	0	0	0	0
LOC101060118	0	0	0	0
ELMO2P1	0	0	0	0
TUBGCP5	1997	2221	4537	2796
PRB1	0	0	0	0
PRB4	0	0	0	0
PRB3	0	2	4	0
LOC100420583	0	2	0	0
LOC107987435	0	2	3	1
TAS2R42	0	4	0	2
TAS2R67P	8	16	14	4
SMIM10L1	1679	1866	3506	1491
TAS2R30	14	16	17	12
TAS2R45	10	28	22	12
TAS2R68P	22	17	28	13
TAS2R46	5	7	9	6
TAS2R63P	1	2	15	4
TAS2R31	18	27	28	18
TAS2R19	37	56	27	28
TAS2R20	67	180	181	47
TAS2R50	3	13	0	0
TAS2R15P	18	30	33	18
TAS2R14	24	51	81	24
PRH1-TAS2R14	0	0	0	0
PRH2	27	24	174	87
TAS2R13	3	12	15	12
TAS2R12P	3	9	33	30
PRH1	12	9	18	9
PRR4	0	0	24	0
PRH1-PRR4	0	0	0	0
LOC100420580	0	0	0	0
TAS2R10	15	12	36	39
LOC107984459	45	87	369	108
TAS2R9	0	0	0	0
TAS2R8	3	0	0	3
TAS2R7	0	0	3	0
IFITM10	7	6	66	25
KRTAP5-6	0	0	0	0
LINC02708	0	0	0	0
FAM99B	0	0	0	0
FAM99A	0	0	0	0
KRTAP5-5	0	0	0	0
KRTAP5-4	0	0	0	0
KRTAP5-3	0	0	0	0
KRTAP5-2	0	0	0	0
KRTAP5-1	0	3	0	0
KRTAP5-AS1	0	0	6	0
DUSP8	393	575	2337	458
LOC105379626	0	0	0	0
LOC105379586	0	0	0	0
LOC105377775	0	0	0	0
LOC105379627	0	0	0	0
FAM20C	2618	3952	13548	3537
LOC105375116	3	0	0	18
LOC105375115	0	0	0	0
LOC100507642	0	6	15	0
LOC102723672	64	66	152	109
LOC105375114	0	0	6	0
LOC101929756	6	18	42	15
LOC105375113	3	9	51	9
LOC107986751	2	0	0	0
LOC105375112	0	2	2	0
LOC102723872	84	49	132	129
RNU1-79P	0	0	0	0
LOC107987429	0	0	4	1
LOC112267926	0	0	0	0
LOC107987427	0	1	3	1
LOC105375006	0	0	0	0
TRA-CGC2-1	0	0	0	0
TRA-AGC4-1	0	0	0	0
LINC00533	0	0	0	0
TRT-CGT3-1	0	0	0	0
TRA-TGC2-1	0	0	0	0
LOC105374996	0	0	0	0
TRA-TGC9-1	0	0	0	0
TRA-AGC3-1	0	0	6	2
TRS-GCT4-1	0	0	0	0
TRQ-TTG2-1	0	2	0	0
ZBED9	4	3	13	4
TRR-TCG5-1	0	0	0	0
LOC107986586	0	0	0	0
TRI-TAT3-1	0	0	0	0
GPX5	0	0	0	0
GPX6	0	0	0	0
PROP1	2	11	2	2
SUDS3P1	77	82	130	74
LOC100128340	8	25	81	35
LOC728554	15848	15509	30958	19884
MCCC2	5979	7113	12771	6613
HMGN1P12	0	0	6	0
LOC100419852	6	9	0	6
BDP1	7555	8448	16264	10535
LOC107987434	0	0	0	0
PMCHL2	0	12	12	21
LINC02197	0	0	0	0
LOC107986421	19	47	125	16
LOC441081	161	150	381	151
GUSBP17	231	292	587	329
LOC107987433	40	47	102	37
GUSBP9	169	244	426	222
CDH12P4	46	41	107	72
NAIPP4	599	672	1695	850
GTF2H2	13592	13707	36797	22555
NAIPP1	68	76	178	114
NAIP	692	814	2062	1043
SMN1	18370	17353	58866	28425
SERF1A	1562	1444	3924	1872
CDH12P3	44	43	110	67
NAIPP2	503	582	1435	748
SMN2	10721	9983	34905	17094
SERF1B	1023	956	2626	1231
CDH12P2	18	15	44	27
LOC105369228	116	136	329	199
LOC105379023	25	64	102	45
LOC112268330	67	55	131	59
GUSBP1	560	550	1478	724
LOC728452	27	31	63	32
LOC728506	116	118	282	116
GUSBP15	655	805	1840	1049
GUSBP3	315	415	923	478
LOC105379623	12	24	74	10
RARRES2P4	8	12	32	14
FRG2	64	90	172	84
DUX4L9	36	34	114	36
RNA5SP175	4	2	2	0
RNA5SP174	14	22	32	10
TUBB7P	2	2	6	2
MLLT10P2	0	0	0	0
FRG1	2725	2481	7945	4747
LINC01881	184	228	583	272
LINC01880	0	0	0	0
LOC105373980	0	0	3	0
LOC285097	3	0	4	8
LINC01238	12	24	129	33
LINC01237	23	31	59	22
LOC101926946	1	0	0	2
LOC105374866	1	1	8	7
LOC112268329	7	9	3	8
OR2G6	1	0	1	0
OR2AS2P	0	0	0	0
OR2T5	0	0	0	3
LOC105373277	0	0	0	0
OR2T3	0	0	0	0
LOC105373279	0	0	0	0
OR2T2	0	0	3	0
OR2T7	0	0	0	0
OR2T1	0	0	0	0
OR2T6	0	0	0	0
OR2T4	0	0	0	0
TBX22	0	0	0	0
LINC00685	64	132	314	78
APOBEC3A_B	334	418	495	271
LOC105373032	0	2	8	0
NCF4	0	0	4	4
NCF4-AS1	0	0	0	0
PVALB	0	0	0	0
NDUFA9P1	24	18	48	20
RPL41P3	14730	13945	25130	23533
RBFOX2	13588	15518	29807	15348
APOL5	0	0	0	0
MRPS16P3	0	0	0	0
CABIN1	3141	3430	9669	3665
GSTTP2	0	0	1	0
GSTT1	170	219	584	254
GSTT1-AS1	7	0	6	4
LOC391322	43	65	82	44
LOC100420769	0	1	2	0
EIF4EBP1P2	0	0	0	0
MTND1P13	0	0	0	0
GSTT4	0	0	0	0
GSTT2	727	735	2313	1130
DDT	1948	4987	14446	1768
DDTL	2209	4825	12570	2359
GSTT2B	750	753	2471	1125
LOC100652871	0	0	0	0
LOC100129358	96	86	125	124
LOC107985558	60	80	224	116
MIF	0	0	0	0
MIF-AS1	24	44	150	74
RN7SL268P	2	10	48	12
SLC2A11	156	202	614	206
DERL3	0	0	0	0
SMARCB1	6001	5772	22513	8521
MMP11	2	0	2	0
LOC107985577	0	0	0	0
CHCHD10	0	0	6	0
C22orf15	2	3	25	5
LINC02557	0	0	0	0
LOC648771	1293	1235	2029	1506
FAM230I	0	0	0	0
LINC01659	0	0	0	0
LOC107985555	2	0	2	4
ZDHHC8P1	0	2	10	1
CES5AP1	0	0	0	0
LL22NC03-63E9.3	1	2	2	4
PRAME	6672	6168	18277	9379
LOC105379601	3	2	2	5
ZNF280A	81	86	209	108
LOC105379602	5	5	12	3
ZNF280B	255	342	849	401
LOC100736412	0	0	0	0
LOC105379603	0	0	0	1
LOC105379604	0	0	1	0
LOC102725003	0	0	0	0
LOC105379605	0	0	0	1
IGLV5-39	0	0	0	0
IGLV7-43	0	0	0	0
LOC102724999	0	0	0	0
IGLV5-45	1	0	0	0
SNORD159	50	72	226	114
LSS	14618	15371	28894	10086
SPATC1L	2023	2483	6141	1962
FTCD-AS1	0	0	2	2
FTCD	13	40	89	36
GART	19127	21052	35776	23020
DNAJC28	52	42	114	82
RPS5P3	2	0	0	0
TMEM50B	1355	1485	4465	1734
IFNGR2	2417	2976	6259	2888
C21orf62	0	4	6	2
C21orf62-AS1	4	16	8	8
PAXBP1	1787	2029	3666	1920
RNU4-45P	0	0	0	0
LOC100420035	2	8	10	4
LOC105379618	147	286	383	156
LINC00308	58	103	87	81
LOC100134423	0	0	0	0
BTG3-AS1	31	31	64	27
BTG3	625	851	1757	867
LOC107987418	0	0	0	0
NEK4P1	0	0	0	0
LOC107985511	0	0	2	0
PCMTD2	2022	3454	6071	2708
MYT1	56	46	116	56
LOC105372727	2	0	0	0
NPBWR2	2	0	6	0
OPRL1	32	36	215	42
KCNQ2-AS1	0	0	0	0
LOC105372721	0	0	0	0
KCNQ2	1	0	0	0
LOC105372704	24	46	106	68
TAF4	2082	2231	7688	2944
MIR1257	0	0	6	0
CDH4	34	36	157	92
LOC107985440	14	11	8	4
LOC107987425	5	10	51	15
PCAT19	21	16	10	16
TPM3P5	846	656	1659	1490
PLEKHA3P1	123	93	229	231
LINC01480	0	4	15	10
LOC110467527	0	0	0	0
CEACAM21	2	1	4	3
CEACAMP3	0	0	0	0
DNAJC19P2	0	0	0	0
LOC105372404	0	0	0	2
CEACAM4	0	0	0	0
DNAJC19P3	0	0	0	0
LOC105372405	0	0	0	0
CEACAM7	0	0	0	0
GPI	26194	24291	64810	27726
GARRE1	1470	1825	5531	2091
RPL29P33	502	516	1164	724
LSM14A	8958	10141	26697	11708
ZNF92P2	0	0	0	0
PCGF7P	158	144	260	236
MTDHP5	0	0	0	0
VN1R85P	0	0	0	0
ZNF676	0	0	0	0
BNIP3P30	0	0	0	0
LOC105372328	0	0	0	0
LOC107985324	0	0	0	0
BNIP3P31	0	0	0	0
ZNF43	0	0	0	0
BRI3BPP1	0	0	0	0
CCNYL6	38	26	56	76
ZNF100	220	334	780	370
VN1R84P	2	0	6	2
MTDHP4	0	0	0	0
MTDHP3	0	0	0	0
LOC400682	1	0	2	7
ZNF430	260	283	794	443
LOC112268247	0	0	0	0
KRT18P40	0	0	0	0
ZNF85	22	53	95	52
LOC100418993	0	0	0	0
LOC100418992	0	0	0	0
LOC100418991	0	0	0	0
LOC100418990	0	0	0	0
LOC100418989	0	0	0	0
LOC100418988	0	0	0	0
LOC100418987	0	0	0	0
LOC100418986	0	0	0	0
BNIP3P24	0	0	0	0
ZNF66	1	0	0	5
VN1R79P	0	0	0	2
LOC100533638	0	0	0	0
LOC105372319	0	0	0	0
SBNO2	5089	6650	23546	6911
MED16	2662	3020	8657	2818
CFD	0	4	22	8
ELANE	0	1	29	5
PRTN3	0	0	2	2
AZU1	0	0	0	4
CTDP1	1831	2154	9631	2913
CTDP1-DT	0	4	20	4
LOC284240	0	0	6	2
DSEL	1099	1269	3189	1344
LOC100422053	0	0	0	0
RPLP0P11	0	0	0	0
LOC105372115	4	4	26	16
SKA1	2010	2072	6365	2869
LOC105372114	0	0	4	2
RNA5SP458	0	0	0	0
TBCD	4820	4559	8934	3338
B3GNTL1	933	1000	2113	676
METRNL	1958	2562	9065	2385
SEPTIN9	11766	10714	44503	15220
LOC107984143	16	13	64	28
SEPTIN9-DT	0	0	0	0
LACAT1	0	0	16	0
MYL6P5	0	0	0	0
RDM1P4	6	13	23	6
LOC107984156	230	290	409	214
LOC100294336	58	97	334	83
LOC101929775	53	83	299	67
LOC107984142	40	72	96	34
LOC112268319	12	26	41	42
LOC100996747	2891	2782	8036	5225
LOC100996745	137	125	413	206
LOC105371801	0	0	0	0
LOC105371799	4	1	7	2
RN7SL656P	13	3	3	3
LRRC37A	648	752	1092	644
LOC107987254	98	93	266	96
LOC100996709	387	391	576	321
NSFP1	1134	1158	1328	1149
LOC101929774	130	128	197	121
KRTAP16-1	0	0	0	0
KRTAP17-1	0	0	0	0
TBC1D3P7	0	0	0	0
KRT33A	2	0	0	0
LOC105371778	0	0	0	0
KRT33B	0	6	4	0
KRT34	171	141	104	35
LOC100653049	91	81	56	23
KRT31	0	0	2	0
KRT41P	0	0	0	0
LOC100505782	0	0	0	0
KRT37	0	2	2	4
KRTAP9-3	0	0	0	0
KRTAP9-8	0	0	0	0
KRTAP4-12	0	0	0	0
KRTAP4-11	0	0	0	0
KRTAP4-9	8	3	1	0
KRTAP4-16	4	1	2	0
KRTAP4-8	0	0	1	0
LOC100996750	0	0	0	1
KRTAP2-5P	0	0	0	0
KRTAP2-4	2	32	10	0
KRTAP2-3	96	110	62	14
KRTAP2-2	0	16	2	0
KRTAP2-1	0	18	2	0
KRTAP1-1	0	0	0	0
KRTAP1-3	0	0	0	0
KRTAP1-4	0	0	0	0
KRTAP1-5	0	2	0	0
KRTAP3-1	0	0	0	0
KRTAP3-4P	0	0	0	0
KRTAP3-2	0	0	0	0
KRTAP3-3	0	0	0	0
KRT40	0	0	0	1
KRT39	0	0	0	0
LOC107985072	0	0	0	0
KRT23	0	2	0	0
KRT20	0	2	0	2
KRT12	2	4	1	0
LOC105371777	3	0	12	1
C17orf98	0	0	0	0
MIR4727	0	0	0	0
CWC25	2370	2176	6144	3117
PIP4K2B	5658	5889	16692	7169
RNU6-866P	2	0	4	0
PSMB3	18608	17614	54514	23400
TRN-GTT2-5	0	0	0	0
LOC100287808	82	111	274	122
PCGF2	3841	3553	16340	6137
RNA5SP440	0	0	0	0
CISD3	2548	2496	9010	3060
MIR4726	0	0	0	0
LOC105371762	12	14	56	30
MLLT6	11393	11338	34204	12094
MIR4734	0	0	0	0
LOC105371763	292	396	1164	500
LOC105371764	18	54	68	20
EPOP	1120	1106	6400	2160
LOC105371761	0	4	12	2
SRCIN1	74	85	228	64
LOC101929494	1835	1700	5470	2213
ARHGAP23	5722	6476	24658	7879
SOCS7	3440	3772	10806	4675
GPR179	2	2	14	6
MRPL45	5973	6159	15400	9146
LOC105371760	0	0	0	0
NPEPPSP1	2973	3109	3774	2248
TBC1D3	214	267	892	345
LOC102723933	0	8	4	6
RNA5SP526	0	0	0	0
LOC112268325	0	0	2	0
TBC1D3E	1219	1195	1891	1065
LOC102723851	0	0	0	0
RNU6-489P	0	0	0	0
YWHAEP7	0	0	0	0
LOC105371757	0	0	2	0
LOC105371754	0	0	2	0
LOC107985009	0	0	0	2
HNF1B	0	2	2	0
LOC105371756	15	17	3	3
LOC105371755	9	28	30	10
MIR378J	15	9	20	8
DDX52	4894	5462	14344	8277
SYNRG	5056	5737	13624	7396
DUSP14	3650	3654	13386	4890
LOC100419621	4	1	2	0
TADA2A	2402	2330	5495	3172
C17orf78	4	6	14	0
SNORA90	0	0	0	0
RPL18AP12	2	0	4	0
HMGB1P24	180	212	474	258
RPS2P49	8	12	28	6
ACACA	26414	27135	17690	12176
LOC105371753	14	12	34	6
MIR2909	0	0	0	0
AATF	16098	12685	44447	26436
LHX1	153	200	1045	286
LHX1-DT	317	390	975	314
LOC105371750	2	2	6	3
LOC105379600	0	0	0	0
LOC105371751	0	1	1	0
LOC105376836	0	0	0	1
MRM1	594	550	3883	1186
LOC107985031	54	68	192	86
DHRS11	1253	1295	4723	1804
RPS2P50	26	44	46	18
GGNBP2	8089	9106	18335	11213
PIGW	2747	3341	5831	2412
MYO19	11949	12506	27202	12064
RNA5SP439	2	0	6	4
ZNHIT3	2310	2282	7866	3454
LOC105371749	0	2	2	0
TBC1D3JP	22	22	112	46
TBC1D3F	152	194	569	300
RNU6-1192P	0	0	0	0
TBC1D3H	0	0	0	0
LOC100420852	111	90	462	187
LOC102723414	0	8	2	6
LOC101060212	1428	1540	1464	1204
CCL23	0	0	0	0
CCL15	0	0	0	0
CCL15-CCL14	0	0	0	0
CCL14	0	0	0	0
CCL16	0	4	0	0
LYZL6	0	0	0	0
RDM1	182	242	250	114
LOC100133244	2	4	12	10
LRRC37A9P	4	0	4	8
LRRC37A8P	10	6	64	38
LOC105371745	0	0	14	14
CCL5	80	118	239	100
LOC105371744	0	4	10	14
LOC107985049	146	150	348	280
HEATR9	6	8	61	25
TAF15	31793	27333	51591	36420
MMP28	0	0	4	0
SERPINF1	84	102	235	110
SERPINF2	82	39	318	108
WDR81	1744	1843	6773	2192
MIR22	0	0	0	0
MIR22HG	842	856	1814	742
TLCD2	159	202	754	318
PRPF8	81349	81680	208061	109083
RILP	253	354	1700	524
SCARF1	76	82	368	88
RN7SL105P	0	2	0	0
SLC43A2	520	545	4086	1211
CRK	9550	10088	28382	12177
YWHAE	73825	68065	163166	104207
ABR-AS1	0	0	2	0
MRPL14P1	0	0	0	0
LOC105371480	341	399	509	203
LOC105371425	0	2	4	0
LOC101929045	0	0	4	1
LINC02091	0	0	0	0
DOC2B	0	0	0	0
SCGB1C2	0	0	0	0
LOC101929828	22	18	24	32
GTF2IP17	0	0	0	0
LOC101929823	110	150	210	100
LINC02887	190	212	386	330
LOC102723777	108	116	262	128
LOC101929817	46	94	242	72
UTP4	12325	11986	26926	15894
RNU6-22P	0	0	0	0
SNTB2	2110	2389	4778	2070
CES5A	3	1	0	0
CES1	161	110	492	235
LOC107987423	80	49	240	109
LOC441750	2	0	2	2
LOC100133127	0	0	0	2
LOC105371105	6	2	2	8
LOC105371098	8	12	50	14
NPIPA7	1113	1235	2831	1389
MIR6511A3	0	0	0	0
PKD1P2	4684	6697	17364	5330
MIR6770-2	0	0	0	0
MIR6511A2	0	0	0	0
PKD1P1	5818	7965	19331	6427
MIR3180-2	0	0	0	0
MIR3670-2	0	0	0	0
MIR3179-2	26	48	64	20
LOC105371099	97	98	186	84
NOMO3	23813	25712	46581	25505
LOC105371100	0	0	0	0
ABCC6	16	6	26	20
RPL17P40	0	0	0	0
ABCC1	7388	8309	25292	9716
RPL15P20	110	146	226	174
LOC107984869	0	0	0	0
RNU6-213P	0	1	1	2
CEP20	3014	3559	8665	4461
MYH11	76	108	400	126
NDE1	3259	3614	6696	3440
MIR484	0	0	0	0
MIR6506	0	0	0	0
MARF1	5051	6763	10163	5886
LOC105371102	0	0	4	0
BMERB1	338	339	1473	586
MPV17L	0	2	0	0
NPIPA5	1050	1030	2211	1360
LOC105371103	7	25	29	38
ABCC6P1	0	0	1	0
ABCC6P2	0	0	0	0
NOMO1	29626	31583	57315	31417
MIR3179-1	19	38	46	12
MIR3670-1	0	0	0	0
MIR3180-1	0	0	0	1
MIR1972-1	4	2	2	4
LOC728138	345	308	830	508
NPIPA1	645	647	1380	803
MIR3179-3	22	43	55	16
MIR3670-3	0	0	0	0
MIR3180-3	0	0	0	0
LOC102724992	1547	1548	3262	1396
MIR6511A1	0	0	0	0
LOC100288162	11	10	53	13
MIR6770-1	0	0	0	0
NPIPA2	1070	1190	2394	1377
PKD1	3654	5890	11768	3432
LOC102724984	229	191	508	310
MIR1972-2	2	1	0	2
NTAN1	3018	3162	4820	3228
RRN3	5507	6469	19985	10536
LOC100505915	111	133	153	139
NPIPP1	41	50	140	67
NPIPA8	43	54	135	72
MIR6511B2	0	0	0	0
PKD1P6-NPIPP1	671	913	2128	754
PDXDC1	5665	5366	14978	7414
MIR4516	3	1	16	5
MIR3180-4	0	0	0	0
LOC105371096	0	0	0	0
LOC105371097	4	5	7	9
LOC107984870	0	0	1	0
LOC100652777	9	39	63	34
NPIPA3	479	662	933	665
LOC105371095	0	0	0	0
PLA2G10	4	9	3	11
RNU7-125P	0	0	4	2
BFAR	6649	7308	22311	10055
RN7SL274P	0	0	0	0
LOC107984865	4	8	12	2
LOC105371094	0	0	4	0
LOC107987416	0	0	4	2
PARN	7094	7085	14088	8638
CDIP1	3736	3629	15135	4626
HMOX2	4470	3790	13809	5843
NMRAL1	2277	2140	7410	2527
DNAJA3	7922	8373	35832	12358
VASN	112	164	706	146
CORO7	160	214	494	188
PAM16	32	42	90	28
CORO7-PAM16	0	0	0	0
GLIS2-AS1	8	2	24	8
GLIS2	918	1185	4492	1276
HS3ST6	0	0	0	0
LINC02124	0	0	0	0
LINC00254	0	0	0	0
CAPN15	2681	3568	15422	3328
LINC00235	6	24	48	20
LOC107987417	1	5	21	8
RAB11FIP3	2816	2799	10441	3273
DECR2	862	1042	2847	816
CPEB1	30	36	111	44
RPS17	75154	86888	229038	96594
DNM1P38	2	6	10	4
LOC105370926	4	4	10	3
GOLGA2P10	3134	3275	9649	3928
CSPG4P10	36	27	89	33
UBE2Q2P6	13	19	17	17
LOC102724034	5	3	9	6
GOLGA6L3	106	90	200	145
GOLGA6L9	739	972	1811	959
RPL9P8	9237	10420	16341	11534
UBE2Q2P2	140	255	365	171
GOLGA6L4	564	531	1032	749
DNM1P41	88	88	235	167
LOC103171574	12	15	24	32
UBE2Q2L	57	61	77	28
LOC440300	323	404	1413	558
LOC105379597	1	2	4	2
LOC101929479	687	684	2586	1241
GOLGA2P7	1223	1468	4752	1655
GOLGA6L10	248	285	517	360
DNM1P43	0	1	3	0
ADAMTS7P1	2	3	4	0
MIR4311	0	4	0	0
LOC105370867	34	46	84	50
MEGF11	158	207	462	148
RNU1-119P	0	0	0	0
LOC105370798	6	0	2	0
SORD2P	1865	1523	3189	2187
TRIM69	0	2	0	2
LOC100419583	1784	2216	2194	1498
MIR10393	0	0	0	0
B2M	21898	26687	44026	25567
PATL2	3	7	21	11
LOC107987422	79	89	167	47
CYFIP1	14237	15432	24923	11817
GOLGA8IP	24	4	46	32
RN7SL495P	0	0	0	2
LOC101927846	2	4	6	6
LOC100419579	112	106	349	196
HERC2P2	3878	4166	8874	4974
HERC2P7	45	66	162	86
LOC112268161	0	0	0	0
MPHOSPH10P9	0	0	0	0
GOLGA8EP	26	19	71	37
SPATA31E3P	0	0	0	0
LOC441711	356	272	523	634
LOC102724737	86	74	156	144
LOC107987218	0	0	0	0
FAM30C	0	0	0	0
OR4M2B	0	0	0	0
OR4H6P	0	0	0	0
LOC107987217	0	0	0	0
LINC02203	0	0	0	0
OR11J6P	0	0	0	0
OR11J2P	0	0	0	0
MIR5701-2	0	0	0	0
NF1P9	46	31	43	87
LOC105369227	0	0	0	0
LOC107984135	0	0	0	2
VN1R60P	2	8	8	0
RNU6-631P	0	0	0	0
MIR3118-3	0	0	0	0
POTEB3	15	24	10	12
GRAMD4P6	0	1	5	0
CXADRP2	24	28	40	57
LONRF2P4	0	0	0	0
RNU6-1235P	2	0	0	2
LOC105379593	58	117	116	88
LOC646214	756	882	1461	1659
LOC105370714	16	15	19	13
LOC105370715	0	0	0	0
NBEAP4	4	8	26	11
IGHV5-78	0	0	0	0
MIR5195	0	0	0	0
IGHVIII-76-1	0	0	0	0
IGHV3-76	0	0	0	0
IGHV3-75	0	0	0	0
IGHVII-74-1	0	0	0	0
IGHV3-74	0	0	0	0
IGHV3-73	0	0	0	0
IGHV3-72	0	0	0	0
IGHV3-71	0	0	0	0
IGHV2-70	0	0	0	0
IGHV1-69D	0	0	0	0
IGHV1-69-2	0	0	0	0
IGHV3-69-1	0	0	0	0
IGHV2-70D	0	0	0	0
IGHV1-69	0	0	0	0
IGHV1-68	0	0	0	0
IGHVIII-67-4	0	0	0	0
IGHVIII-67-3	0	0	0	0
IGHVIII-67-2	0	0	0	0
IGHVII-67-1	0	0	0	0
SLC20A1P1	0	0	0	0
IGHV1-67	0	0	0	0
IGHV3-66	0	0	0	0
IGHVII-65-1	0	0	0	0
IGHV3-65	0	0	0	0
LOC102724977	0	0	0	0
IGHV3-64	0	0	0	0
GOLGA4P3	0	0	0	0
IGHV3-63	0	0	0	0
IGHVII-62-1	0	0	0	0
IGHV3-62	0	0	0	0
IGHV4-61	0	0	0	2
IGHVII-60-1	0	0	0	0
RNA5SP389	0	0	0	0
IGHV3-60	0	0	0	0
IGHV4-59	0	0	0	0
IGHV1-58	0	0	0	0
IGHV3-57	0	0	0	0
IGHV7-56	0	0	0	0
IGHV4-55	0	0	0	2
IGHV3-54	0	0	0	0
IGHVII-53-1	0	0	0	0
IGHV3-53	0	0	0	0
IGHV3-52	0	0	2	0
IGHVII-51-2	2	0	0	0
IGHV8-51-1	0	0	0	0
IGHV5-51	0	0	2	0
IGHV3-50	0	0	0	0
IGHVII-49-1	0	0	0	0
IGHV3-49	0	0	0	0
IGHV3-48	2	0	8	8
IGHVIII-47-1	0	2	0	2
IGHV3-47	60	54	210	84
IGHVII-46-1	20	26	82	50
IGHV1-46	20	38	98	34
IGHV1-45	16	25	50	25
IGHVII-44-2	0	0	4	2
IGHVIV-44-1	8	6	32	10
LINC00221	4461	4654	11810	6448
IGHVIII-44	4	0	6	2
IGHVII-43-1	12	10	2	4
IGHV3-43	36	30	44	18
IGHV3-42	4	2	10	6
HOMER2P1	38	46	174	64
IGHV3-41	24	32	62	24
IGHVII-40-1	10	12	26	4
IGHV7-40	20	16	46	30
IGHV4-39	11	13	124	21
IGHVIII-38-1	46	46	134	44
IGHV3-38	34	39	103	58
IGHV3-37	18	8	26	22
IGHV3-36	0	10	2	4
IGHV3-35	60	52	74	20
IGHV7-34-1	6	14	30	20
IGHV4-34	133	118	498	146
IGHV3-33-2	15	14	14	17
IGHVII-33-1	11	22	18	17
IGHV3-33	36	24	151	46
GOLGA4P1	17	6	48	2
IGHV3-32	13	6	20	7
IGHVII-30-21	2	5	6	10
IGHV4-30-2	0	0	11	5
IGHV3-30-2	4	2	2	3
IGHVII-30-1	0	2	0	6
IGHV3-30	6	5	30	19
GOLGA4P2	26	4	38	18
IGHV3-29	2	3	10	7
IGHVII-28-1	2	2	4	4
IGHV4-28	0	0	6	2
IGHV7-27	0	0	0	0
IGHVII-26-2	0	0	0	0
IGHVIII-26-1	0	0	0	0
IGHV2-26	0	0	0	0
IGHVIII-25-1	0	0	0	0
IGHV3-25	0	0	0	0
LINC00226	0	2	0	0
HOMER2P2	6	0	0	2
IGHV1-24	0	0	0	0
IGHV3-23	0	0	0	0
IGHVIII-22-2	0	0	0	0
IGHVII-22-1	0	0	0	0
IGHV3-22	0	0	0	0
IGHV3-21	0	0	0	2
IGHVII-20-1	0	0	0	0
IGHV3-20	0	0	0	0
LOC105370700	0	0	0	0
IGHV3-19	0	0	0	0
IGHV1-18	0	0	0	0
SLC20A1P2	0	0	0	0
IGHV1-17	0	0	0	0
IGHVIII-16-1	0	0	0	0
IGHV3-16	0	0	0	0
IGHVII-15-1	0	0	0	0
IGHV3-15	0	0	0	0
IGHV1-14	0	0	0	0
IGHVIII-13-1	0	0	0	0
IGHV3-13	0	0	0	0
IGHV1-12	0	0	0	0
IGHVIII-11-1	0	0	0	0
IGHV3-11	0	0	2	0
IGHV5-10-1	0	0	0	0
IGHV3-64D	0	0	0	0
IGHV3-7	0	0	0	0
IGHV3-6	0	0	0	0
IGHVIII-5-2	0	0	0	0
IGHVIII-5-1	0	0	0	0
IGHV2-5	0	0	0	0
IGHV7-4-1	0	0	0	0
IGHV4-4	0	0	0	0
LOC107984634	0	0	0	0
IGHV1-3	0	0	0	0
IGHVIII-2-1	0	0	0	0
IGHV1-2	0	0	0	0
RPS8P1	1516	1412	4312	2152
ADAM6	0	0	0	0
IGHVII-1-1	0	0	0	0
IGHV6-1	0	0	0	0
IGHD1-1	0	0	0	0
FAM30A	0	0	0	0
IGHD2-2	0	0	0	0
IGHD3-3	0	0	0	0
IGHD4-4	0	0	0	0
IGHD5-5	0	0	0	0
IGHD6-6	0	0	0	0
IGHD1-7	0	0	0	0
IGHD2-8	0	0	0	0
IGHD3-9	0	0	0	0
IGHD3-10	0	0	0	0
IGHD4-11	0	0	0	0
IGHD5-12	0	0	0	0
IGHD6-13	0	0	0	0
IGHD1-14	0	0	0	0
IGHD2-15	0	0	0	0
IGHD3-16	0	0	0	0
IGHD4-17	0	0	0	0
IGHD5-18	0	0	0	0
IGHD6-19	0	0	0	0
IGHD1-20	0	0	0	0
IGHD2-21	0	0	0	0
IGHD3-22	0	0	0	0
IGHD4-23	0	0	0	0
IGHD5-24	0	0	0	0
IGHD6-25	0	0	0	0
IGHD1-26	0	0	0	0
IGHJ1P	0	0	0	0
IGHD7-27	0	0	0	0
IGHJ1	0	0	0	0
IGHJ2	0	0	0	0
IGHJ2P	0	0	0	0
IGHJ3	0	0	0	0
IGHJ4	0	0	0	0
IGHJ5	0	0	0	0
IGHJ3P	0	0	0	0
IGHJ6	0	0	0	0
MIR4537	0	0	0	0
MIR4538	0	0	0	0
MIR4507	0	0	0	0
MIR4539	0	0	0	0
IGHM	0	0	0	2
IGHD	0	0	0	0
ATP6V1G1P1	0	0	0	0
IGHG3	0	0	8	0
LOC105378184	0	4	8	8
IGHG1	0	0	0	0
LOC107987211	0	0	0	0
IGHEP1	0	0	0	0
IGHA1	0	2	8	4
LOC105378185	1	0	0	0
ELK2AP	6	2	16	14
IGHGP	0	2	2	4
LOC105378187	0	2	10	6
LOC112268138	0	0	0	0
IGHG2	0	0	0	0
MIR8071-2	0	0	4	0
IGHG4	0	0	0	0
MIR8071-1	0	0	0	0
IGHE	0	0	4	0
IGHA2	4	0	1	2
IGH	0	0	0	0
LOC107987414	0	0	0	0
LOC105370698	0	0	2	0
ELK2BP	36	32	46	70
ATP5MC1P1	0	2	2	0
LOC105370697	0	0	2	3
TMEM179	0	0	0	0
C14orf180	0	0	2	0
CEND1P1	0	0	0	0
SERPINA1	27	12	106	59
SERPINA2	0	0	0	0
SERPINA6	2	2	2	0
SERPINA10	30	32	90	48
PPP4R4	465	739	683	372
LOC105370634	0	0	0	0
IFI27L2	1244	1274	2294	1118
IFI27	4	8	35	10
IFI27L1	869	776	1637	723
DDX24	23832	20372	66216	36996
OTUB2	338	290	1230	540
CCDC197	0	0	6	1
LOC107984663	0	0	4	2
MIR4506	0	0	0	0
ASB2	2	12	34	24
FAM181A	0	0	0	0
FAM181A-AS1	0	0	0	0
LOC105370631	0	0	0	2
PRIMA1	0	0	0	0
RNU6-1258P	0	0	0	0
COX8C	0	0	0	0
UNC79	6	14	24	6
RPL36AP4	2	6	16	8
BTBD7	2831	3170	8896	4226
RPL18AP1	22	12	26	6
UBR7	8868	9380	25716	14956
GON7	1430	1564	2256	1004
TMEM251	1934	2336	3256	1684
MOAP1	3870	4420	6206	2758
CYB5AP3	0	0	0	0
ITPK1-AS1	0	6	10	4
ITPK1	6706	6626	19486	7013
CHGA	0	2	12	4
LINC02287	0	0	2	0
LINC02833	0	0	0	4
TC2N	0	0	0	0
LOC100128939	0	0	0	0
NANOGP7	0	0	0	0
POLR3GP1	112	60	114	56
CATSPERB	0	0	0	2
LOC101928957	0	0	0	0
LINC00552	7	14	19	6
LOC105377805	7	8	6	10
GRK1	0	0	10	0
TUBGCP3	3960	4310	12431	5784
LOC105370372	0	0	0	0
SPACA7	0	0	0	0
LOC105370373	0	0	0	0
LINC01044	0	0	0	0
LINC01043	0	0	0	0
LOC107984555	0	0	0	0
LOC101928730	0	0	0	0
LINC01070	0	0	0	0
LOC105370370	0	0	0	0
ATP8A2	11	7	13	2
RNU6-76P	6	2	0	0
RNU6-55P	0	0	2	2
RHOT1P3	242	286	400	216
ANKRD20A9P	702	834	1651	784
LINC00328-2P	28	16	18	8
SNX18P26	430	522	958	432
CYP4F34P	652	778	1004	554
LINC00417	326	528	726	336
ZNF965P	0	0	0	0
CNN2P12	0	0	0	0
GXYLT1P1	2	2	0	0
BCYRN1P3	0	0	0	2
PIWIL1	0	0	0	0
LOC101927786	0	0	0	0
LINC02825	0	0	0	0
LOC107984448	0	0	0	0
LOC101927531	0	0	0	0
LOC105379613	0	0	0	0
CCDC92	124	200	322	131
DNAH10	28	44	85	44
ANO4	2	2	1	1
RNU6-768P	0	0	0	0
SLC5A8	0	0	0	0
RPS6P19	0	0	0	0
METTL15P2	0	2	16	0
RPS6P22	0	0	2	2
LOC107987421	0	0	0	0
GIHCG	255	329	710	327
ATP23	563	740	1243	670
LOC100533641	0	1	2	0
RN7SKP65	0	0	0	0
ST13P8	0	0	1	0
LINC02403	0	0	0	0
LOC105369784	0	0	0	0
FLJ13224	6	20	34	10
SINHCAF	6473	8785	16147	6751
LOC100419525	4	26	24	12
MREGP1	0	0	0	0
RPL13AP22	986	992	2306	1516
MTCYBP26	0	2	0	0
MTND6P26	0	0	0	0
MTND5P43	0	0	0	0
LOC107987168	0	0	0	0
LOC101060058	0	0	2	2
OVOS2	146	172	199	161
PRB2	0	0	0	0
TAS2R18P	14	2	12	14
TAS2R43	4	0	2	0
TAS2R64P	6	4	6	2
LOC574538	0	0	0	0
LOC105369593	0	0	0	0
IQSEC3	1	2	6	3
FAM138D	4	6	32	8
LOC107987170	6	11	31	15
WASH8P	2116	2132	7828	3068
DDX11L8	6	0	10	2
LINC02697	4	2	21	8
LOC338694	0	0	0	0
LOC105369366	0	0	0	0
LOC107987426	0	0	0	0
OR5G3	0	0	0	0
OR5G5P	0	0	0	0
OR5G4P	0	0	0	0
OR5G1P	0	0	0	0
OR9G2P	0	0	0	0
MIR6128	0	0	0	0
OR9G4	0	0	0	0
OR9G3P	0	0	0	0
OR9G9	0	0	0	0
OR9G1	0	0	0	0
OR8U9	0	0	0	0
OR8U8	0	0	0	0
RPL5P29	512	488	734	932
OR8J1	0	0	0	0
OR8K1	0	0	0	0
OR8K2P	0	0	0	0
FAM8A2P	8	4	0	4
OR8K3	0	0	0	0
OR8I1P	0	0	0	0
OR8H1	0	0	0	0
OR5T1	0	0	0	0
OR5T3	0	0	0	0
OR5T2	0	0	0	0
OR8J2	0	0	0	0
NAA50P1	0	0	0	0
NLRP10	12	28	6	6
OR10A3	0	0	0	0
OR10A6	0	0	0	0
LOC107984307	0	4	0	0
RNU6-943P	0	0	0	0
LOC283299	4	4	6	2
OR5E1P	0	1	0	0
OR5P3	0	0	0	0
OR5P2	0	0	0	0
RPL7AP55	0	0	0	0
RNU1-91P	2	14	14	0
CARS1-AS1	15	30	33	16
CARS1	12236	15518	12955	6330
SNORA54	2	2	4	2
NAP1L4	9683	10005	26177	12685
PHLDA2	2240	4844	14834	2122
SLC22A18	187	365	500	142
SLC22A18AS	33	19	44	21
LOC107987413	0	0	0	1
CDKN1C	8	16	10	4
KCNQ1DN	0	0	0	0
KCNQ1-AS1	0	0	0	0
LOC107987412	0	0	0	0
COX6CP18	0	0	0	0
KCNQ1	0	0	0	0
DEAF1	1351	1766	4749	1459
DRD4	18	83	231	33
SCT	10	43	121	31
CDHR5	99	158	437	153
IRF7	29	91	173	48
PHRF1	4997	4449	19834	6805
LOC143666	22	16	83	20
MIR210	0	6	15	4
MIR210HG	66	95	441	139
RASSF7	288	279	1809	403
LMNTD2-AS1	0	2	10	2
LMNTD2	7	24	47	14
LRRC56	7	9	9	3
HRAS	3772	3568	12146	4294
LOC101059906	2	0	8	0
LOC105376507	1	6	17	7
RNH1	11950	12842	41930	14612
PTDSS2	1698	1664	4558	1498
DLG5-AS1	56	84	72	24
RN7SL284P	0	2	2	0
LOC101929347	4	0	6	2
DLG5	8400	8819	25665	10322
IMPDH1P5	44	84	216	58
RNU6-1266P	2	0	6	0
MARCHF8	2703	3120	8743	3616
LOC102724323	10	0	0	6
ALOX5	2	3	8	0
OR13A1	0	0	10	3
OR6D1P	0	4	2	0
CUBNP2	4	6	16	16
LOC105378283	10	16	50	10
RNU6-1207P	0	0	0	0
LOC101929816	3	8	10	6
PABPC1P8	0	0	0	0
LOC101929373	0	0	0	0
LOC105378267	0	0	0	2
LOC107984164	0	0	0	0
KSR1P1	0	2	8	0
PTCHD3	4	2	2	4
TRIAP1P1	0	2	0	2
FAM210CP	0	8	8	0
LINC02673	0	0	0	0
RNU6-452P	0	0	0	0
RNU6-666P	0	0	0	0
LOC102724245	0	0	2	0
ODAD2P1	3	3	9	9
FYTTD1P1	6	4	28	6
BAAT	217	176	438	196
LOC100421197	1	1	2	0
ACNATP	6	7	4	3
LOC105376182	0	0	2	0
LOC105376183	0	0	0	0
TRPC6P4	0	0	0	0
PLPPR1	14	28	138	4
GAPDHP26	0	0	2	0
LOC100129340	0	2	0	4
LOC389768	40	26	60	48
RNU2-5P	0	0	0	0
MAMDC2-AS1	0	0	0	0
LOC105379611	0	1	0	0
MAMDC2	19	23	3	5
APBA1	479	550	1030	508
LOC101929802	190	219	406	189
RPL4P5	2336	2086	3324	4074
LOC107987408	13	7	24	10
LOC107986986	6	9	46	26
ZNF251	336	460	1662	909
LOC100996662	0	2	0	0
PUF60	20543	19906	84503	30799
MIR937	0	0	0	0
SCRIB	13184	16434	54026	14214
LOC105375800	0	0	0	0
IQANK1	0	4	12	12
MIR4664	0	0	0	0
FAM83H	4	4	4	6
MAPK15	0	0	8	2
LOC101928160	2	0	2	2
CCDC166	0	0	0	0
LINC02878	50	46	292	78
ZNF707	1022	1108	4932	1656
LOC105375799	0	0	0	0
ZNF623	2816	3032	7274	4286
GFUS	5994	5689	12192	4546
PYCR3	2038	1832	7870	2697
TIGD5	750	994	4544	944
EEF1D	32566	30577	113798	44221
NAPRT	297	229	1201	279
MROH6	208	159	961	247
LOC100310756	746	986	2972	1324
GSDMD	2439	3091	7300	2368
RN7SKP175	4	11	10	7
ZC3H3	1280	1509	6505	1904
LY6H	0	0	0	0
LY6L	0	0	0	0
LOC107984154	0	0	0	0
LOC102725000	0	0	0	0
LOC105379589	0	0	0	0
LOC105375795	0	0	0	0
LINC02904	0	0	2	0
LY6E	5286	6594	22530	6910
LY6E-DT	1	5	1	0
MIR1302-7	0	0	0	0
HNRNPA1P38	214	252	254	274
FP248	0	0	0	1
MROH5	0	0	0	0
PTP4A3	54	123	208	55
LOC105375790	0	5	0	0
LOC101928037	2	2	2	0
GPR20	12	2	18	4
LINC01300	0	2	0	0
LINC00824	0	2	18	5
RNU6-596P	0	0	6	0
LINC00588	2	0	2	0
LOC286177	0	0	0	0
LINC01606	0	0	0	0
ADAM2	0	0	0	0
ADAM18	0	0	3	8
LOC100130964	0	0	0	0
ADAM5	0	0	1	0
LOC100420403	0	0	0	0
RPL3P10	0	0	0	0
ADAM32	9	21	64	61
ADAM9	9821	11462	13937	8817
LOC107986910	52	128	198	85
OR7E157P	0	0	2	0
FAM90A23	0	0	2	0
FAM90A22	0	0	0	0
FAM90A21P	0	1	20	10
LOC105377800	0	8	0	0
FAM90A7	0	0	4	0
FAM90A6P	0	2	0	0
PRR23D1	0	0	0	0
LOC101927997	0	0	0	0
LOC105377801	0	0	0	0
DEFB107B	0	0	0	0
DEFB105B	0	0	0	0
DEFB106B	0	0	0	0
DEFB104B	0	0	0	0
SPAG11B	0	0	0	0
DEFB103B	0	0	0	0
HSPD1P3	68	56	82	128
DEFB4B	0	0	0	0
DEFB108C	0	0	0	0
ZNF705G	0	1	1	0
ZNF705CP	0	1	0	0
FAM66D	4	9	5	3
LOC649352	0	0	0	0
DEFB109B	0	0	0	0
LOC105377785	2	0	0	3
LOC107986865	0	0	0	0
LOC101927815	0	0	0	0
LOC107987411	0	0	0	0
LOC105377784	0	0	0	0
LOC105377783	0	0	0	0
LOC105377782	0	0	0	0
LOC105377781	0	0	0	0
[truncated: 52,629 more rows]
