# Supplementary material for: Disruption of RNA Splicing Increases Vulnerability of Cells to DNA-PK Inhibitors
Source: Int J Mol Sci. 2024 Nov 3;25(21):11810. doi: 10.3390/ijms252111810 (PMC11546466; doi:10.3390/ijms252111810)
Supplement: Supplementary file 1 [file ijms-25-11810-s001.zip › Table S2_Original targets list_T6control_T12control_T6NU7441_T12NU7441.xlsx]

## Sheet: T6control
GENE	sumZ	numObs	normZ	pval_synth	rank_synth	fdr_synth	pval_supp	rank_supp	fdr_supp
SMU1	-16.00	6	-5.88	2.02e-09	1	4.39e-05	1	21706	1
PSMB3	-14.51	6	-5.30	5.67e-08	2	0.000616	1	21705	1
SPDYE5	-11.67	4	-5.22	8.99e-08	3	0.00065	1	21704	1
PSMA6	-13.63	6	-4.96	3.5e-07	4	0.0019	1	21703	1
TSPY8	-5.43	1	-4.84	6.64e-07	5	0.0024	1	21702	1
ATP6V0C	-12.11	5	-4.82	7.14e-07	6	0.0024	1	21701	1
IARS	-13.22	6	-4.80	7.74e-07	7	0.0024	1	21700	1
LACTB	-12.65	6	-4.58	2.3e-06	8	0.00561	1	21699	1
USP17L15	-12.64	6	-4.58	2.33e-06	9	0.00561	1	21698	1
hsa-mir-6859-1	-10.18	4	-4.51	3.22e-06	10	0.00699	1	21697	1
TUBG1	-12.08	6	-4.36	6.37e-06	11	0.0126	1	21696	1
WDR77	-12.04	6	-4.35	6.95e-06	12	0.0126	1	21695	1
EIF3B	-10.75	5	-4.25	1.09e-05	13	0.0159	1	21694	1
RPS28	-11.78	6	-4.25	1.09e-05	14	0.0159	1	21693	1
RPL23	-11.75	6	-4.23	1.14e-05	15	0.0159	1	21692	1
PSMG3	-11.73	6	-4.23	1.17e-05	16	0.0159	1	21691	1
ARIH1	-11.69	6	-4.21	1.27e-05	17	0.0162	1	21690	1
AIFM2	-10.52	5	-4.15	1.69e-05	18	0.0195	1	21689	1
POP5	-11.50	6	-4.14	1.76e-05	19	0.0195	1	21688	1
ANKRD20A1	-10.47	5	-4.13	1.83e-05	20	0.0195	1	21687	1
RPL23A	-11.44	6	-4.11	1.94e-05	21	0.0195	1	21686	1
hsa-mir-6783	-9.31	4	-4.10	2.07e-05	22	0.0195	1	21685	1
HINFP	-11.40	6	-4.10	2.07e-05	23	0.0195	1	21684	1
NAPA	-11.21	6	-4.03	2.82e-05	24	0.0255	1	21683	1
OSBP	-11.11	6	-3.99	3.32e-05	25	0.0288	1	21682	1
THOC3	-11.01	6	-3.95	3.92e-05	26	0.0325	1	21681	1
CDC73	-10.99	6	-3.94	4.04e-05	27	0.0325	1	21680	1
GMPPB	-10.85	6	-3.89	5.06e-05	28	0.0392	1	21679	1
DHX38	-10.73	6	-3.84	6.15e-05	29	0.046	1	21678	1
LOC100132247	-10.69	6	-3.82	6.54e-05	30	0.0473	1	21677	1
PSMB7	-10.60	6	-3.79	7.5e-05	31	0.0525	1	21676	1
RASA4B	-6.11	2	-3.78	7.85e-05	32	0.0527	1	21675	1
POLR3A	-10.54	6	-3.77	8.23e-05	33	0.0527	1	21674	1
SF1	-10.54	6	-3.77	8.27e-05	34	0.0527	1	21673	1
LARS	-10.52	6	-3.76	8.52e-05	35	0.0527	1	21672	1
RGL2	-10.51	6	-3.75	8.73e-05	36	0.0527	1	21671	1
TCP1	-10.47	6	-3.74	9.22e-05	37	0.0541	1	21670	1
hsa-mir-3687	-8.49	4	-3.71	0.000103	38	0.0589	1	21669	1
UBL5	-10.31	6	-3.68	0.000117	39	0.0639	1	21668	1
ALDOA	-10.30	6	-3.67	0.00012	40	0.0639	1	21667	1
RRM2	-10.29	6	-3.67	0.000121	41	0.0639	1	21666	1
NCR2	-10.28	6	-3.66	0.000124	42	0.0639	1	21665	1
hsa-mir-7641-1	-8.36	4	-3.65	0.000131	43	0.0648	1	21664	1
RPLP0	-10.24	6	-3.65	0.000131	44	0.0648	1	21663	1
CPSF4	-10.17	6	-3.62	0.000145	45	0.0699	1	21662	1
PHF5A	-10.15	6	-3.62	0.00015	46	0.0708	1	21661	1
GAPDH	-10.07	6	-3.59	0.000168	47	0.0775	1	21660	1
HIST2H3A	-9.17	5	-3.58	0.000174	48	0.0786	1	21659	1
INTS3	-8.17	4	-3.56	0.000186	49	0.0819	1	21658	1
EMG1	-10.00	6	-3.56	0.000189	50	0.0819	1	21657	1
LOC440243	-8.12	4	-3.54	0.000203	51	0.0863	1	21656	1
GTF3A	-9.93	6	-3.53	0.000209	52	0.0872	1	21655	1
TMEM230	-9.88	6	-3.51	0.000222	53	0.091	1	21654	1
NBPF3	-9.85	6	-3.50	0.000234	54	0.094	1	21653	1
HEATR1	-9.80	6	-3.48	0.000251	55	0.0989	1	21652	1
HAUS3	-9.78	6	-3.47	0.000256	56	0.0994	1	21651	1
MED8	-9.76	6	-3.46	0.000265	57	0.0996	1	21650	1
RPL8	-9.76	6	-3.46	0.000266	58	0.0996	1	21649	1
SNRPD1	-9.74	6	-3.46	0.000273	59	0.1	1	21648	1
NAA10	-9.71	6	-3.45	0.000285	60	0.102	1	21647	1
TRIM77	-9.71	6	-3.45	0.000285	61	0.102	1	21646	1
HSPE1	-9.68	6	-3.43	0.000298	62	0.103	1	21645	1
RPL3	-9.68	6	-3.43	0.0003	63	0.103	1	21644	1
YARS	-9.65	6	-3.42	0.000313	64	0.106	1	21643	1
NAA38	-9.61	6	-3.41	0.000327	65	0.109	1	21642	1
RPL13A	-9.60	6	-3.40	0.000333	66	0.109	1	21641	1
GGN	-9.60	6	-3.40	0.000336	67	0.109	1	21640	1
NBPF9	-8.73	5	-3.39	0.000351	68	0.112	1	21639	1
hsa-mir-1254-1	-7.78	4	-3.38	0.000368	69	0.116	1	21638	1
MED9	-9.50	6	-3.37	0.000382	70	0.117	1	21637	1
RPL34	-9.50	6	-3.36	0.000386	71	0.117	1	21636	1
LSM4	-9.49	6	-3.36	0.000387	72	0.117	1	21635	1
RAN	-9.35	6	-3.31	0.000472	73	0.14	1	21634	1
RNPS1	-9.34	6	-3.30	0.000479	74	0.14	1	21633	1
WDR74	-9.33	6	-3.30	0.000485	75	0.14	1	21632	1
DHFR	-8.50	5	-3.29	0.000501	76	0.143	0.999	21631	1
DOPEY1	-9.26	6	-3.27	0.000537	77	0.15	0.999	21630	1
MAD2L1	-9.26	6	-3.27	0.000539	78	0.15	0.999	21629	1
EIF4A3	-9.20	6	-3.25	0.000582	79	0.158	0.999	21628	1
PSMA5	-9.19	6	-3.25	0.000587	80	0.158	0.999	21627	1
ASH2L	-9.19	6	-3.24	0.000589	81	0.158	0.999	21626	1
PTPN23	-9.18	6	-3.24	0.000598	82	0.158	0.999	21625	1
VPS25	-9.16	6	-3.23	0.000611	83	0.158	0.999	21624	1
EIF1AX	-9.15	6	-3.23	0.000625	84	0.158	0.999	21623	1
SLC17A7	-9.14	6	-3.22	0.000636	85	0.158	0.999	21622	1
ZNF264	-9.14	6	-3.22	0.000636	86	0.158	0.999	21621	1
hsa-mir-378a	-7.46	4	-3.22	0.000636	87	0.158	0.999	21620	1
CTDSP1	-9.13	6	-3.22	0.00064	88	0.158	0.999	21619	1
RUVBL1	-9.12	6	-3.22	0.000647	89	0.158	0.999	21618	1
CCDC64B	-9.11	6	-3.21	0.000654	90	0.158	0.999	21617	1
AIRE	-9.10	6	-3.21	0.000662	91	0.158	0.999	21616	1
GTF2E1	-9.08	6	-3.20	0.000684	92	0.161	0.999	21615	1
SLMAP	-9.07	6	-3.20	0.000693	93	0.162	0.999	21614	1
MDM2	-9.04	6	-3.19	0.000721	94	0.165	0.999	21613	1
SF3B4	-9.03	6	-3.18	0.000732	95	0.165	0.999	21612	1
PSMB4	-8.24	5	-3.18	0.000736	96	0.165	0.999	21611	1
GPR19	-9.01	6	-3.18	0.000748	97	0.165	0.999	21610	1
RPL13	-9.01	6	-3.17	0.00075	98	0.165	0.999	21609	1
GTPBP4	-9.00	6	-3.17	0.000762	99	0.165	0.999	21608	1
DUSP8	-9.00	6	-3.17	0.000763	100	0.165	0.999	21607	1
CCDC103	-9.00	6	-3.17	0.000766	101	0.165	0.999	21606	1
AGAP4	-8.98	6	-3.16	0.00078	102	0.166	0.999	21605	1
NDC80	-8.97	6	-3.16	0.000794	103	0.167	0.999	21604	1
RPL11	-8.94	6	-3.15	0.00082	104	0.171	0.999	21603	1
HAUS5	-8.93	6	-3.14	0.000832	105	0.172	0.999	21602	1
HMGB1	-8.91	6	-3.14	0.000858	106	0.176	0.999	21601	1
hsa-mir-3916	-7.26	4	-3.13	0.000877	107	0.176	0.999	21600	1
DDX20	-8.89	6	-3.13	0.000878	108	0.176	0.999	21599	1
PLCXD2	-8.88	6	-3.12	0.000896	109	0.178	0.999	21598	1
APEH	-8.87	6	-3.12	0.000902	110	0.178	0.999	21597	1
RPL10A	-8.86	6	-3.12	0.000914	111	0.179	0.999	21596	1
hsa-mir-3132	-7.20	4	-3.10	0.000969	112	0.188	0.999	21595	1
LOC100129924	-8.73	6	-3.07	0.00108	113	0.205	0.999	21594	1
RGPD6	-5.04	2	-3.07	0.00109	114	0.205	0.999	21593	1
hsa-mir-1233-1	-7.13	4	-3.06	0.00109	115	0.205	0.999	21592	1
BRINP3	-8.72	6	-3.06	0.0011	116	0.207	0.999	21591	1
RPL30	-8.68	6	-3.05	0.00116	117	0.213	0.999	21590	1
LSM7	-8.68	6	-3.05	0.00116	118	0.213	0.999	21589	1
U2AF1	-8.67	6	-3.04	0.00117	119	0.213	0.999	21588	1
RRP9	-8.65	6	-3.04	0.0012	120	0.217	0.999	21587	1
EXOSC8	-8.64	6	-3.03	0.00122	121	0.219	0.999	21586	1
MED29	-8.62	6	-3.02	0.00126	122	0.224	0.999	21585	1
FBL	-8.60	6	-3.02	0.00128	123	0.226	0.999	21584	1
ZCCHC11	-8.60	6	-3.01	0.00129	124	0.226	0.999	21583	1
POP7	-8.58	6	-3.01	0.00131	125	0.228	0.999	21582	1
SYMPK	-8.57	6	-3.01	0.00133	126	0.229	0.999	21581	1
POLE2	-7.81	5	-3.00	0.00135	127	0.232	0.999	21580	1
CAPN2	-8.55	6	-2.99	0.00138	128	0.233	0.999	21579	1
FUK	-8.51	6	-2.98	0.00145	129	0.243	0.999	21578	1
PLK1	-8.50	6	-2.98	0.00146	130	0.243	0.999	21577	1
NSUN4	-8.49	6	-2.97	0.00148	131	0.245	0.999	21576	1
DDX52	-8.48	6	-2.97	0.0015	132	0.245	0.999	21575	1
POLR3H	-7.74	5	-2.97	0.00151	133	0.245	0.998	21574	1
RPL24	-7.73	5	-2.97	0.00151	134	0.245	0.998	21573	1
GINS1	-8.45	6	-2.96	0.00156	135	0.249	0.998	21572	1
SLC16A10	-8.44	6	-2.95	0.00157	136	0.249	0.998	21571	1
RFC5	-8.44	6	-2.95	0.00157	137	0.249	0.998	21570	1
MED30	-8.42	6	-2.95	0.0016	138	0.25	0.998	21569	1
PSMG4	-8.42	6	-2.95	0.00161	139	0.25	0.998	21568	1
PPAN	-8.41	6	-2.94	0.00164	140	0.25	0.998	21567	1
RPL18A	-8.41	6	-2.94	0.00164	141	0.25	0.998	21566	1
SART3	-8.40	6	-2.94	0.00165	142	0.25	0.998	21565	1
hsa-mir-4486	-6.86	4	-2.94	0.00166	143	0.25	0.998	21564	1
EIF2B2	-8.40	6	-2.94	0.00166	144	0.25	0.998	21563	1
OLA1	-8.38	6	-2.93	0.00169	145	0.253	0.998	21562	1
CBLL1	-8.36	6	-2.92	0.00174	146	0.259	0.998	21561	1
C2orf49	-8.35	6	-2.92	0.00175	147	0.259	0.998	21560	1
DARS	-8.35	6	-2.92	0.00177	148	0.26	0.998	21559	1
EHBP1L1	-8.32	6	-2.91	0.00182	149	0.264	0.998	21558	1
TMCC2	-8.32	6	-2.91	0.00183	150	0.264	0.998	21557	1
RAE1	-8.32	6	-2.91	0.00184	151	0.264	0.998	21556	1
PSMD8	-8.30	6	-2.90	0.00188	152	0.269	0.998	21555	1
NonTargetingControlGuideForHuman_0820	-3.38	1	-2.89	0.00193	153	0.273	0.998	21554	1
SARS	-8.27	6	-2.89	0.00194	154	0.273	0.998	21553	1
SRXN1	-8.25	6	-2.88	0.00199	155	0.274	0.998	21552	1
ORC6	-8.25	6	-2.88	0.002	156	0.274	0.998	21551	1
HYOU1	-8.25	6	-2.88	0.002	157	0.274	0.998	21550	1
SLC7A6OS	-8.24	6	-2.88	0.00201	158	0.274	0.998	21549	1
PCF11	-8.24	6	-2.88	0.00201	159	0.274	0.998	21548	1
KIF3C	-8.24	6	-2.87	0.00202	160	0.274	0.998	21547	1
WDR82	-8.21	6	-2.87	0.00208	161	0.279	0.998	21546	1
FSIP2	-8.21	6	-2.87	0.00208	162	0.279	0.998	21545	1
hsa-mir-5739	-6.69	4	-2.86	0.00213	163	0.283	0.998	21544	1
RPS18	-8.19	6	-2.86	0.00214	164	0.284	0.998	21543	1
ELP3	-8.18	6	-2.85	0.00217	165	0.285	0.998	21542	1
EPRS	-8.17	6	-2.85	0.00219	166	0.286	0.998	21541	1
EEF2	-8.15	6	-2.84	0.00225	167	0.292	0.998	21540	1
DHDDS	-8.15	6	-2.84	0.00226	168	0.292	0.998	21539	1
hsa-mir-1305	-6.65	4	-2.84	0.00228	169	0.292	0.998	21538	1
TTC25	-8.13	6	-2.83	0.00232	170	0.296	0.998	21537	1
RPL35	-8.11	6	-2.83	0.00235	171	0.299	0.998	21536	1
SPDYE2	-6.62	4	-2.82	0.00238	172	0.299	0.998	21535	1
PSMD14	-8.10	6	-2.82	0.00239	173	0.299	0.998	21534	1
ANAPC4	-8.10	6	-2.82	0.0024	174	0.299	0.998	21533	1
LMLN	-7.37	5	-2.81	0.00247	175	0.306	0.998	21532	1
SUPT5H	-8.05	6	-2.80	0.00253	176	0.312	0.997	21531	1
LOC100288255	-3.28	1	-2.80	0.00256	177	0.314	0.997	21530	1
TSR2	-8.04	6	-2.80	0.00258	178	0.315	0.997	21529	1
C6orf106	-8.01	6	-2.79	0.00267	179	0.321	0.997	21528	1
POLR2E	-8.01	6	-2.79	0.00267	180	0.321	0.997	21527	1
LRR1	-8.01	6	-2.79	0.00268	181	0.321	0.997	21526	1
RBL1	-8.00	6	-2.78	0.00269	182	0.321	0.997	21525	1
CHEK1	-7.99	6	-2.78	0.00272	183	0.322	0.997	21524	1
UFD1L	-7.99	6	-2.78	0.00273	184	0.322	0.997	21523	1
EXOSC5	-7.97	6	-2.77	0.00278	185	0.325	0.997	21522	1
EPM2AIP1	-7.97	6	-2.77	0.00279	186	0.325	0.997	21521	1
HSPA5	-7.97	6	-2.77	0.0028	187	0.325	0.997	21520	1
SCUBE3	-7.96	6	-2.77	0.00283	188	0.325	0.997	21519	1
NOP58	-7.96	6	-2.77	0.00284	189	0.325	0.997	21518	1
PDCD11	-7.95	6	-2.76	0.00285	190	0.325	0.997	21517	1
AADACL3	-7.95	6	-2.76	0.00286	191	0.325	0.997	21516	1
CGB1	-5.61	3	-2.76	0.0029	192	0.325	0.997	21515	1
PIGW	-7.94	6	-2.76	0.0029	193	0.325	0.997	21514	1
BCL2L2-PABPN1	-7.94	6	-2.76	0.00291	194	0.325	0.997	21513	1
CASC3	-7.93	6	-2.76	0.00293	195	0.326	0.997	21512	1
TNNT3	-7.92	6	-2.75	0.00295	196	0.327	0.997	21511	1
TRNT1	-7.91	6	-2.75	0.003	197	0.329	0.997	21510	1
ERCC6L	-7.91	6	-2.75	0.00301	198	0.329	0.997	21509	1
TRPV3	-7.90	6	-2.75	0.00302	199	0.329	0.997	21508	1
RPS14	-7.89	6	-2.74	0.00308	200	0.332	0.997	21507	1
CCNT1	-7.88	6	-2.74	0.00309	201	0.332	0.997	21506	1
RPS27	-7.88	6	-2.74	0.00309	202	0.332	0.997	21505	1
EIF2AK3	-7.87	6	-2.73	0.00314	203	0.335	0.997	21504	1
TP53TG3D	-6.42	4	-2.73	0.00315	204	0.335	0.997	21503	1
NAA20	-7.83	6	-2.72	0.00328	205	0.347	0.997	21502	1
GNL2	-7.83	6	-2.71	0.00331	206	0.347	0.997	21501	1
ANAPC10	-7.82	6	-2.71	0.00331	207	0.347	0.997	21500	1
AK6	-7.82	6	-2.71	0.00335	208	0.347	0.997	21499	1
TBC1D3F	-4.51	2	-2.71	0.00337	209	0.347	0.997	21498	1
hsa-mir-4734	-6.38	4	-2.71	0.00338	210	0.347	0.997	21497	1
LOC729059	-5.52	3	-2.71	0.00338	211	0.347	0.997	21496	1
MYC	-7.81	6	-2.71	0.00338	212	0.347	0.997	21495	1
SPATA31C1	-7.80	6	-2.70	0.00342	213	0.349	0.997	21494	1
CRCP	-7.79	6	-2.70	0.00346	214	0.351	0.997	21493	1
APOBEC3A	-7.78	6	-2.70	0.00349	215	0.351	0.997	21492	1
LGALS7	-7.10	5	-2.70	0.00351	216	0.351	0.996	21491	1
CIAO1	-7.78	6	-2.70	0.00351	217	0.351	0.996	21490	1
CDC45	-7.76	6	-2.69	0.00357	218	0.355	0.996	21489	1
CBWD5	-6.34	4	-2.69	0.00358	219	0.355	0.996	21488	1
POLR2F	-7.75	6	-2.69	0.0036	220	0.356	0.996	21487	1
ARCN1	-7.74	6	-2.68	0.00364	221	0.357	0.996	21486	1
EXOSC10	-7.74	6	-2.68	0.00365	222	0.357	0.996	21485	1
CENPE	-7.73	6	-2.68	0.00371	223	0.361	0.996	21484	1
USP39	-7.72	6	-2.67	0.00375	224	0.362	0.996	21483	1
TBCB	-7.71	6	-2.67	0.00378	225	0.362	0.996	21482	1
SPC24	-7.71	6	-2.67	0.00378	226	0.362	0.996	21481	1
SNX22	-7.71	6	-2.67	0.00381	227	0.362	0.996	21480	1
GNL1	-7.70	6	-2.67	0.00381	228	0.362	0.996	21479	1
CPSF3	-7.70	6	-2.67	0.00381	229	0.362	0.996	21478	1
CDC16	-7.69	6	-2.66	0.00388	230	0.364	0.996	21477	1
HIST1H4J	-7.68	6	-2.66	0.00391	231	0.364	0.996	21476	1
WASH1	-7.68	6	-2.66	0.00391	232	0.364	0.996	21475	1
MED11	-7.68	6	-2.66	0.00391	233	0.364	0.996	21474	1
CEBPZ	-7.67	6	-2.65	0.00399	234	0.369	0.996	21473	1
LST1	-7.66	6	-2.65	0.00399	235	0.369	0.996	21472	1
GFER	-7.65	6	-2.65	0.00406	236	0.373	0.996	21471	1
UBA1	-7.64	6	-2.64	0.0041	237	0.375	0.996	21470	1
MT1G	-7.64	6	-2.64	0.00411	238	0.375	0.996	21469	1
hsa-mir-578	-6.23	4	-2.64	0.00416	239	0.377	0.996	21468	1
AP4B1	-7.63	6	-2.64	0.00417	240	0.377	0.996	21467	1
MYLPF	-7.62	6	-2.64	0.00419	241	0.377	0.996	21466	1
E4F1	-7.61	6	-2.63	0.00423	242	0.379	0.996	21465	1
OR2T11	-7.61	6	-2.63	0.00424	243	0.379	0.996	21464	1
TNFAIP8L2	-7.61	6	-2.63	0.00426	244	0.379	0.996	21463	1
MDC1	-7.60	6	-2.63	0.00431	245	0.38	0.996	21462	1
IMP4	-7.59	6	-2.62	0.00434	246	0.38	0.996	21461	1
ATP6V1B2	-7.59	6	-2.62	0.00435	247	0.38	0.996	21460	1
RPS15A	-7.59	6	-2.62	0.00435	248	0.38	0.996	21459	1
SNX32	-7.58	6	-2.62	0.00441	249	0.382	0.996	21458	1
hsa-mir-4454	-6.19	4	-2.62	0.00442	250	0.382	0.996	21457	1
DDX41	-7.57	6	-2.62	0.00443	251	0.382	0.996	21456	1
ZNF143	-7.57	6	-2.62	0.00445	252	0.382	0.996	21455	1
TMEM247	-7.57	6	-2.62	0.00446	253	0.382	0.996	21454	1
BNIPL	-7.56	6	-2.61	0.00447	254	0.382	0.996	21453	1
WDR33	-7.55	6	-2.61	0.00454	255	0.387	0.995	21452	1
RPS19	-7.54	6	-2.60	0.00461	256	0.391	0.995	21451	1
EIF2B5	-7.53	6	-2.60	0.00468	257	0.395	0.995	21450	1
PRPF38B	-7.51	6	-2.59	0.00477	258	0.399	0.995	21449	1
RAD9A	-7.51	6	-2.59	0.00478	259	0.399	0.995	21448	1
C2orf27A	-7.50	6	-2.59	0.00479	260	0.399	0.995	21447	1
PPP1CB	-7.49	6	-2.59	0.00486	261	0.399	0.995	21446	1
hsa-mir-6721	-6.12	4	-2.59	0.00486	262	0.399	0.995	21445	1
NRF1	-7.49	6	-2.58	0.00488	263	0.399	0.995	21444	1
KCNJ18	-6.11	4	-2.58	0.0049	264	0.399	0.995	21443	1
KRTAP4-7	-6.83	5	-2.58	0.00491	265	0.399	0.995	21442	1
EEF1D	-7.48	6	-2.58	0.00491	266	0.399	0.995	21441	1
NELFA	-7.48	6	-2.58	0.00493	267	0.399	0.995	21440	1
hsa-mir-3180-5	-5.29	3	-2.58	0.00493	268	0.399	0.995	21439	1
hsa-mir-6505	-6.10	4	-2.58	0.00496	269	0.399	0.995	21438	1
PTK2B	-7.47	6	-2.58	0.00497	270	0.399	0.995	21437	1
PSMC1	-7.47	6	-2.58	0.00498	271	0.399	0.995	21436	1
SNRPA1	-7.47	6	-2.58	0.005	272	0.399	0.995	21435	1
SNRPB	-7.46	6	-2.57	0.00503	273	0.4	0.995	21434	1
PLP1	-7.46	6	-2.57	0.00505	274	0.4	0.995	21433	1
PAAF1	-7.45	6	-2.57	0.00509	275	0.401	0.995	21432	1
SOAT2	-7.44	6	-2.57	0.00515	276	0.405	0.995	21431	1
ALG14	-7.43	6	-2.56	0.00518	277	0.406	0.995	21430	1
GLE1	-7.43	6	-2.56	0.00522	278	0.408	0.995	21429	1
ASH1L	-7.41	6	-2.56	0.00531	279	0.413	0.995	21428	1
OCA2	-7.41	6	-2.55	0.00533	280	0.413	0.995	21427	1
PKMYT1	-7.40	6	-2.55	0.00535	281	0.414	0.995	21426	1
hsa-mir-3940	-6.04	4	-2.55	0.0054	282	0.415	0.995	21425	1
RPL17	-7.40	6	-2.55	0.00541	283	0.415	0.995	21424	1
PPWD1	-7.39	6	-2.55	0.00544	284	0.415	0.995	21423	1
TNNI1	-7.39	6	-2.55	0.00544	285	0.415	0.995	21422	1
LUZP6	-6.74	5	-2.54	0.00551	286	0.416	0.994	21421	1
FBXL12	-7.38	6	-2.54	0.00551	287	0.416	0.994	21420	1
CDCA8	-7.38	6	-2.54	0.00552	288	0.416	0.994	21419	1
ABHD4	-7.37	6	-2.54	0.00555	289	0.417	0.994	21418	1
WTIP	-7.37	6	-2.54	0.00557	290	0.417	0.994	21417	1
PRMT5	-7.36	6	-2.54	0.00561	291	0.418	0.994	21416	1
PGM1	-7.36	6	-2.53	0.00564	292	0.418	0.994	21415	1
NFAT5	-7.36	6	-2.53	0.00564	293	0.418	0.994	21414	1
SF3B5	-7.34	6	-2.53	0.00574	294	0.422	0.994	21413	1
WDR61	-7.34	6	-2.53	0.00574	295	0.422	0.994	21412	1
TRAPPC4	-7.34	6	-2.53	0.00577	296	0.423	0.994	21411	1
ZNF512B	-7.33	6	-2.52	0.0058	297	0.424	0.994	21410	1
TMEM60	-7.32	6	-2.52	0.00585	298	0.424	0.994	21409	1
NOP56	-7.32	6	-2.52	0.00585	299	0.424	0.994	21408	1
GAR1	-7.32	6	-2.52	0.00586	300	0.424	0.994	21407	1
ARFRP1	-7.32	6	-2.52	0.0059	301	0.426	0.994	21406	1
ACOX2	-7.31	6	-2.51	0.00597	302	0.427	0.994	21405	1
MCM7	-7.30	6	-2.51	0.00598	303	0.427	0.994	21404	1
hsa-mir-548ap	-5.16	3	-2.51	0.00599	304	0.427	0.994	21403	1
INTS6	-7.30	6	-2.51	0.006	305	0.427	0.994	21402	1
DCTN3	-7.29	6	-2.51	0.00607	306	0.43	0.994	21401	1
GNA15	-7.29	6	-2.51	0.00609	307	0.43	0.994	21400	1
LCE6A	-7.27	6	-2.50	0.00621	308	0.438	0.994	21399	1
RXRG	-7.27	6	-2.50	0.00624	309	0.438	0.994	21398	1
FKTN	-7.26	6	-2.50	0.00627	310	0.439	0.994	21397	1
NUTF2	-7.26	6	-2.49	0.0063	311	0.44	0.994	21396	1
DOCK9	-7.25	6	-2.49	0.00635	312	0.442	0.994	21395	1
VCP	-7.24	6	-2.49	0.00641	313	0.444	0.994	21394	1
TUBA3C	-7.23	6	-2.48	0.00649	314	0.448	0.994	21393	1
TFIP11	-6.60	5	-2.48	0.0065	315	0.448	0.993	21392	1
URI1	-7.23	6	-2.48	0.00652	316	0.448	0.993	21391	1
NHLRC2	-7.22	6	-2.48	0.00656	317	0.448	0.993	21390	1
EVI2B	-7.22	6	-2.48	0.00656	318	0.448	0.993	21389	1
RPL32	-7.22	6	-2.48	0.00659	319	0.448	0.993	21388	1
DNAJB6	-7.21	6	-2.48	0.00665	320	0.451	0.993	21387	1
hsa-mir-4419b	-5.88	4	-2.47	0.00667	321	0.451	0.993	21386	1
hsa-mir-29b-1	-5.88	4	-2.47	0.00671	322	0.453	0.993	21385	1
NETO1	-7.18	6	-2.47	0.00681	323	0.457	0.993	21384	1
HAP1	-7.18	6	-2.47	0.00681	324	0.457	0.993	21383	1
PDXK	-7.18	6	-2.47	0.00684	325	0.457	0.993	21382	1
hsa-mir-6833	-5.86	4	-2.46	0.00689	326	0.459	0.993	21381	1
ADCK4	-7.17	6	-2.46	0.00694	327	0.46	0.993	21380	1
POLR2C	-7.17	6	-2.46	0.00696	328	0.46	0.993	21379	1
PNN	-7.16	6	-2.46	0.00698	329	0.461	0.993	21378	1
ARRDC3	-7.16	6	-2.46	0.00702	330	0.461	0.993	21377	1
COA5	-7.16	6	-2.46	0.00702	331	0.461	0.993	21376	1
BUB1	-7.15	6	-2.45	0.00709	332	0.463	0.993	21375	1
RPS24	-7.15	6	-2.45	0.0071	333	0.463	0.993	21374	1
NUP93	-7.14	6	-2.45	0.00713	334	0.463	0.993	21373	1
RARS2	-7.14	6	-2.45	0.00715	335	0.463	0.993	21372	1
NPFFR2	-7.14	6	-2.45	0.00716	336	0.463	0.993	21371	1
ETF1	-7.13	6	-2.45	0.00722	337	0.464	0.993	21370	1
PABPN1L	-7.13	6	-2.45	0.00722	338	0.464	0.993	21369	1
RPS5	-7.12	6	-2.44	0.00728	339	0.466	0.993	21368	1
TRIM49	-5.81	4	-2.44	0.0073	340	0.466	0.993	21367	1
P2RX3	-7.12	6	-2.44	0.00733	341	0.467	0.993	21366	1
HSFX2	-4.11	2	-2.44	0.00737	342	0.467	0.993	21365	1
NECAP2	-7.11	6	-2.44	0.00738	343	0.467	0.993	21364	1
PSMD7	-7.10	6	-2.43	0.00745	344	0.47	0.993	21363	1
GATAD2A	-7.10	6	-2.43	0.0075	345	0.472	0.992	21362	1
OR5B3	-7.09	6	-2.43	0.00755	346	0.474	0.992	21361	1
PSMD12	-7.08	6	-2.43	0.00761	347	0.474	0.992	21360	1
GPN3	-7.08	6	-2.43	0.00763	348	0.474	0.992	21359	1
DGKB	-7.08	6	-2.43	0.00764	349	0.474	0.992	21358	1
GP1BA	-7.08	6	-2.42	0.00766	350	0.474	0.992	21357	1
CHCHD2	-7.07	6	-2.42	0.0077	351	0.474	0.992	21356	1
NFYC	-7.07	6	-2.42	0.00774	352	0.474	0.992	21355	1
RPS10-NUDT3	-5.00	3	-2.42	0.00774	353	0.474	0.992	21354	1
HSPB1	-7.06	6	-2.42	0.00776	354	0.474	0.992	21353	1
CCDC38	-7.06	6	-2.42	0.00779	355	0.474	0.992	21352	1
TOMM20	-6.44	5	-2.42	0.00779	356	0.474	0.992	21351	1
FNBP4	-7.06	6	-2.42	0.0078	357	0.474	0.992	21350	1
POLR2J2	-5.76	4	-2.42	0.00785	358	0.475	0.992	21349	1
NAA35	-7.05	6	-2.42	0.00787	359	0.475	0.992	21348	1
FLAD1	-7.05	6	-2.41	0.00787	360	0.475	0.992	21347	1
PMCH	-6.43	5	-2.41	0.0079	361	0.475	0.992	21346	1
SERP2	-7.04	6	-2.41	0.00792	362	0.475	0.992	21345	1
RBX1	-7.04	6	-2.41	0.00797	363	0.475	0.992	21344	1
SDR9C7	-7.04	6	-2.41	0.00798	364	0.475	0.992	21343	1
SCLY	-7.03	6	-2.41	0.00801	365	0.475	0.992	21342	1
CACNB1	-7.03	6	-2.41	0.00804	366	0.475	0.992	21341	1
EIF3D	-7.03	6	-2.41	0.00806	367	0.475	0.992	21340	1
hsa-mir-4309	-4.97	3	-2.41	0.00807	368	0.475	0.992	21339	1
UBP1	-7.03	6	-2.41	0.00807	369	0.475	0.992	21338	1
SSB	-7.02	6	-2.40	0.00809	370	0.475	0.992	21337	1
hsa-mir-711	-5.73	4	-2.40	0.00819	371	0.479	0.992	21336	1
GGT1	-6.39	5	-2.40	0.00826	372	0.481	0.992	21335	1
DDX27	-7.00	6	-2.40	0.00827	373	0.481	0.992	21334	1
ARL4C	-7.00	6	-2.40	0.00828	374	0.481	0.992	21333	1
POLR2J	-5.71	4	-2.39	0.00833	375	0.482	0.992	21332	1
SMYD5	-6.99	6	-2.39	0.00835	376	0.482	0.992	21331	1
NR2F1	-6.99	6	-2.39	0.00837	377	0.482	0.992	21330	1
MGST1	-6.98	6	-2.39	0.00846	378	0.486	0.992	21329	1
PPP4C	-6.98	6	-2.39	0.00849	379	0.486	0.992	21328	1
HNRNPA0	-6.97	6	-2.38	0.00854	380	0.488	0.991	21327	1
HUS1	-6.97	6	-2.38	0.00861	381	0.489	0.991	21326	1
hsa-mir-607	-5.69	4	-2.38	0.00862	382	0.489	0.991	21325	1
hsa-mir-8089	-5.69	4	-2.38	0.00862	383	0.489	0.991	21324	1
SLC41A1	-6.96	6	-2.38	0.00867	384	0.49	0.991	21323	1
PAX4	-6.96	6	-2.38	0.0087	385	0.491	0.991	21322	1
LCLAT1	-6.95	6	-2.38	0.00873	386	0.491	0.991	21321	1
TUBB	-6.95	6	-2.38	0.00876	387	0.492	0.991	21320	1
NXPH4	-6.34	5	-2.37	0.00882	388	0.493	0.991	21319	1
EEF1G	-6.94	6	-2.37	0.00883	389	0.493	0.991	21318	1
DLL4	-6.93	6	-2.37	0.00892	390	0.497	0.991	21317	1
CCND2	-6.93	6	-2.37	0.00897	391	0.497	0.991	21316	1
MAP3K8	-6.32	5	-2.37	0.00899	392	0.497	0.991	21315	1
NonTargetingControlGuideForHuman_0822	-2.83	1	-2.37	0.00901	393	0.497	0.991	21314	1
MRPL52	-6.92	6	-2.36	0.00902	394	0.497	0.991	21313	1
WDR1	-6.91	6	-2.36	0.00914	395	0.499	0.991	21312	1
CD74	-6.91	6	-2.36	0.00915	396	0.499	0.991	21311	1
RAD18	-6.90	6	-2.36	0.00918	397	0.499	0.991	21310	1
hsa-mir-1909	-5.64	4	-2.36	0.00919	398	0.499	0.991	21309	1
FAM105B	-6.90	6	-2.36	0.0092	399	0.499	0.991	21308	1
VCL	-6.90	6	-2.36	0.00922	400	0.499	0.991	21307	1
COBL	-6.90	6	-2.36	0.00922	401	0.499	0.991	21306	1
CYP2U1	-6.90	6	-2.36	0.00925	402	0.499	0.991	21305	1
HTATSF1	-6.89	6	-2.35	0.00928	403	0.499	0.991	21304	1
ANO10	-6.29	5	-2.35	0.00931	404	0.499	0.991	21303	1
ADCY1	-6.89	6	-2.35	0.00932	405	0.499	0.991	21302	1
VMP1	-6.89	6	-2.35	0.00936	406	0.499	0.991	21301	1
MTOR	-6.88	6	-2.35	0.00937	407	0.499	0.991	21300	1
SKP1	-6.88	6	-2.35	0.00937	408	0.499	0.991	21299	1
FARSA	-6.88	6	-2.35	0.00941	409	0.499	0.991	21298	1
FAM195A	-6.88	6	-2.35	0.00943	410	0.499	0.991	21297	1
CAV1	-6.87	6	-2.35	0.00947	411	0.5	0.991	21296	1
ZBTB33	-6.87	6	-2.34	0.00952	412	0.501	0.99	21295	1
hsa-mir-6872	-5.61	4	-2.34	0.00956	413	0.502	0.99	21294	1
BOC	-6.85	6	-2.34	0.00969	414	0.506	0.99	21293	1
ARPC4-TTLL3	-4.85	3	-2.34	0.00969	415	0.506	0.99	21292	1
SCRN2	-6.85	6	-2.34	0.00971	416	0.506	0.99	21291	1
MMP17	-6.85	6	-2.34	0.00974	417	0.506	0.99	21290	1
CLNS1A	-6.85	6	-2.34	0.00975	418	0.506	0.99	21289	1
FOXD2	-6.84	6	-2.33	0.00981	419	0.507	0.99	21288	1
SERPINA9	-6.84	6	-2.33	0.00981	420	0.507	0.99	21287	1
CEP85	-6.83	6	-2.33	0.00989	421	0.508	0.99	21286	1
OBP2A	-6.24	5	-2.33	0.0099	422	0.508	0.99	21285	1
TLR3	-6.83	6	-2.33	0.00992	423	0.508	0.99	21284	1
RPL26	-6.83	6	-2.33	0.00996	424	0.508	0.99	21283	1
DUX2	-6.82	6	-2.33	0.00999	425	0.508	0.99	21282	1
PSORS1C1	-6.82	6	-2.33	0.01	426	0.508	0.99	21281	1
POLD3	-6.82	6	-2.33	0.01	427	0.508	0.99	21280	1
TIMP3	-6.82	6	-2.33	0.01	428	0.508	0.99	21279	1
RFC2	-6.81	6	-2.32	0.0101	429	0.51	0.99	21278	1
ARID3B	-6.81	6	-2.32	0.0102	430	0.513	0.99	21277	1
RALGAPA2	-6.80	6	-2.32	0.0102	431	0.513	0.99	21276	1
TCTA	-6.80	6	-2.32	0.0102	432	0.513	0.99	21275	1
PHB	-6.80	6	-2.32	0.0102	433	0.513	0.99	21274	1
DLGAP2	-6.79	6	-2.31	0.0103	434	0.517	0.99	21273	1
PSMA3	-6.78	6	-2.31	0.0104	435	0.519	0.99	21272	1
DNAJB11	-6.77	6	-2.31	0.0105	436	0.524	0.989	21271	1
SNAPC2	-6.76	6	-2.30	0.0107	437	0.529	0.989	21270	1
NonTargetingControlGuideForHuman_0491	-2.76	1	-2.30	0.0107	438	0.529	0.989	21269	1
UBA2	-6.75	6	-2.30	0.0108	439	0.532	0.989	21268	1
ABHD16A	-6.74	6	-2.30	0.0108	440	0.533	0.989	21267	1
C20orf144	-6.74	6	-2.30	0.0108	441	0.533	0.989	21266	1
PI4K2A	-6.74	6	-2.30	0.0109	442	0.533	0.989	21265	1
OR2C3	-6.73	6	-2.29	0.0109	443	0.535	0.989	21264	1
CASP3	-6.73	6	-2.29	0.011	444	0.535	0.989	21263	1
UNCX	-6.73	6	-2.29	0.011	445	0.535	0.989	21262	1
CDK9	-6.73	6	-2.29	0.011	446	0.536	0.989	21261	1
RTL1	-6.72	6	-2.29	0.011	447	0.536	0.989	21260	1
MOB4	-3.88	2	-2.29	0.0111	448	0.537	0.989	21259	1
TMEM175	-6.72	6	-2.29	0.0111	449	0.538	0.989	21258	1
SNX18	-6.13	5	-2.28	0.0112	450	0.538	0.989	21257	1
NPIPA5	-4.74	3	-2.28	0.0112	451	0.538	0.989	21256	1
DDX21	-6.71	6	-2.28	0.0112	452	0.538	0.989	21255	1
MAPKAPK2	-6.71	6	-2.28	0.0113	453	0.538	0.989	21254	1
DIMT1	-6.70	6	-2.28	0.0113	454	0.538	0.989	21253	1
POLD2	-6.70	6	-2.28	0.0113	455	0.538	0.989	21252	1
CLPS	-6.70	6	-2.28	0.0114	456	0.538	0.989	21251	1
RAC1	-6.70	6	-2.28	0.0114	457	0.538	0.989	21250	1
KRT7	-6.69	6	-2.28	0.0114	458	0.538	0.989	21249	1
hsa-mir-6080	-5.46	4	-2.28	0.0114	459	0.538	0.989	21248	1
RNF113A	-6.69	6	-2.28	0.0114	460	0.538	0.989	21247	1
TRIM22	-6.69	6	-2.28	0.0114	461	0.538	0.989	21246	1
hsa-mir-7162	-5.46	4	-2.27	0.0115	462	0.54	0.989	21245	1
THYN1	-6.68	6	-2.27	0.0116	463	0.543	0.988	21244	1
MESDC2	-6.67	6	-2.27	0.0117	464	0.545	0.988	21243	1
SOS2	-6.67	6	-2.27	0.0117	465	0.545	0.988	21242	1
PFDN6	-6.67	6	-2.27	0.0117	466	0.546	0.988	21241	1
MAF1	-6.66	6	-2.27	0.0117	467	0.546	0.988	21240	1
SART1	-6.66	6	-2.26	0.0118	468	0.548	0.988	21239	1
LGALS9B	-6.65	6	-2.26	0.0119	469	0.549	0.988	21238	1
KIF18A	-6.65	6	-2.26	0.0119	470	0.549	0.988	21237	1
PGA3	-6.64	6	-2.26	0.012	471	0.551	0.988	21236	1
PES1	-6.64	6	-2.26	0.012	472	0.551	0.988	21235	1
SPNS1	-6.64	6	-2.26	0.012	473	0.551	0.988	21234	1
ASF1A	-6.64	6	-2.26	0.012	474	0.551	0.988	21233	1
RPF2	-6.06	5	-2.25	0.0121	475	0.552	0.988	21232	1
SLC3A2	-6.63	6	-2.25	0.0122	476	0.554	0.988	21231	1
APOBR	-6.63	6	-2.25	0.0122	477	0.554	0.988	21230	1
EIF5	-6.63	6	-2.25	0.0122	478	0.554	0.988	21229	1
TAAR9	-6.62	6	-2.25	0.0122	479	0.554	0.988	21228	1
POLR1C	-6.62	6	-2.25	0.0123	480	0.558	0.988	21227	1
PRSS22	-6.61	6	-2.24	0.0124	481	0.559	0.988	21226	1
EFTUD1	-6.61	6	-2.24	0.0124	482	0.559	0.988	21225	1
BANF1	-6.61	6	-2.24	0.0124	483	0.559	0.988	21224	1
ZNF726	-6.02	5	-2.24	0.0125	484	0.563	0.987	21223	1
C6orf62	-6.58	6	-2.23	0.0128	485	0.572	0.987	21222	1
RPS12	-6.58	6	-2.23	0.0128	486	0.572	0.987	21221	1
C9orf114	-6.57	6	-2.23	0.0129	487	0.573	0.987	21220	1
ATP6AP1	-6.57	6	-2.23	0.0129	488	0.575	0.987	21219	1
XRCC2	-6.57	6	-2.23	0.0129	489	0.575	0.987	21218	1
UBL4B	-6.56	6	-2.23	0.013	490	0.575	0.987	21217	1
DIO2	-6.56	6	-2.23	0.013	491	0.575	0.987	21216	1
KARS	-6.56	6	-2.23	0.013	492	0.575	0.987	21215	1
KRTAP20-2	-6.56	6	-2.22	0.0131	493	0.576	0.987	21214	1
RFPL1	-6.56	6	-2.22	0.0131	494	0.576	0.987	21213	1
TULP4	-6.55	6	-2.22	0.0131	495	0.576	0.987	21212	1
TUT1	-6.54	6	-2.22	0.0132	496	0.579	0.987	21211	1
DDX51	-6.54	6	-2.22	0.0133	497	0.58	0.987	21210	1
ANKAR	-6.54	6	-2.22	0.0133	498	0.58	0.987	21209	1
DYNC1LI1	-6.54	6	-2.22	0.0133	499	0.58	0.987	21208	1
IRAK4	-6.53	6	-2.22	0.0134	500	0.58	0.987	21207	1
SESN2	-6.53	6	-2.21	0.0134	501	0.58	0.987	21206	1
GDF6	-6.53	6	-2.21	0.0134	502	0.581	0.987	21205	1
CAPN13	-6.52	6	-2.21	0.0135	503	0.583	0.986	21204	1
FCF1	-5.95	5	-2.21	0.0135	504	0.583	0.986	21203	1
SARS2	-6.52	6	-2.21	0.0136	505	0.584	0.986	21202	1
CDT1	-6.52	6	-2.21	0.0136	506	0.584	0.986	21201	1
PRDM11	-6.51	6	-2.21	0.0137	507	0.584	0.986	21200	1
IL22	-6.51	6	-2.20	0.0138	508	0.588	0.986	21199	1
PPP2CA	-6.50	6	-2.20	0.0139	509	0.591	0.986	21198	1
CCDC144NL	-5.93	5	-2.20	0.0139	510	0.591	0.986	21197	1
SLC25A45	-6.49	6	-2.20	0.0139	511	0.591	0.986	21196	1
DDIT3	-6.49	6	-2.20	0.014	512	0.591	0.986	21195	1
POLR2H	-6.49	6	-2.20	0.014	513	0.591	0.986	21194	1
FAM86B1	-6.49	6	-2.20	0.014	514	0.591	0.986	21193	1
GLYATL3	-6.49	6	-2.20	0.014	515	0.591	0.986	21192	1
C11orf21	-6.48	6	-2.19	0.0141	516	0.594	0.986	21191	1
PIK3R2	-6.48	6	-2.19	0.0142	517	0.594	0.986	21190	1
SLC22A25	-6.48	6	-2.19	0.0142	518	0.594	0.986	21189	1
hsa-mir-146a	-5.29	4	-2.19	0.0142	519	0.594	0.986	21188	1
CCDC8	-6.47	6	-2.19	0.0142	520	0.594	0.986	21187	1
MRPL33	-6.47	6	-2.19	0.0143	521	0.596	0.986	21186	1
ORAOV1	-6.46	6	-2.19	0.0143	522	0.596	0.986	21185	1
BIRC5	-6.46	6	-2.19	0.0144	523	0.597	0.986	21184	1
RAB40A	-6.45	6	-2.18	0.0145	524	0.602	0.985	21183	1
ASMTL_X	-6.44	6	-2.18	0.0147	525	0.607	0.985	21182	1
ZDHHC14	-6.43	6	-2.18	0.0148	526	0.608	0.985	21181	1
MLC1	-6.43	6	-2.18	0.0148	527	0.608	0.985	21180	1
CBWD1	-5.25	4	-2.17	0.0148	528	0.608	0.985	21179	1
NonTargetingControlGuideForHuman_0739	-2.62	1	-2.17	0.0149	529	0.608	0.985	21178	1
hsa-mir-562	-5.25	4	-2.17	0.0149	530	0.608	0.985	21177	1
TBCE	-5.87	5	-2.17	0.0149	531	0.608	0.985	21176	1
EXOSC7	-6.42	6	-2.17	0.015	532	0.611	0.985	21175	1
SAMD4A	-6.41	6	-2.17	0.0151	533	0.613	0.985	21174	1
TRIM64C	-5.85	5	-2.17	0.0151	534	0.614	0.985	21173	1
RRM1	-6.41	6	-2.17	0.0152	535	0.614	0.985	21172	1
CD3G	-6.40	6	-2.16	0.0152	536	0.614	0.985	21171	1
RBMS3	-6.40	6	-2.16	0.0152	537	0.614	0.985	21170	1
hsa-mir-6131	-5.22	4	-2.16	0.0153	538	0.616	0.985	21169	1
LAMP1	-6.40	6	-2.16	0.0153	539	0.616	0.985	21168	1
SEC61G	-6.40	6	-2.16	0.0153	540	0.616	0.985	21167	1
GRPEL1	-6.39	6	-2.16	0.0154	541	0.616	0.985	21166	1
TMSB4X	-5.22	4	-2.16	0.0154	542	0.616	0.985	21165	1
PTPN11	-6.38	6	-2.16	0.0156	543	0.618	0.984	21164	1
C9orf62	-6.38	6	-2.16	0.0156	544	0.618	0.984	21163	1
CAB39L	-6.38	6	-2.15	0.0156	545	0.618	0.984	21162	1
DMPK	-6.38	6	-2.15	0.0156	546	0.618	0.984	21161	1
NUPL2	-5.82	5	-2.15	0.0156	547	0.618	0.984	21160	1
CCNA2	-6.37	6	-2.15	0.0157	548	0.618	0.984	21159	1
CYBA	-6.37	6	-2.15	0.0157	549	0.618	0.984	21158	1
SYCN	-6.37	6	-2.15	0.0157	550	0.618	0.984	21157	1
B3GALT1	-6.37	6	-2.15	0.0157	551	0.618	0.984	21156	1
PHB2	-6.37	6	-2.15	0.0157	552	0.618	0.984	21155	1
CEACAM1	-6.37	6	-2.15	0.0158	553	0.618	0.984	21154	1
hsa-mir-152	-5.20	4	-2.15	0.0158	554	0.619	0.984	21153	1
MBP	-6.36	6	-2.15	0.0159	555	0.622	0.984	21152	1
OS9	-6.35	6	-2.15	0.016	556	0.622	0.984	21151	1
RPS2	-6.35	6	-2.15	0.016	557	0.622	0.984	21150	1
MCM10	-6.35	6	-2.14	0.016	558	0.623	0.984	21149	1
ZFPL1	-6.33	6	-2.14	0.0163	559	0.633	0.984	21148	1
MYPOP	-6.33	6	-2.14	0.0163	560	0.633	0.984	21147	1
ARID2	-6.32	6	-2.13	0.0164	561	0.634	0.984	21146	1
PURG	-6.32	6	-2.13	0.0165	562	0.634	0.984	21145	1
BEST3	-6.32	6	-2.13	0.0165	563	0.634	0.984	21144	1
hsa-mir-4311	-5.16	4	-2.13	0.0165	564	0.634	0.984	21143	1
HIST2H4A	-6.31	6	-2.13	0.0167	565	0.639	0.983	21142	1
IDNK	-6.31	6	-2.13	0.0167	566	0.639	0.983	21141	1
TCEANC	-6.31	6	-2.13	0.0167	567	0.639	0.983	21140	1
ZNF259	-6.30	6	-2.13	0.0168	568	0.639	0.983	21139	1
UROD	-6.30	6	-2.13	0.0168	569	0.639	0.983	21138	1
KAT2B	-6.30	6	-2.12	0.0168	570	0.639	0.983	21137	1
P2RX2	-6.30	6	-2.12	0.0168	571	0.639	0.983	21136	1
OR6K3	-6.30	6	-2.12	0.0169	572	0.639	0.983	21135	1
NOC3L	-6.29	6	-2.12	0.0169	573	0.639	0.983	21134	1
TTLL9	-6.29	6	-2.12	0.0169	574	0.639	0.983	21133	1
PAOX	-6.29	6	-2.12	0.017	575	0.639	0.983	21132	1
GRIP1	-6.29	6	-2.12	0.017	576	0.639	0.983	21131	1
C12orf42	-6.29	6	-2.12	0.017	577	0.639	0.983	21130	1
C6orf163	-6.29	6	-2.12	0.017	578	0.639	0.983	21129	1
GNB2L1	-6.28	6	-2.12	0.0171	579	0.64	0.983	21128	1
GTF3C2	-6.28	6	-2.12	0.0171	580	0.64	0.983	21127	1
C9orf89	-6.28	6	-2.12	0.0172	581	0.64	0.983	21126	1
PDE10A	-6.28	6	-2.12	0.0172	582	0.64	0.983	21125	1
TBL3	-6.27	6	-2.11	0.0172	583	0.641	0.983	21124	1
CLCA4	-6.27	6	-2.11	0.0173	584	0.641	0.983	21123	1
CBLN1	-6.26	6	-2.11	0.0175	585	0.648	0.982	21122	1
IL15RA	-5.71	5	-2.11	0.0175	586	0.648	0.982	21121	1
SEMA3C	-6.25	6	-2.11	0.0176	587	0.648	0.982	21120	1
TBC1D22B	-5.71	5	-2.11	0.0176	588	0.648	0.982	21119	1
RPS26	-6.25	6	-2.11	0.0176	589	0.648	0.982	21118	1
ARNTL	-6.25	6	-2.10	0.0177	590	0.648	0.982	21117	1
FAM69A	-6.25	6	-2.10	0.0177	591	0.648	0.982	21116	1
HIST1H2BO	-6.25	6	-2.10	0.0177	592	0.648	0.982	21115	1
SHROOM1	-6.25	6	-2.10	0.0177	593	0.648	0.982	21114	1
LCE2C	-6.24	6	-2.10	0.0178	594	0.652	0.982	21113	1
MRTO4	-6.24	6	-2.10	0.0179	595	0.652	0.982	21112	1
LETM1	-6.23	6	-2.10	0.0179	596	0.653	0.982	21111	1
RPS4X	-6.23	6	-2.10	0.018	597	0.653	0.982	21110	1
NEDD1	-6.23	6	-2.10	0.0181	598	0.655	0.982	21109	1
C5orf15	-6.22	6	-2.10	0.0181	599	0.655	0.982	21108	1
ZNF443	-6.22	6	-2.09	0.0181	600	0.656	0.982	21107	1
TRMT112	-5.68	5	-2.09	0.0182	601	0.657	0.982	21106	1
NonTargetingControlGuideForHuman_0699	-2.54	1	-2.09	0.0183	602	0.659	0.982	21105	1
KIAA1429	-6.21	6	-2.09	0.0183	603	0.659	0.982	21104	1
OR10G3	-6.21	6	-2.09	0.0183	604	0.659	0.982	21103	1
KRTAP2-2	-3.58	2	-2.09	0.0184	605	0.662	0.982	21102	1
PCDH15	-6.20	6	-2.09	0.0185	606	0.663	0.982	21101	1
OR12D2	-6.20	6	-2.08	0.0186	607	0.663	0.981	21100	1
MT1X	-5.66	5	-2.08	0.0186	608	0.663	0.981	21099	1
USP22	-6.19	6	-2.08	0.0187	609	0.663	0.981	21098	1
JDP2	-6.19	6	-2.08	0.0187	610	0.663	0.981	21097	1
TRIM49D1	-4.38	3	-2.08	0.0187	611	0.663	0.981	21096	1
SCN10A	-6.19	6	-2.08	0.0187	612	0.663	0.981	21095	1
AKIRIN1	-6.19	6	-2.08	0.0187	613	0.663	0.981	21094	1
RPS11	-6.18	6	-2.08	0.0188	614	0.665	0.981	21093	1
SMCO4	-6.18	6	-2.08	0.0189	615	0.665	0.981	21092	1
TMEM143	-6.18	6	-2.08	0.0189	616	0.665	0.981	21091	1
C1QA	-6.18	6	-2.08	0.0189	617	0.666	0.981	21090	1
NHEJ1	-6.17	6	-2.08	0.019	618	0.666	0.981	21089	1
SDS	-6.17	6	-2.07	0.019	619	0.667	0.981	21088	1
POLR2J3	-2.52	1	-2.07	0.0191	620	0.667	0.981	21087	1
METTL2B	-6.16	6	-2.07	0.0192	621	0.67	0.981	21086	1
hsa-mir-1231	-5.03	4	-2.07	0.0193	622	0.673	0.981	21085	1
BMPER	-6.15	6	-2.07	0.0193	623	0.673	0.981	21084	1
ITGA7	-6.15	6	-2.07	0.0194	624	0.673	0.981	21083	1
TIMM17A	-6.15	6	-2.07	0.0194	625	0.673	0.981	21082	1
NonTargetingControlGuideForHuman_0849	-2.51	1	-2.06	0.0195	626	0.674	0.981	21081	1
PPP1CA	-6.14	6	-2.06	0.0195	627	0.674	0.98	21080	1
FOXD4L2	-5.61	5	-2.06	0.0196	628	0.674	0.98	21079	1
TRMT5	-6.14	6	-2.06	0.0196	629	0.674	0.98	21078	1
BHLHE41	-6.14	6	-2.06	0.0196	630	0.674	0.98	21077	1
KIAA1551	-6.14	6	-2.06	0.0196	631	0.674	0.98	21076	1
PPIE	-6.14	6	-2.06	0.0197	632	0.674	0.98	21075	1
KRTAP1-5	-6.14	6	-2.06	0.0197	633	0.674	0.98	21074	1
MKRN1	-6.13	6	-2.06	0.0197	634	0.674	0.98	21073	1
ISG20L2	-6.13	6	-2.06	0.0198	635	0.676	0.98	21072	1
TMX4	-6.12	6	-2.06	0.0199	636	0.678	0.98	21071	1
EIF4E	-6.12	6	-2.06	0.0199	637	0.678	0.98	21070	1
DEFB112	-6.12	6	-2.05	0.02	638	0.68	0.98	21069	1
LRRC55	-6.12	6	-2.05	0.02	639	0.68	0.98	21068	1
TINF2	-6.11	6	-2.05	0.0201	640	0.68	0.98	21067	1
DIAPH3	-5.58	5	-2.05	0.0201	641	0.68	0.98	21066	1
GTF2H2	-6.11	6	-2.05	0.0202	642	0.68	0.98	21065	1
C9orf41	-6.11	6	-2.05	0.0202	643	0.68	0.98	21064	1
NUMA1	-6.10	6	-2.05	0.0203	644	0.68	0.98	21063	1
COQ10B	-6.10	6	-2.05	0.0203	645	0.68	0.98	21062	1
CMC1	-6.10	6	-2.05	0.0203	646	0.68	0.98	21061	1
CXADR	-6.10	6	-2.05	0.0204	647	0.68	0.98	21060	1
NPAT	-6.09	6	-2.04	0.0205	648	0.68	0.98	21059	1
MYO1A	-6.09	6	-2.04	0.0205	649	0.68	0.98	21058	1
ESPL1	-6.09	6	-2.04	0.0205	650	0.68	0.979	21057	1
TXNL4A	-6.09	6	-2.04	0.0205	651	0.68	0.979	21056	1
RPS13	-6.09	6	-2.04	0.0206	652	0.68	0.979	21055	1
HGF	-6.09	6	-2.04	0.0206	653	0.68	0.979	21054	1
LYPD2	-6.09	6	-2.04	0.0206	654	0.68	0.979	21053	1
hsa-mir-4280	-4.97	4	-2.04	0.0206	655	0.68	0.979	21052	1
FAM53C	-6.09	6	-2.04	0.0206	656	0.68	0.979	21051	1
TEX37	-6.08	6	-2.04	0.0206	657	0.68	0.979	21050	1
SERPINB9	-6.08	6	-2.04	0.0206	658	0.68	0.979	21049	1
RELN	-6.08	6	-2.04	0.0207	659	0.68	0.979	21048	1
TBP	-6.08	6	-2.04	0.0208	660	0.684	0.979	21047	1
SKA2	-6.07	6	-2.04	0.0208	661	0.684	0.979	21046	1
ANGPTL3	-6.07	6	-2.04	0.0209	662	0.684	0.979	21045	1
RHOBTB3	-6.07	6	-2.03	0.021	663	0.686	0.979	21044	1
hsa-mir-6806	-4.95	4	-2.03	0.021	664	0.686	0.979	21043	1
USP45	-6.06	6	-2.03	0.0211	665	0.689	0.979	21042	1
NMD3	-6.06	6	-2.03	0.0212	666	0.689	0.979	21041	1
hsa-mir-6511b-1	-4.28	3	-2.03	0.0212	667	0.689	0.979	21040	1
OR52I2	-6.05	6	-2.03	0.0212	668	0.689	0.979	21039	1
PSMC2	-6.05	6	-2.03	0.0213	669	0.689	0.979	21038	1
NonTargetingControlGuideForHuman_0937	-2.47	1	-2.03	0.0213	670	0.689	0.979	21037	1
POMK	-6.05	6	-2.03	0.0213	671	0.689	0.979	21036	1
UNC50	-6.05	6	-2.03	0.0214	672	0.689	0.979	21035	1
C1orf158	-6.04	6	-2.03	0.0214	673	0.689	0.979	21034	1
ZC3HC1	-6.04	6	-2.03	0.0214	674	0.689	0.979	21033	1
PLEKHA3	-6.04	6	-2.03	0.0214	675	0.689	0.979	21032	1
SFPQ	-5.52	5	-2.02	0.0215	676	0.689	0.979	21031	1
PRCD	-6.04	6	-2.02	0.0215	677	0.689	0.978	21030	1
CEMP1	-6.04	6	-2.02	0.0216	678	0.689	0.978	21029	1
POLR3B	-6.03	6	-2.02	0.0216	679	0.689	0.978	21028	1
C9orf24	-6.03	6	-2.02	0.0216	680	0.689	0.978	21027	1
CASC5	-6.03	6	-2.02	0.0217	681	0.689	0.978	21026	1
MLLT3	-6.03	6	-2.02	0.0217	682	0.689	0.978	21025	1
OR1N2	-6.03	6	-2.02	0.0217	683	0.689	0.978	21024	1
NCBP1	-6.03	6	-2.02	0.0217	684	0.69	0.978	21023	1
C7orf10	-6.02	6	-2.02	0.0218	685	0.691	0.978	21022	1
SUDS3	-6.02	6	-2.02	0.0218	686	0.691	0.978	21021	1
hsa-mir-6501	-4.26	3	-2.02	0.0219	687	0.691	0.978	21020	1
FZD6	-6.02	6	-2.02	0.0219	688	0.691	0.978	21019	1
SNRPD3	-6.02	6	-2.02	0.0219	689	0.691	0.978	21018	1
NOP9	-6.02	6	-2.01	0.022	690	0.692	0.978	21017	1
CALM1	-6.01	6	-2.01	0.0221	691	0.693	0.978	21016	1
EIF6	-6.01	6	-2.01	0.0221	692	0.694	0.978	21015	1
AP3M1	-6.00	6	-2.01	0.0222	693	0.694	0.978	21014	1
SLC32A1	-6.00	6	-2.01	0.0222	694	0.694	0.978	21013	1
HCFC1	-6.00	6	-2.01	0.0222	695	0.694	0.978	21012	1
LCE1C	-6.00	6	-2.01	0.0223	696	0.694	0.978	21011	1
TROVE2	-6.00	6	-2.01	0.0223	697	0.695	0.978	21010	1
GPN2	-5.99	6	-2.01	0.0224	698	0.697	0.978	21009	1
ABT1	-5.99	6	-2.01	0.0225	699	0.697	0.978	21008	1
OPRD1	-5.99	6	-2.01	0.0225	700	0.697	0.978	21007	1
WDSUB1	-5.99	6	-2.00	0.0226	701	0.7	0.977	21006	1
MS4A3	-5.98	6	-2.00	0.0227	702	0.702	0.977	21005	1
hsa-mir-4650-1	-4.23	3	-2.00	0.0228	703	0.702	0.977	21004	1
RAB11FIP3	-5.98	6	-2.00	0.0228	704	0.702	0.977	21003	1
PSMA4	-5.98	6	-2.00	0.0228	705	0.702	0.977	21002	1
FDXACB1	-5.98	6	-2.00	0.0228	706	0.702	0.977	21001	1
BTF3	-5.97	6	-2.00	0.0229	707	0.702	0.977	21000	1
ESRP2	-5.97	6	-2.00	0.0229	708	0.702	0.977	20999	1
WDR12	-5.97	6	-2.00	0.0229	709	0.702	0.977	20998	1
SLC1A6	-5.96	6	-1.99	0.0231	710	0.706	0.977	20997	1
PIP5KL1	-5.96	6	-1.99	0.0231	711	0.706	0.977	20996	1
GCC1	-5.95	6	-1.99	0.0234	712	0.712	0.977	20995	1
hsa-mir-591	-4.85	4	-1.99	0.0235	713	0.712	0.977	20994	1
VPS51	-5.94	6	-1.99	0.0235	714	0.712	0.977	20993	1
RSL24D1	-5.94	6	-1.99	0.0235	715	0.712	0.976	20992	1
SRSF2	-5.94	6	-1.99	0.0235	716	0.712	0.976	20991	1
FOXP3	-5.94	6	-1.99	0.0235	717	0.712	0.976	20990	1
ZFP69B	-5.94	6	-1.98	0.0236	718	0.714	0.976	20989	1
RDH10	-5.94	6	-1.98	0.0237	719	0.715	0.976	20988	1
ACAD8	-5.93	6	-1.98	0.0237	720	0.716	0.976	20987	1
PSRC1	-5.93	6	-1.98	0.0238	721	0.716	0.976	20986	1
HCLS1	-5.41	5	-1.98	0.0238	722	0.716	0.976	20985	1
LRP10	-5.93	6	-1.98	0.0239	723	0.716	0.976	20984	1
KIAA1432	-5.92	6	-1.98	0.0239	724	0.716	0.976	20983	1
MED24	-5.92	6	-1.98	0.024	725	0.716	0.976	20982	1
GFRA1	-5.92	6	-1.98	0.024	726	0.716	0.976	20981	1
TRPA1	-5.92	6	-1.98	0.0241	727	0.716	0.976	20980	1
FAM57A	-5.91	6	-1.98	0.0241	728	0.716	0.976	20979	1
ZNF704	-5.91	6	-1.98	0.0241	729	0.716	0.976	20978	1
NUP85	-5.91	6	-1.97	0.0242	730	0.716	0.976	20977	1
HIST2H3D	-5.91	6	-1.97	0.0242	731	0.716	0.976	20976	1
NUDT4	-5.91	6	-1.97	0.0243	732	0.716	0.976	20975	1
COPS4	-5.91	6	-1.97	0.0243	733	0.716	0.976	20974	1
POMGNT1	-5.91	6	-1.97	0.0243	734	0.716	0.976	20973	1
hsa-mir-3918	-4.82	4	-1.97	0.0244	735	0.716	0.976	20972	1
GEMIN5	-5.90	6	-1.97	0.0244	736	0.716	0.976	20971	1
ZNF462	-5.90	6	-1.97	0.0244	737	0.716	0.976	20970	1
HPSE2	-5.90	6	-1.97	0.0244	738	0.716	0.976	20969	1
SLC35D1	-5.90	6	-1.97	0.0244	739	0.716	0.976	20968	1
COX16	-5.90	6	-1.97	0.0245	740	0.716	0.976	20967	1
CHAF1B	-5.90	6	-1.97	0.0245	741	0.716	0.976	20966	1
SLC26A4	-5.90	6	-1.97	0.0245	742	0.716	0.976	20965	1
PSMC3IP	-5.90	6	-1.97	0.0245	743	0.716	0.975	20964	1
BMP2	-5.90	6	-1.97	0.0245	744	0.716	0.975	20963	1
SLC25A11	-5.89	6	-1.97	0.0247	745	0.718	0.975	20962	1
PRDX1	-5.88	6	-1.96	0.0248	746	0.721	0.975	20961	1
hsa-mir-5703	-4.80	4	-1.96	0.0249	747	0.721	0.975	20960	1
TMEM91	-5.88	6	-1.96	0.0249	748	0.721	0.975	20959	1
TARM1	-5.88	6	-1.96	0.0249	749	0.721	0.975	20958	1
CAPZB	-5.88	6	-1.96	0.0249	750	0.721	0.975	20957	1
AOC3	-5.88	6	-1.96	0.025	751	0.722	0.975	20956	1
OSCAR	-5.87	6	-1.96	0.025	752	0.722	0.975	20955	1
ARHGEF17	-5.87	6	-1.96	0.0251	753	0.723	0.975	20954	1
SS18L2	-5.87	6	-1.96	0.0252	754	0.726	0.975	20953	1
CHCHD7	-5.86	6	-1.95	0.0253	755	0.726	0.975	20952	1
SLC25A43	-5.86	6	-1.95	0.0253	756	0.726	0.975	20951	1
OR4C45	-5.86	6	-1.95	0.0254	757	0.726	0.975	20950	1
MAPK1	-5.86	6	-1.95	0.0254	758	0.726	0.975	20949	1
OLIG1	-5.86	6	-1.95	0.0254	759	0.726	0.975	20948	1
APOM	-5.86	6	-1.95	0.0254	760	0.726	0.975	20947	1
STXBP3	-5.85	6	-1.95	0.0255	761	0.726	0.975	20946	1
ARL16	-5.85	6	-1.95	0.0255	762	0.726	0.974	20945	1
hsa-mir-148b	-4.78	4	-1.95	0.0255	763	0.726	0.974	20944	1
TH	-5.85	6	-1.95	0.0256	764	0.727	0.974	20943	1
TRIM49B	-2.39	1	-1.95	0.0256	765	0.727	0.974	20942	1
RFPL2	-5.85	6	-1.95	0.0257	766	0.727	0.974	20941	1
DMWD	-5.84	6	-1.95	0.0257	767	0.728	0.974	20940	1
COPA	-5.84	6	-1.95	0.0259	768	0.731	0.974	20939	1
ZW10	-5.83	6	-1.94	0.026	769	0.731	0.974	20938	1
IQCF3	-5.83	6	-1.94	0.026	770	0.731	0.974	20937	1
C1orf85	-5.83	6	-1.94	0.026	771	0.731	0.974	20936	1
PAPLN	-5.83	6	-1.94	0.026	772	0.731	0.974	20935	1
AREL1	-5.83	6	-1.94	0.0262	773	0.735	0.974	20934	1
hsa-mir-521-2	-4.12	3	-1.94	0.0262	774	0.735	0.974	20933	1
SLC33A1	-5.82	6	-1.94	0.0263	775	0.735	0.974	20932	1
POLE3	-5.82	6	-1.94	0.0263	776	0.735	0.974	20931	1
CTSK	-5.82	6	-1.94	0.0263	777	0.735	0.974	20930	1
COG8	-5.82	6	-1.94	0.0264	778	0.736	0.974	20929	1
TJP2	-5.81	6	-1.94	0.0264	779	0.736	0.974	20928	1
hsa-mir-4706	-4.11	3	-1.93	0.0265	780	0.736	0.973	20927	1
NUS1	-5.81	6	-1.93	0.0265	781	0.736	0.973	20926	1
LCE2D	-5.30	5	-1.93	0.0265	782	0.736	0.973	20925	1
MYOT	-5.81	6	-1.93	0.0266	783	0.736	0.973	20924	1
SMYD3	-5.81	6	-1.93	0.0266	784	0.737	0.973	20923	1
DIDO1	-5.80	6	-1.93	0.0267	785	0.738	0.973	20922	1
DNAJC5B	-5.80	6	-1.93	0.0268	786	0.738	0.973	20921	1
TRIM37	-5.80	6	-1.93	0.0268	787	0.738	0.973	20920	1
IKBKB	-5.80	6	-1.93	0.0268	788	0.738	0.973	20919	1
HOGA1	-5.80	6	-1.93	0.0268	789	0.738	0.973	20918	1
ZNF567	-5.79	6	-1.93	0.0269	790	0.739	0.973	20917	1
FABP5	-5.79	6	-1.93	0.0269	791	0.739	0.973	20916	1
CIZ1	-5.79	6	-1.93	0.027	792	0.739	0.973	20915	1
HSPG2	-5.79	6	-1.93	0.027	793	0.739	0.973	20914	1
HDGFL1	-5.79	6	-1.93	0.0271	794	0.739	0.973	20913	1
PURA	-5.78	6	-1.92	0.0272	795	0.741	0.973	20912	1
KIAA0141	-5.78	6	-1.92	0.0272	796	0.741	0.973	20911	1
DHH	-5.78	6	-1.92	0.0272	797	0.741	0.973	20910	1
RPL9	-5.78	6	-1.92	0.0272	798	0.741	0.973	20909	1
KDM4B	-5.78	6	-1.92	0.0273	799	0.743	0.973	20908	1
ALS2CR12	-5.77	6	-1.92	0.0274	800	0.743	0.973	20907	1
TENM1	-5.77	6	-1.92	0.0274	801	0.743	0.973	20906	1
CTH	-5.77	6	-1.92	0.0274	802	0.743	0.973	20905	1
DPY19L3	-5.76	6	-1.92	0.0277	803	0.748	0.972	20904	1
TSPAN7	-5.75	6	-1.91	0.028	804	0.756	0.972	20903	1
COMMD5	-5.75	6	-1.91	0.0281	805	0.757	0.972	20902	1
KLHL26	-5.75	6	-1.91	0.0281	806	0.757	0.972	20901	1
CEBPD	-5.74	6	-1.91	0.0281	807	0.757	0.972	20900	1
ACOT12	-5.74	6	-1.91	0.0282	808	0.757	0.972	20899	1
HPCAL1	-5.24	5	-1.91	0.0282	809	0.757	0.972	20898	1
hsa-mir-4459	-4.69	4	-1.91	0.0282	810	0.757	0.972	20897	1
TFDP2	-5.74	6	-1.91	0.0283	811	0.757	0.972	20896	1
LAMC2	-5.73	6	-1.91	0.0284	812	0.758	0.972	20895	1
CCT6A	-5.72	6	-1.90	0.0287	813	0.762	0.971	20894	1
RORC	-5.22	5	-1.90	0.0287	814	0.762	0.971	20893	1
CCT5	-5.72	6	-1.90	0.0287	815	0.762	0.971	20892	1
CHST9	-5.72	6	-1.90	0.0287	816	0.762	0.971	20891	1
ZNF765	-5.72	6	-1.90	0.0287	817	0.762	0.971	20890	1
HNRNPK	-5.72	6	-1.90	0.0288	818	0.762	0.971	20889	1
ZDHHC11	-5.72	6	-1.90	0.0288	819	0.762	0.971	20888	1
PNMA6A	-5.72	6	-1.90	0.0288	820	0.762	0.971	20887	1
ATP5A1	-5.71	6	-1.90	0.0289	821	0.765	0.971	20886	1
RPLP1	-5.71	6	-1.90	0.029	822	0.765	0.971	20885	1
ALDH1A1	-5.71	6	-1.90	0.029	823	0.765	0.971	20884	1
NME1-NME2	-4.04	3	-1.89	0.0291	824	0.766	0.971	20883	1
RPL6	-5.70	6	-1.89	0.0292	825	0.766	0.971	20882	1
ALX3	-5.70	6	-1.89	0.0292	826	0.766	0.971	20881	1
KREMEN1	-5.70	6	-1.89	0.0292	827	0.766	0.971	20880	1
NUDT9	-5.69	6	-1.89	0.0294	828	0.766	0.971	20879	1
WDR70	-5.69	6	-1.89	0.0294	829	0.766	0.971	20878	1
SSU72	-5.69	6	-1.89	0.0294	830	0.766	0.971	20877	1
CEP68	-5.69	6	-1.89	0.0294	831	0.766	0.971	20876	1
CACNA1S	-5.20	5	-1.89	0.0294	832	0.766	0.971	20875	1
HIST2H2AC	-5.20	5	-1.89	0.0294	833	0.766	0.971	20874	1
TICRR	-5.69	6	-1.89	0.0295	834	0.766	0.97	20873	1
hsa-mir-4707	-4.65	4	-1.89	0.0295	835	0.766	0.97	20872	1
RBFOX3	-5.69	6	-1.89	0.0295	836	0.766	0.97	20871	1
ARHGAP12	-5.69	6	-1.89	0.0295	837	0.766	0.97	20870	1
RBBP4	-5.69	6	-1.89	0.0296	838	0.766	0.97	20869	1
YBX1	-5.68	6	-1.89	0.0297	839	0.768	0.97	20868	1
MYO10	-5.68	6	-1.88	0.0298	840	0.768	0.97	20867	1
RPS19BP1	-5.18	5	-1.88	0.0298	841	0.768	0.97	20866	1
F2R	-5.68	6	-1.88	0.0299	842	0.768	0.97	20865	1
NOP16	-5.67	6	-1.88	0.0299	843	0.768	0.97	20864	1
RPL7L1	-5.67	6	-1.88	0.0299	844	0.768	0.97	20863	1
CNGA3	-5.67	6	-1.88	0.03	845	0.768	0.97	20862	1
CDC25B	-5.67	6	-1.88	0.03	846	0.768	0.97	20861	1
DDX53	-5.67	6	-1.88	0.03	847	0.768	0.97	20860	1
ZDHHC7	-5.67	6	-1.88	0.03	848	0.768	0.97	20859	1
KIAA1045	-5.67	6	-1.88	0.0301	849	0.768	0.97	20858	1
ENDOG	-5.67	6	-1.88	0.0301	850	0.768	0.97	20857	1
SDR16C5	-5.67	6	-1.88	0.0301	851	0.768	0.97	20856	1
RFX5	-5.17	5	-1.88	0.0301	852	0.768	0.97	20855	1
C3orf17	-5.66	6	-1.88	0.0302	853	0.768	0.97	20854	1
BET1L	-5.66	6	-1.88	0.0303	854	0.77	0.97	20853	1
HSBP1	-5.66	6	-1.88	0.0304	855	0.77	0.97	20852	1
ZNF397	-5.66	6	-1.88	0.0304	856	0.77	0.97	20851	1
POLR2I	-5.65	6	-1.87	0.0304	857	0.771	0.97	20850	1
BOLA2	-5.65	6	-1.87	0.0305	858	0.771	0.97	20849	1
DDX56	-5.65	6	-1.87	0.0305	859	0.772	0.969	20848	1
NSF	-5.65	6	-1.87	0.0306	860	0.772	0.969	20847	1
CYP1B1	-5.64	6	-1.87	0.0307	861	0.775	0.969	20846	1
OR4D10	-5.64	6	-1.87	0.0309	862	0.778	0.969	20845	1
ITGB2	-5.63	6	-1.87	0.031	863	0.78	0.969	20844	1
GSTK1	-5.63	6	-1.86	0.0312	864	0.784	0.969	20843	1
PIN4	-5.62	6	-1.86	0.0313	865	0.785	0.969	20842	1
MAGED2	-5.62	6	-1.86	0.0314	866	0.786	0.969	20841	1
PRNP	-5.62	6	-1.86	0.0314	867	0.786	0.969	20840	1
NUP54	-5.61	6	-1.86	0.0315	868	0.788	0.968	20839	1
SNRNP200	-5.61	6	-1.86	0.0315	869	0.788	0.968	20838	1
INHBC	-5.61	6	-1.86	0.0316	870	0.788	0.968	20837	1
OR4D9	-5.61	6	-1.86	0.0317	871	0.788	0.968	20836	1
ZBTB1	-5.61	6	-1.86	0.0317	872	0.788	0.968	20835	1
IL1RAP	-5.11	5	-1.85	0.0318	873	0.788	0.968	20834	1
TMEM88B	-5.60	6	-1.85	0.0319	874	0.788	0.968	20833	1
SMC5	-5.60	6	-1.85	0.0319	875	0.788	0.968	20832	1
SMIM15	-5.60	6	-1.85	0.0319	876	0.788	0.968	20831	1
TMEM201	-5.60	6	-1.85	0.0319	877	0.788	0.968	20830	1
COL4A1	-5.60	6	-1.85	0.0319	878	0.788	0.968	20829	1
CMTM8	-5.60	6	-1.85	0.032	879	0.788	0.968	20828	1
hsa-mir-5002	-4.57	4	-1.85	0.032	880	0.788	0.968	20827	1
TMED7-TICAM2	-3.23	2	-1.85	0.032	881	0.788	0.968	20826	1
ARAP1	-5.60	6	-1.85	0.032	882	0.788	0.968	20825	1
hsa-mir-885	-4.57	4	-1.85	0.0321	883	0.789	0.968	20824	1
DAP	-5.59	6	-1.85	0.0321	884	0.789	0.968	20823	1
SMN1	-5.59	6	-1.85	0.0322	885	0.789	0.968	20822	1
GSK3A	-5.59	6	-1.85	0.0322	886	0.79	0.968	20821	1
PCDHB13	-5.58	6	-1.85	0.0323	887	0.79	0.968	20820	1
CCDC135	-5.58	6	-1.85	0.0324	888	0.79	0.968	20819	1
SESN3	-5.58	6	-1.85	0.0324	889	0.79	0.968	20818	1
KRTCAP2	-5.58	6	-1.85	0.0324	890	0.79	0.968	20817	1
NPAS2	-5.58	6	-1.85	0.0324	891	0.79	0.968	20816	1
COPE	-5.58	6	-1.85	0.0325	892	0.79	0.968	20815	1
TCP11X2	-5.58	6	-1.85	0.0325	893	0.79	0.967	20814	1
NonTargetingControlGuideForHuman_0678	-2.28	1	-1.84	0.0327	894	0.79	0.967	20813	1
LOC100506688	-5.57	6	-1.84	0.0327	895	0.79	0.967	20812	1
PCDHGA9	-3.22	2	-1.84	0.0327	896	0.79	0.967	20811	1
NonTargetingControlGuideForHuman_0162	-2.27	1	-1.84	0.0327	897	0.79	0.967	20810	1
IFI44L	-5.57	6	-1.84	0.0327	898	0.79	0.967	20809	1
GRM6	-5.57	6	-1.84	0.0327	899	0.79	0.967	20808	1
SERPINI2	-5.57	6	-1.84	0.0328	900	0.79	0.967	20807	1
LONP1	-5.57	6	-1.84	0.0328	901	0.79	0.967	20806	1
ZNF273	-5.57	6	-1.84	0.0328	902	0.79	0.967	20805	1
hsa-mir-378b	-4.54	4	-1.84	0.0329	903	0.79	0.967	20804	1
LSM3	-5.56	6	-1.84	0.0329	904	0.79	0.967	20803	1
NFS1	-5.56	6	-1.84	0.0329	905	0.79	0.967	20802	1
LAMB4	-5.56	6	-1.84	0.033	906	0.791	0.967	20801	1
MGAT5B	-5.56	6	-1.84	0.033	907	0.791	0.967	20800	1
ARMCX3	-5.56	6	-1.84	0.0331	908	0.791	0.967	20799	1
HLA-DRB1	-5.56	6	-1.84	0.0332	909	0.792	0.967	20798	1
P2RX5	-5.55	6	-1.83	0.0333	910	0.794	0.967	20797	1
ZNF277	-5.55	6	-1.83	0.0334	911	0.795	0.967	20796	1
CYFIP1	-5.55	6	-1.83	0.0334	912	0.795	0.967	20795	1
OSGEP	-5.55	6	-1.83	0.0335	913	0.795	0.967	20794	1
UBE2M	-5.55	6	-1.83	0.0335	914	0.795	0.967	20793	1
FRAT1	-5.54	6	-1.83	0.0336	915	0.796	0.966	20792	1
HMGCLL1	-5.54	6	-1.83	0.0336	916	0.796	0.966	20791	1
RGPD1	-5.54	6	-1.83	0.0337	917	0.796	0.966	20790	1
SYVN1	-5.54	6	-1.83	0.0337	918	0.796	0.966	20789	1
BOLA3	-5.54	6	-1.83	0.0337	919	0.796	0.966	20788	1
RANGAP1	-5.54	6	-1.83	0.0337	920	0.796	0.966	20787	1
SPHK1	-5.53	6	-1.83	0.0338	921	0.797	0.966	20786	1
HIST2H2BF	-5.53	6	-1.83	0.0338	922	0.797	0.966	20785	1
FAM124B	-5.53	6	-1.83	0.0339	923	0.797	0.966	20784	1
GDNF	-5.53	6	-1.83	0.034	924	0.797	0.966	20783	1
PNPLA2	-5.53	6	-1.82	0.034	925	0.797	0.966	20782	1
IFIT2	-5.52	6	-1.82	0.0341	926	0.797	0.966	20781	1
MUC20	-5.52	6	-1.82	0.0341	927	0.797	0.966	20780	1
SAMD4B	-5.52	6	-1.82	0.0341	928	0.797	0.966	20779	1
XAB2	-5.52	6	-1.82	0.0341	929	0.797	0.966	20778	1
hsa-mir-6511a-1	-4.51	4	-1.82	0.0342	930	0.797	0.966	20777	1
PDE4A	-5.52	6	-1.82	0.0342	931	0.798	0.966	20776	1
KLHL23	-5.52	6	-1.82	0.0343	932	0.798	0.966	20775	1
KIF11	-5.51	6	-1.82	0.0344	933	0.798	0.966	20774	1
AGBL2	-5.51	6	-1.82	0.0344	934	0.798	0.966	20773	1
CCNL1	-5.51	6	-1.82	0.0344	935	0.798	0.966	20772	1
OPCML	-5.51	6	-1.82	0.0345	936	0.798	0.966	20771	1
RPL19	-5.51	6	-1.82	0.0345	937	0.798	0.966	20770	1
ARSA	-5.51	6	-1.82	0.0345	938	0.798	0.965	20769	1
CTAGE4	-5.51	6	-1.82	0.0345	939	0.798	0.965	20768	1
LRCH1	-5.51	6	-1.82	0.0346	940	0.798	0.965	20767	1
FAM221A	-5.51	6	-1.82	0.0346	941	0.798	0.965	20766	1
PPIL2	-5.51	6	-1.82	0.0346	942	0.798	0.965	20765	1
CERS4	-5.50	6	-1.81	0.0348	943	0.801	0.965	20764	1
TAAR5	-5.50	6	-1.81	0.0349	944	0.801	0.965	20763	1
PPIAL4C	-2.24	1	-1.81	0.0349	945	0.801	0.965	20762	1
HEMK1	-5.50	6	-1.81	0.0349	946	0.801	0.965	20761	1
DCDC1	-5.49	6	-1.81	0.0351	947	0.804	0.965	20760	1
GSTA3	-5.49	6	-1.81	0.0351	948	0.804	0.965	20759	1
PLK4	-5.49	6	-1.81	0.0352	949	0.804	0.965	20758	1
TMEM237	-5.49	6	-1.81	0.0352	950	0.804	0.965	20757	1
CHI3L1	-5.49	6	-1.81	0.0352	951	0.804	0.965	20756	1
DCLK2	-5.48	6	-1.81	0.0353	952	0.805	0.965	20755	1
TSPAN33	-5.48	6	-1.81	0.0355	953	0.807	0.965	20754	1
EGR1	-5.48	6	-1.81	0.0355	954	0.807	0.965	20753	1
STYK1	-5.48	6	-1.81	0.0355	955	0.807	0.964	20752	1
C1QTNF3	-5.48	6	-1.80	0.0355	956	0.807	0.964	20751	1
hsa-mir-1289-2	-3.87	3	-1.80	0.0356	957	0.807	0.964	20750	1
NUBP1	-5.47	6	-1.80	0.0357	958	0.808	0.964	20749	1
hsa-mir-2054	-3.87	3	-1.80	0.0357	959	0.808	0.964	20748	1
WDR43	-5.47	6	-1.80	0.0357	960	0.808	0.964	20747	1
PMPCA	-5.46	6	-1.80	0.0359	961	0.811	0.964	20746	1
NEDD8	-5.46	6	-1.80	0.036	962	0.812	0.964	20745	1
hsa-mir-1255b-1	-3.15	2	-1.80	0.0362	963	0.816	0.964	20744	1
PEX16	-5.45	6	-1.80	0.0363	964	0.817	0.964	20743	1
ZNF813	-3.85	3	-1.79	0.0364	965	0.818	0.964	20742	1
SARDH	-5.45	6	-1.79	0.0364	966	0.818	0.964	20741	1
BORA	-5.44	6	-1.79	0.0366	967	0.818	0.963	20740	1
PCDHA11	-3.14	2	-1.79	0.0366	968	0.818	0.963	20739	1
PMF1	-4.97	5	-1.79	0.0366	969	0.818	0.963	20738	1
HM13	-5.44	6	-1.79	0.0367	970	0.818	0.963	20737	1
KMT2E	-5.44	6	-1.79	0.0367	971	0.818	0.963	20736	1
STOM	-5.44	6	-1.79	0.0367	972	0.818	0.963	20735	1
SLC25A48	-5.44	6	-1.79	0.0367	973	0.818	0.963	20734	1
CCDC126	-5.44	6	-1.79	0.0367	974	0.818	0.963	20733	1
C19orf26	-5.44	6	-1.79	0.0368	975	0.818	0.963	20732	1
PRKACG	-5.43	6	-1.79	0.037	976	0.82	0.963	20731	1
RBP2	-5.43	6	-1.79	0.037	977	0.82	0.963	20730	1
IKZF4	-5.43	6	-1.79	0.037	978	0.82	0.963	20729	1
LOC100652824	-5.43	6	-1.79	0.0371	979	0.82	0.963	20728	1
OPRK1	-5.42	6	-1.78	0.0372	980	0.82	0.963	20727	1
POLA2	-5.42	6	-1.78	0.0374	981	0.82	0.963	20726	1
OR2M3	-5.42	6	-1.78	0.0374	982	0.82	0.963	20725	1
SLC26A10	-5.42	6	-1.78	0.0374	983	0.82	0.963	20724	1
GGPS1	-5.42	6	-1.78	0.0374	984	0.82	0.963	20723	1
IPO9	-5.42	6	-1.78	0.0374	985	0.82	0.963	20722	1
CCT6B	-5.42	6	-1.78	0.0374	986	0.82	0.963	20721	1
SETD4	-5.41	6	-1.78	0.0374	987	0.82	0.963	20720	1
AFG3L2	-5.41	6	-1.78	0.0375	988	0.82	0.963	20719	1
RBMX	-5.41	6	-1.78	0.0375	989	0.82	0.963	20718	1
EMC7	-5.41	6	-1.78	0.0375	990	0.82	0.962	20717	1
ECD	-5.41	6	-1.78	0.0375	991	0.82	0.962	20716	1
C2orf82	-5.41	6	-1.78	0.0376	992	0.82	0.962	20715	1
MAP1LC3B2	-5.41	6	-1.78	0.0376	993	0.82	0.962	20714	1
ATP5I	-5.41	6	-1.78	0.0376	994	0.82	0.962	20713	1
ID4	-5.41	6	-1.78	0.0377	995	0.82	0.962	20712	1
HIST1H4I	-5.41	6	-1.78	0.0377	996	0.82	0.962	20711	1
TUBGCP4	-5.41	6	-1.78	0.0377	997	0.82	0.962	20710	1
ANXA2R	-5.41	6	-1.78	0.0377	998	0.82	0.962	20709	1
CDC23	-5.40	6	-1.78	0.0378	999	0.82	0.962	20708	1
ARF4	-5.40	6	-1.78	0.0378	1000	0.82	0.962	20707	1
PARP3	-5.40	6	-1.78	0.0379	1001	0.82	0.962	20706	1
CCDC68	-5.40	6	-1.78	0.0379	1002	0.82	0.962	20705	1
TRIM43	-5.40	6	-1.78	0.0379	1003	0.82	0.962	20704	1
RPS20	-5.40	6	-1.78	0.0379	1004	0.82	0.962	20703	1
TAF5L	-5.40	6	-1.77	0.038	1005	0.821	0.962	20702	1
NIN	-5.39	6	-1.77	0.0381	1006	0.822	0.962	20701	1
VMA21	-5.39	6	-1.77	0.0381	1007	0.822	0.962	20700	1
DCTN5	-5.39	6	-1.77	0.0382	1008	0.822	0.962	20699	1
TAF1C	-5.39	6	-1.77	0.0383	1009	0.825	0.962	20698	1
NOM1	-5.38	6	-1.77	0.0384	1010	0.825	0.962	20697	1
ZNF488	-5.38	6	-1.77	0.0385	1011	0.826	0.962	20696	1
RUNX1T1	-5.38	6	-1.77	0.0385	1012	0.826	0.961	20695	1
BMI1	-5.38	6	-1.77	0.0386	1013	0.826	0.961	20694	1
ATP2A1	-5.38	6	-1.77	0.0386	1014	0.826	0.961	20693	1
ERRFI1	-5.38	6	-1.77	0.0387	1015	0.826	0.961	20692	1
KANK4	-5.37	6	-1.77	0.0387	1016	0.826	0.961	20691	1
NT5C3A	-5.37	6	-1.77	0.0388	1017	0.826	0.961	20690	1
RECQL4	-5.37	6	-1.76	0.0388	1018	0.826	0.961	20689	1
TUBA1B	-5.37	6	-1.76	0.0388	1019	0.826	0.961	20688	1
DDX18	-5.37	6	-1.76	0.0389	1020	0.827	0.961	20687	1
FAM98A	-5.37	6	-1.76	0.0389	1021	0.827	0.961	20686	1
GNPDA1	-5.37	6	-1.76	0.039	1022	0.828	0.961	20685	1
hsa-mir-661	-3.79	3	-1.76	0.039	1023	0.828	0.961	20684	1
LEPROTL1	-5.36	6	-1.76	0.0391	1024	0.828	0.961	20683	1
GOLGA6C	-4.38	4	-1.76	0.0391	1025	0.828	0.961	20682	1
C4A	-5.36	6	-1.76	0.0392	1026	0.828	0.961	20681	1
YIF1B	-5.36	6	-1.76	0.0392	1027	0.828	0.961	20680	1
CYP4B1	-5.36	6	-1.76	0.0393	1028	0.828	0.961	20679	1
TIGD5	-5.35	6	-1.76	0.0394	1029	0.828	0.961	20678	1
NAT10	-5.35	6	-1.76	0.0394	1030	0.828	0.961	20677	1
HHLA3	-4.89	5	-1.76	0.0394	1031	0.828	0.961	20676	1
TPSG1	-5.35	6	-1.76	0.0395	1032	0.828	0.96	20675	1
TRAPPC8	-5.35	6	-1.76	0.0395	1033	0.828	0.96	20674	1
SCAMP4	-5.35	6	-1.76	0.0396	1034	0.828	0.96	20673	1
TYK2	-5.35	6	-1.76	0.0396	1035	0.828	0.96	20672	1
hsa-mir-6884	-4.37	4	-1.75	0.0396	1036	0.828	0.96	20671	1
POU3F4	-5.34	6	-1.75	0.0397	1037	0.828	0.96	20670	1
KCNF1	-5.34	6	-1.75	0.0397	1038	0.828	0.96	20669	1
AGAP5	-3.09	2	-1.75	0.0397	1039	0.828	0.96	20668	1
MAF	-5.34	6	-1.75	0.0397	1040	0.828	0.96	20667	1
RPL21	-5.34	6	-1.75	0.0398	1041	0.828	0.96	20666	1
ELP6	-5.34	6	-1.75	0.0398	1042	0.828	0.96	20665	1
KRTAP5-7	-5.34	6	-1.75	0.0399	1043	0.828	0.96	20664	1
GOLGA6A	-5.34	6	-1.75	0.0399	1044	0.828	0.96	20663	1
hsa-mir-3917	-4.36	4	-1.75	0.0399	1045	0.828	0.96	20662	1
TMED4	-5.34	6	-1.75	0.0399	1046	0.828	0.96	20661	1
NonTargetingControlGuideForHuman_0829	-2.18	1	-1.75	0.04	1047	0.828	0.96	20660	1
ADAM8	-5.33	6	-1.75	0.0401	1048	0.828	0.96	20659	1
CPT1C	-5.33	6	-1.75	0.0401	1049	0.828	0.96	20658	1
ANGPTL7	-5.33	6	-1.75	0.0401	1050	0.828	0.96	20657	1
TSNARE1	-5.33	6	-1.75	0.0401	1051	0.829	0.96	20656	1
NonTargetingControlGuideForHuman_0721	-2.18	1	-1.75	0.0402	1052	0.83	0.96	20655	1
NPHP3	-5.33	6	-1.75	0.0403	1053	0.831	0.96	20654	1
POC1A	-5.32	6	-1.75	0.0404	1054	0.831	0.96	20653	1
TOP2A	-5.32	6	-1.75	0.0404	1055	0.831	0.96	20652	1
SF3A2	-5.32	6	-1.75	0.0404	1056	0.831	0.96	20651	1
C1orf100	-5.32	6	-1.74	0.0405	1057	0.831	0.959	20650	1
MRPS21	-5.32	6	-1.74	0.0405	1058	0.831	0.959	20649	1
GNG10	-5.32	6	-1.74	0.0406	1059	0.832	0.959	20648	1
ANKRD2	-5.31	6	-1.74	0.0407	1060	0.833	0.959	20647	1
CCL17	-5.31	6	-1.74	0.0407	1061	0.833	0.959	20646	1
EIF2B1	-5.31	6	-1.74	0.0407	1062	0.833	0.959	20645	1
ZNF532	-5.31	6	-1.74	0.0408	1063	0.833	0.959	20644	1
ARPC3	-5.31	6	-1.74	0.0409	1064	0.833	0.959	20643	1
TARDBP	-5.31	6	-1.74	0.041	1065	0.833	0.959	20642	1
KRTAP6-2	-5.30	6	-1.74	0.0411	1066	0.833	0.959	20641	1
CD68	-5.30	6	-1.74	0.0411	1067	0.833	0.959	20640	1
MTHFS	-4.84	5	-1.74	0.0412	1068	0.833	0.959	20639	1
NonTargetingControlGuideForHuman_0861	-2.16	1	-1.74	0.0412	1069	0.833	0.959	20638	1
GSTA1	-5.30	6	-1.74	0.0412	1070	0.833	0.959	20637	1
HSPD1	-5.30	6	-1.74	0.0413	1071	0.833	0.959	20636	1
COX6B1	-5.30	6	-1.74	0.0413	1072	0.833	0.959	20635	1
DENND5A	-5.30	6	-1.74	0.0413	1073	0.833	0.959	20634	1
NKD1	-5.29	6	-1.74	0.0414	1074	0.833	0.959	20633	1
DUSP5	-5.29	6	-1.73	0.0415	1075	0.833	0.959	20632	1
TBC1D2B	-5.29	6	-1.73	0.0415	1076	0.833	0.959	20631	1
SNRNP27	-5.29	6	-1.73	0.0415	1077	0.833	0.958	20630	1
hsa-mir-548i-3	-3.05	2	-1.73	0.0415	1078	0.833	0.958	20629	1
ATP5E	-4.32	4	-1.73	0.0416	1079	0.833	0.958	20628	1
NonTargetingControlGuideForHuman_0876	-2.16	1	-1.73	0.0416	1080	0.833	0.958	20627	1
ATP13A2	-5.29	6	-1.73	0.0416	1081	0.833	0.958	20626	1
C15orf65	-5.29	6	-1.73	0.0417	1082	0.833	0.958	20625	1
ZDHHC16	-5.29	6	-1.73	0.0417	1083	0.833	0.958	20624	1
FOXA1	-5.28	6	-1.73	0.0417	1084	0.833	0.958	20623	1
DEF6	-5.28	6	-1.73	0.0417	1085	0.833	0.958	20622	1
KIR3DL1	-5.28	6	-1.73	0.0418	1086	0.833	0.958	20621	1
RAB3D	-5.28	6	-1.73	0.0418	1087	0.833	0.958	20620	1
EXOSC2	-5.28	6	-1.73	0.0418	1088	0.833	0.958	20619	1
NAPRT1	-5.28	6	-1.73	0.0419	1089	0.833	0.958	20618	1
SMAD1	-5.28	6	-1.73	0.0419	1090	0.833	0.958	20617	1
HOOK1	-5.28	6	-1.73	0.042	1091	0.833	0.958	20616	1
ARHGAP35	-5.28	6	-1.73	0.042	1092	0.833	0.958	20615	1
ATP2A3	-5.28	6	-1.73	0.042	1093	0.833	0.958	20614	1
FBLIM1	-4.82	5	-1.73	0.042	1094	0.833	0.958	20613	1
COA6	-5.27	6	-1.73	0.0421	1095	0.833	0.958	20612	1
NonTargetingControlGuideForHuman_0983	-2.15	1	-1.73	0.0421	1096	0.833	0.958	20611	1
FYCO1	-5.27	6	-1.73	0.0421	1097	0.833	0.958	20610	1
BUB3	-5.27	6	-1.73	0.0422	1098	0.834	0.958	20609	1
NonTargetingControlGuideForHuman_0036	-2.15	1	-1.72	0.0423	1099	0.835	0.958	20608	1
PAGR1	-5.27	6	-1.72	0.0423	1100	0.835	0.958	20607	1
UTF1	-5.27	6	-1.72	0.0423	1101	0.835	0.958	20606	1
hsa-mir-1973	-4.30	4	-1.72	0.0425	1102	0.835	0.958	20605	1
KCTD11	-5.26	6	-1.72	0.0425	1103	0.835	0.958	20604	1
ZRSR2	-5.26	6	-1.72	0.0425	1104	0.835	0.957	20603	1
CCRN4L	-5.26	6	-1.72	0.0425	1105	0.835	0.957	20602	1
hsa-mir-4784	-4.29	4	-1.72	0.0426	1106	0.835	0.957	20601	1
C9orf153	-5.26	6	-1.72	0.0426	1107	0.835	0.957	20600	1
SUPT16H	-5.26	6	-1.72	0.0427	1108	0.835	0.957	20599	1
TP53RK	-4.80	5	-1.72	0.0427	1109	0.835	0.957	20598	1
ARL14	-5.26	6	-1.72	0.0427	1110	0.835	0.957	20597	1
LPAR5	-5.25	6	-1.72	0.0428	1111	0.835	0.957	20596	1
RGR	-5.25	6	-1.72	0.0428	1112	0.835	0.957	20595	1
CYP26C1	-4.79	5	-1.72	0.0428	1113	0.835	0.957	20594	1
GLIPR1L2	-5.25	6	-1.72	0.043	1114	0.837	0.957	20593	1
NonTargetingControlGuideForHuman_0393	-2.14	1	-1.72	0.0431	1115	0.838	0.957	20592	1
L3HYPDH	-5.24	6	-1.72	0.0431	1116	0.839	0.957	20591	1
SHOC2	-5.24	6	-1.71	0.0433	1117	0.841	0.957	20590	1
RPS23	-5.24	6	-1.71	0.0434	1118	0.842	0.957	20589	1
hsa-mir-5584	-4.28	4	-1.71	0.0434	1119	0.842	0.957	20588	1
SLC7A7	-5.24	6	-1.71	0.0434	1120	0.842	0.957	20587	1
KLHL32	-5.23	6	-1.71	0.0435	1121	0.842	0.957	20586	1
TMEM198	-5.23	6	-1.71	0.0436	1122	0.842	0.956	20585	1
TCEANC2	-5.23	6	-1.71	0.0437	1123	0.842	0.956	20584	1
HAUS1	-5.23	6	-1.71	0.0437	1124	0.842	0.956	20583	1
CCR8	-5.23	6	-1.71	0.0437	1125	0.842	0.956	20582	1
CNTD2	-5.23	6	-1.71	0.0437	1126	0.842	0.956	20581	1
TRPC6	-5.22	6	-1.71	0.0438	1127	0.842	0.956	20580	1
CLCNKA	-5.22	6	-1.71	0.0439	1128	0.842	0.956	20579	1
C17orf47	-5.22	6	-1.71	0.0439	1129	0.842	0.956	20578	1
DCUN1D3	-5.22	6	-1.71	0.044	1130	0.842	0.956	20577	1
RNF151	-5.22	6	-1.71	0.044	1131	0.842	0.956	20576	1
SSPO	-5.22	6	-1.71	0.044	1132	0.842	0.956	20575	1
SMARCD1	-4.76	5	-1.71	0.0441	1133	0.842	0.956	20574	1
TRPM7	-5.22	6	-1.70	0.0441	1134	0.842	0.956	20573	1
NMS	-5.22	6	-1.70	0.0442	1135	0.842	0.956	20572	1
MOV10	-5.22	6	-1.70	0.0442	1136	0.842	0.956	20571	1
PSMB5	-5.21	6	-1.70	0.0442	1137	0.842	0.956	20570	1
NAA15	-5.21	6	-1.70	0.0442	1138	0.842	0.956	20569	1
PSAT1	-5.21	6	-1.70	0.0443	1139	0.842	0.956	20568	1
MRPS28	-5.21	6	-1.70	0.0443	1140	0.842	0.956	20567	1
HMGN2	-5.21	6	-1.70	0.0444	1141	0.842	0.956	20566	1
PPP1R14D	-5.21	6	-1.70	0.0445	1142	0.842	0.956	20565	1
hsa-mir-6513	-4.25	4	-1.70	0.0445	1143	0.842	0.956	20564	1
TRO	-5.21	6	-1.70	0.0445	1144	0.842	0.956	20563	1
ODF2	-5.21	6	-1.70	0.0445	1145	0.842	0.955	20562	1
SPDYE6	-2.13	1	-1.70	0.0445	1146	0.842	0.955	20561	1
RPL27A	-5.20	6	-1.70	0.0445	1147	0.842	0.955	20560	1
KIAA1324L	-5.20	6	-1.70	0.0446	1148	0.842	0.955	20559	1
CCDC101	-5.20	6	-1.70	0.0446	1149	0.842	0.955	20558	1
ZNF823	-5.20	6	-1.70	0.0448	1150	0.845	0.955	20557	1
MPP5	-5.20	6	-1.70	0.0448	1151	0.845	0.955	20556	1
CAPG	-5.20	6	-1.70	0.0449	1152	0.845	0.955	20555	1
C11orf35	-5.20	6	-1.70	0.0449	1153	0.845	0.955	20554	1
CDC123	-5.19	6	-1.70	0.045	1154	0.846	0.955	20553	1
FAM189B	-5.19	6	-1.69	0.0451	1155	0.847	0.955	20552	1
PKIG	-5.19	6	-1.69	0.0452	1156	0.849	0.955	20551	1
GUK1	-5.19	6	-1.69	0.0453	1157	0.849	0.955	20550	1
OR10H2	-5.18	6	-1.69	0.0453	1158	0.849	0.955	20549	1
CD274	-5.18	6	-1.69	0.0454	1159	0.851	0.955	20548	1
C2orf69	-5.18	6	-1.69	0.0456	1160	0.853	0.954	20547	1
SLC25A10	-5.17	6	-1.69	0.0458	1161	0.854	0.954	20546	1
MUC6	-5.17	6	-1.69	0.0459	1162	0.854	0.954	20545	1
ETNK2	-5.17	6	-1.69	0.0459	1163	0.854	0.954	20544	1
TDP2	-5.17	6	-1.69	0.0459	1164	0.854	0.954	20543	1
SPAG7	-5.17	6	-1.69	0.0459	1165	0.854	0.954	20542	1
NonTargetingControlGuideForHuman_0027	-2.11	1	-1.69	0.0459	1166	0.854	0.954	20541	1
POLR2L	-5.17	6	-1.69	0.0459	1167	0.854	0.954	20540	1
KREMEN2	-5.17	6	-1.69	0.046	1168	0.854	0.954	20539	1
IGFBP4	-5.17	6	-1.69	0.046	1169	0.854	0.954	20538	1
SLC25A52	-5.16	6	-1.68	0.046	1170	0.854	0.954	20537	1
PRM1	-5.16	6	-1.68	0.0461	1171	0.854	0.954	20536	1
RING1	-5.16	6	-1.68	0.0462	1172	0.855	0.954	20535	1
PPP1R10	-5.16	6	-1.68	0.0462	1173	0.855	0.954	20534	1
hsa-mir-584	-4.21	4	-1.68	0.0463	1174	0.855	0.954	20533	1
hsa-mir-484	-3.65	3	-1.68	0.0464	1175	0.856	0.954	20532	1
LNX2	-5.15	6	-1.68	0.0464	1176	0.856	0.954	20531	1
KLLN	-5.15	6	-1.68	0.0464	1177	0.856	0.954	20530	1
RAG2	-5.15	6	-1.68	0.0467	1178	0.86	0.953	20529	1
DACT3	-5.14	6	-1.68	0.0468	1179	0.861	0.953	20528	1
FARP2	-5.14	6	-1.68	0.0469	1180	0.861	0.953	20527	1
BMP1	-5.14	6	-1.68	0.0469	1181	0.861	0.953	20526	1
UTY	-5.14	6	-1.68	0.0469	1182	0.861	0.953	20525	1
SLC22A20	-5.14	6	-1.68	0.0469	1183	0.861	0.953	20524	1
TMEM17	-4.69	5	-1.68	0.0469	1184	0.861	0.953	20523	1
hsa-mir-103b-1	-2.10	1	-1.67	0.047	1185	0.861	0.953	20522	1
NonTargetingControlGuideForHuman_0068	-2.10	1	-1.67	0.0471	1186	0.862	0.953	20521	1
SLC46A3	-5.13	6	-1.67	0.0472	1187	0.863	0.953	20520	1
CNTLN	-5.13	6	-1.67	0.0472	1188	0.863	0.953	20519	1
SSRP1	-5.13	6	-1.67	0.0473	1189	0.863	0.953	20518	1
GOLGA6L1	-4.19	4	-1.67	0.0474	1190	0.863	0.953	20517	1
OSCP1	-5.13	6	-1.67	0.0475	1191	0.863	0.953	20516	1
SPRYD4	-5.13	6	-1.67	0.0475	1192	0.863	0.953	20515	1
SCARA3	-5.13	6	-1.67	0.0475	1193	0.863	0.953	20514	1
IL4	-5.13	6	-1.67	0.0475	1194	0.863	0.953	20513	1
HRAS	-5.12	6	-1.67	0.0476	1195	0.864	0.952	20512	1
ARMC4	-5.12	6	-1.67	0.0476	1196	0.864	0.952	20511	1
DPH3	-5.12	6	-1.67	0.0476	1197	0.864	0.952	20510	1
HHATL	-5.12	6	-1.67	0.0478	1198	0.866	0.952	20509	1
POU5F2	-5.11	6	-1.67	0.0479	1199	0.866	0.952	20508	1
KMT2D	-5.11	6	-1.67	0.048	1200	0.866	0.952	20507	1
PSMB2	-5.11	6	-1.66	0.048	1201	0.866	0.952	20506	1
MAN2C1	-5.11	6	-1.66	0.048	1202	0.866	0.952	20505	1
MDN1	-5.11	6	-1.66	0.048	1203	0.866	0.952	20504	1
CINP	-5.11	6	-1.66	0.048	1204	0.866	0.952	20503	1
hsa-mir-632	-4.17	4	-1.66	0.0481	1205	0.866	0.952	20502	1
HEBP2	-5.11	6	-1.66	0.0481	1206	0.866	0.952	20501	1
NLRP5	-5.11	6	-1.66	0.0482	1207	0.866	0.952	20500	1
WBSCR28	-4.66	5	-1.66	0.0482	1208	0.866	0.952	20499	1
IKZF1	-5.10	6	-1.66	0.0483	1209	0.866	0.952	20498	1
ERMN	-5.10	6	-1.66	0.0483	1210	0.866	0.952	20497	1
MRGPRX4	-5.10	6	-1.66	0.0484	1211	0.866	0.952	20496	1
TPBG	-5.10	6	-1.66	0.0485	1212	0.866	0.951	20495	1
ST7L	-5.10	6	-1.66	0.0486	1213	0.866	0.951	20494	1
UPF1	-5.10	6	-1.66	0.0486	1214	0.866	0.951	20493	1
EIF4A1	-5.10	6	-1.66	0.0486	1215	0.866	0.951	20492	1
BCL2L14	-5.10	6	-1.66	0.0486	1216	0.866	0.951	20491	1
SLC22A5	-4.65	5	-1.66	0.0486	1217	0.866	0.951	20490	1
NME4	-5.10	6	-1.66	0.0486	1218	0.866	0.951	20489	1
ZFAT	-5.10	6	-1.66	0.0486	1219	0.866	0.951	20488	1
GTF2IRD2	-4.65	5	-1.66	0.0487	1220	0.867	0.951	20487	1
REXO1	-5.09	6	-1.66	0.0488	1221	0.868	0.951	20486	1
NFRKB	-5.09	6	-1.65	0.049	1222	0.868	0.951	20485	1
RBP1	-5.09	6	-1.65	0.049	1223	0.868	0.951	20484	1
PINX1	-5.09	6	-1.65	0.0491	1224	0.868	0.951	20483	1
RBMS1	-5.08	6	-1.65	0.0492	1225	0.868	0.951	20482	1
ZFYVE1	-5.08	6	-1.65	0.0493	1226	0.868	0.951	20481	1
NonTargetingControlGuideForHuman_0426	-2.07	1	-1.65	0.0494	1227	0.868	0.951	20480	1
ZFP91	-5.08	6	-1.65	0.0494	1228	0.868	0.951	20479	1
OR8G1	-5.08	6	-1.65	0.0494	1229	0.868	0.951	20478	1
TTC7A	-5.08	6	-1.65	0.0494	1230	0.868	0.951	20477	1
ARIH2OS	-5.07	6	-1.65	0.0495	1231	0.868	0.951	20476	1
NIP7	-5.07	6	-1.65	0.0495	1232	0.868	0.95	20475	1
INPP5E	-5.07	6	-1.65	0.0495	1233	0.868	0.95	20474	1
YME1L1	-5.07	6	-1.65	0.0495	1234	0.868	0.95	20473	1
C10orf95	-5.07	6	-1.65	0.0496	1235	0.868	0.95	20472	1
NADK	-5.07	6	-1.65	0.0496	1236	0.868	0.95	20471	1
LMAN2	-5.07	6	-1.65	0.0496	1237	0.868	0.95	20470	1
MRGPRX1	-5.07	6	-1.65	0.0497	1238	0.868	0.95	20469	1
KIAA1147	-5.07	6	-1.65	0.0497	1239	0.868	0.95	20468	1
NonTargetingControlGuideForHuman_0042	-2.07	1	-1.65	0.0497	1240	0.868	0.95	20467	1
TRIP13	-5.07	6	-1.65	0.0497	1241	0.868	0.95	20466	1
NRDE2	-5.07	6	-1.65	0.0497	1242	0.868	0.95	20465	1
ISCU	-4.63	5	-1.65	0.0497	1243	0.868	0.95	20464	1
CACNG7	-5.07	6	-1.65	0.0497	1244	0.868	0.95	20463	1
MGAT2	-5.07	6	-1.65	0.0498	1245	0.868	0.95	20462	1
GPR18	-5.07	6	-1.65	0.0499	1246	0.868	0.95	20461	1
KLK9	-5.06	6	-1.65	0.0499	1247	0.868	0.95	20460	1
MPHOSPH6	-5.06	6	-1.65	0.0499	1248	0.868	0.95	20459	1
PIRT	-5.06	6	-1.64	0.0501	1249	0.871	0.95	20458	1
ITGA4	-5.06	6	-1.64	0.0502	1250	0.871	0.95	20457	1
hsa-mir-4469	-4.13	4	-1.64	0.0503	1251	0.872	0.95	20456	1
ZNF679	-5.05	6	-1.64	0.0503	1252	0.872	0.95	20455	1
PRPSAP2	-5.05	6	-1.64	0.0503	1253	0.872	0.95	20454	1
TBC1D26	-5.05	6	-1.64	0.0504	1254	0.872	0.95	20453	1
SMC2	-5.05	6	-1.64	0.0504	1255	0.873	0.95	20452	1
LRRC56	-4.61	5	-1.64	0.0506	1256	0.873	0.949	20451	1
PWWP2A	-5.05	6	-1.64	0.0506	1257	0.873	0.949	20450	1
SAMD15	-5.05	6	-1.64	0.0506	1258	0.873	0.949	20449	1
PDE5A	-5.04	6	-1.64	0.0507	1259	0.874	0.949	20448	1
LRRC24	-4.60	5	-1.64	0.0509	1260	0.876	0.949	20447	1
LRIT2	-5.04	6	-1.64	0.0509	1261	0.876	0.949	20446	1
hsa-mir-6775	-4.11	4	-1.64	0.0509	1262	0.876	0.949	20445	1
USP6	-5.04	6	-1.64	0.051	1263	0.876	0.949	20444	1
IMMT	-5.04	6	-1.64	0.051	1264	0.876	0.949	20443	1
RAD51	-5.04	6	-1.64	0.051	1265	0.876	0.949	20442	1
MCM2	-5.03	6	-1.63	0.0511	1266	0.876	0.949	20441	1
SERPINI1	-5.03	6	-1.63	0.0512	1267	0.877	0.949	20440	1
HIF1A	-5.03	6	-1.63	0.0512	1268	0.877	0.949	20439	1
PGBD2	-5.03	6	-1.63	0.0513	1269	0.877	0.949	20438	1
FOXK1	-5.03	6	-1.63	0.0513	1270	0.877	0.949	20437	1
ATP1A2	-5.02	6	-1.63	0.0515	1271	0.878	0.948	20436	1
ZBTB6	-5.02	6	-1.63	0.0516	1272	0.878	0.948	20435	1
HIST1H4D	-5.02	6	-1.63	0.0516	1273	0.878	0.948	20434	1
NonTargetingControlGuideForHuman_0563	-2.05	1	-1.63	0.0516	1274	0.878	0.948	20433	1
OTUD6A	-5.02	6	-1.63	0.0516	1275	0.878	0.948	20432	1
CEACAM4	-5.02	6	-1.63	0.0516	1276	0.878	0.948	20431	1
GINS4	-5.02	6	-1.63	0.0516	1277	0.878	0.948	20430	1
PYGL	-5.02	6	-1.63	0.0517	1278	0.878	0.948	20429	1
TBC1D14	-5.02	6	-1.63	0.0518	1279	0.879	0.948	20428	1
FUOM	-5.01	6	-1.63	0.052	1280	0.881	0.948	20427	1
NUP88	-5.01	6	-1.63	0.0521	1281	0.881	0.948	20426	1
hsa-mir-4498	-4.09	4	-1.63	0.0521	1282	0.881	0.948	20425	1
KRT6A	-5.01	6	-1.63	0.0521	1283	0.881	0.948	20424	1
PNPLA4	-5.01	6	-1.62	0.0522	1284	0.883	0.948	20423	1
INPP4B	-5.01	6	-1.62	0.0523	1285	0.883	0.948	20422	1
hsa-mir-181b-1	-3.54	3	-1.62	0.0523	1286	0.883	0.948	20421	1
RASGRP2	-5.00	6	-1.62	0.0525	1287	0.884	0.948	20420	1
KLF13	-5.00	6	-1.62	0.0525	1288	0.884	0.948	20419	1
LYPLA1	-5.00	6	-1.62	0.0526	1289	0.884	0.947	20418	1
PIR	-5.00	6	-1.62	0.0526	1290	0.884	0.947	20417	1
ZNF101	-5.00	6	-1.62	0.0526	1291	0.884	0.947	20416	1
CAMK2B	-5.00	6	-1.62	0.0527	1292	0.884	0.947	20415	1
WNT10A	-5.00	6	-1.62	0.0527	1293	0.884	0.947	20414	1
hsa-mir-1268b	-4.08	4	-1.62	0.0528	1294	0.886	0.947	20413	1
MRPL11	-4.99	6	-1.62	0.0529	1295	0.886	0.947	20412	1
SENP1	-4.99	6	-1.62	0.0529	1296	0.886	0.947	20411	1
IYD	-4.99	6	-1.62	0.0529	1297	0.886	0.947	20410	1
HMGXB3	-4.99	6	-1.62	0.053	1298	0.886	0.947	20409	1
ZNF384	-4.99	6	-1.62	0.053	1299	0.886	0.947	20408	1
PLXNA1	-4.99	6	-1.62	0.0531	1300	0.886	0.947	20407	1
PGGT1B	-4.98	6	-1.61	0.0532	1301	0.888	0.947	20406	1
MARVELD3	-4.98	6	-1.61	0.0533	1302	0.888	0.947	20405	1
NEIL2	-4.98	6	-1.61	0.0533	1303	0.889	0.947	20404	1
NUDT13	-4.54	5	-1.61	0.0535	1304	0.889	0.947	20403	1
LYRM4	-4.97	6	-1.61	0.0536	1305	0.889	0.946	20402	1
hsa-mir-3147	-4.06	4	-1.61	0.0537	1306	0.889	0.946	20401	1
GSR	-4.97	6	-1.61	0.0537	1307	0.889	0.946	20400	1
WNK4	-4.97	6	-1.61	0.0537	1308	0.889	0.946	20399	1
BFSP1	-4.97	6	-1.61	0.0538	1309	0.889	0.946	20398	1
NASP	-4.97	6	-1.61	0.0538	1310	0.889	0.946	20397	1
FABP2	-4.97	6	-1.61	0.0538	1311	0.889	0.946	20396	1
NLRC5	-4.97	6	-1.61	0.0539	1312	0.889	0.946	20395	1
TPCN2	-4.97	6	-1.61	0.0539	1313	0.889	0.946	20394	1
CAND2	-4.53	5	-1.61	0.0539	1314	0.889	0.946	20393	1
EBPL	-4.97	6	-1.61	0.054	1315	0.889	0.946	20392	1
hsa-mir-6081	-4.05	4	-1.61	0.054	1316	0.889	0.946	20391	1
EIF2S3	-4.96	6	-1.61	0.0541	1317	0.889	0.946	20390	1
KLB	-4.96	6	-1.61	0.0541	1318	0.889	0.946	20389	1
TRIM62	-4.96	6	-1.61	0.0542	1319	0.889	0.946	20388	1
SLC22A2	-4.96	6	-1.61	0.0542	1320	0.889	0.946	20387	1
GPR21	-4.96	6	-1.61	0.0542	1321	0.889	0.946	20386	1
HSF5	-4.96	6	-1.61	0.0542	1322	0.889	0.946	20385	1
RSPH1	-4.96	6	-1.61	0.0542	1323	0.889	0.946	20384	1
ABCE1	-4.96	6	-1.60	0.0543	1324	0.889	0.946	20383	1
ABCA13	-4.96	6	-1.60	0.0543	1325	0.889	0.946	20382	1
CD300A	-4.96	6	-1.60	0.0544	1326	0.889	0.946	20381	1
RPL41	-4.05	4	-1.60	0.0544	1327	0.889	0.946	20380	1
WNT7A	-4.95	6	-1.60	0.0545	1328	0.889	0.946	20379	1
PSMB6	-4.95	6	-1.60	0.0545	1329	0.889	0.946	20378	1
SEPHS2	-4.95	6	-1.60	0.0545	1330	0.889	0.946	20377	1
TRIM45	-4.95	6	-1.60	0.0545	1331	0.889	0.945	20376	1
CEACAM19	-4.95	6	-1.60	0.0546	1332	0.89	0.945	20375	1
hsa-mir-8087	-4.04	4	-1.60	0.0547	1333	0.89	0.945	20374	1
GCNT1	-4.95	6	-1.60	0.0548	1334	0.892	0.945	20373	1
HOXA13	-4.94	6	-1.60	0.0549	1335	0.892	0.945	20372	1
ABHD12	-4.94	6	-1.60	0.0549	1336	0.892	0.945	20371	1
STAU1	-4.94	6	-1.60	0.0549	1337	0.892	0.945	20370	1
RASA1	-4.94	6	-1.60	0.055	1338	0.892	0.945	20369	1
ZNF804A	-4.94	6	-1.60	0.055	1339	0.892	0.945	20368	1
ARID5A	-4.94	6	-1.60	0.0551	1340	0.892	0.945	20367	1
MCM9	-4.94	6	-1.60	0.0552	1341	0.892	0.945	20366	1
INHBB	-4.94	6	-1.60	0.0552	1342	0.892	0.945	20365	1
ZPBP2	-4.94	6	-1.60	0.0552	1343	0.892	0.945	20364	1
hsa-mir-3685	-4.03	4	-1.60	0.0553	1344	0.892	0.945	20363	1
KRTDAP	-4.50	5	-1.59	0.0554	1345	0.894	0.945	20362	1
YPEL5	-4.93	6	-1.59	0.0555	1346	0.894	0.945	20361	1
FOXO3	-4.93	6	-1.59	0.0555	1347	0.894	0.945	20360	1
ABHD3	-4.93	6	-1.59	0.0556	1348	0.894	0.944	20359	1
NBPF24	-4.50	5	-1.59	0.0556	1349	0.894	0.944	20358	1
hsa-mir-5187	-4.02	4	-1.59	0.0557	1350	0.894	0.944	20357	1
LENG8	-4.93	6	-1.59	0.0557	1351	0.894	0.944	20356	1
ACTR10	-4.93	6	-1.59	0.0557	1352	0.894	0.944	20355	1
hsa-mir-4999	-4.02	4	-1.59	0.0557	1353	0.894	0.944	20354	1
C17orf59	-4.92	6	-1.59	0.0559	1354	0.896	0.944	20353	1
SNRNP70	-4.92	6	-1.59	0.056	1355	0.896	0.944	20352	1
NonTargetingControlGuideForHuman_0076	-2.01	1	-1.59	0.056	1356	0.896	0.944	20351	1
LSM2	-4.92	6	-1.59	0.056	1357	0.896	0.944	20350	1
TRUB2	-4.92	6	-1.59	0.0561	1358	0.897	0.944	20349	1
STX4	-4.91	6	-1.59	0.0562	1359	0.897	0.944	20348	1
BRAT1	-4.91	6	-1.59	0.0562	1360	0.897	0.944	20347	1
MXRA8	-4.91	6	-1.59	0.0564	1361	0.9	0.944	20346	1
NonTargetingControlGuideForHuman_0777	-2.00	1	-1.58	0.0567	1362	0.902	0.943	20345	1
ORC2	-4.90	6	-1.58	0.0567	1363	0.902	0.943	20344	1
CXCL2	-4.90	6	-1.58	0.0568	1364	0.902	0.943	20343	1
FAM45A	-4.90	6	-1.58	0.0568	1365	0.902	0.943	20342	1
hsa-mir-30a	-4.00	4	-1.58	0.0568	1366	0.902	0.943	20341	1
PUSL1	-4.90	6	-1.58	0.0568	1367	0.902	0.943	20340	1
KISS1R	-4.90	6	-1.58	0.0568	1368	0.902	0.943	20339	1
MED15	-4.90	6	-1.58	0.0569	1369	0.902	0.943	20338	1
NonTargetingControlGuideForHuman_0572	-2.00	1	-1.58	0.057	1370	0.902	0.943	20337	1
hsa-mir-4329	-4.00	4	-1.58	0.057	1371	0.902	0.943	20336	1
hsa-mir-550a-3	-3.46	3	-1.58	0.057	1372	0.902	0.943	20335	1
UBE2B	-4.89	6	-1.58	0.0571	1373	0.902	0.943	20334	1
ITGAE	-4.89	6	-1.58	0.0571	1374	0.902	0.943	20333	1
OR51D1	-4.89	6	-1.58	0.0572	1375	0.904	0.943	20332	1
hsa-mir-595	-3.99	4	-1.58	0.0573	1376	0.904	0.943	20331	1
CCT4	-4.89	6	-1.58	0.0573	1377	0.904	0.943	20330	1
SUCNR1	-4.89	6	-1.58	0.0575	1378	0.905	0.943	20329	1
SLC27A5	-4.88	6	-1.58	0.0575	1379	0.905	0.942	20328	1
ACAP2	-4.88	6	-1.58	0.0576	1380	0.905	0.942	20327	1
INF2	-4.88	6	-1.58	0.0576	1381	0.905	0.942	20326	1
YKT6	-4.88	6	-1.58	0.0576	1382	0.905	0.942	20325	1
MTA3	-4.88	6	-1.57	0.0577	1383	0.905	0.942	20324	1
C19orf53	-4.88	6	-1.57	0.0577	1384	0.905	0.942	20323	1
IFIT3	-4.88	6	-1.57	0.0578	1385	0.905	0.942	20322	1
SYT8	-4.88	6	-1.57	0.0578	1386	0.906	0.942	20321	1
TXNDC15	-4.88	6	-1.57	0.0579	1387	0.906	0.942	20320	1
LRIT1	-4.87	6	-1.57	0.0579	1388	0.906	0.942	20319	1
FAM71F2	-4.87	6	-1.57	0.0581	1389	0.907	0.942	20318	1
GDF3	-4.87	6	-1.57	0.0581	1390	0.907	0.942	20317	1
TCEAL5	-4.87	6	-1.57	0.0582	1391	0.907	0.942	20316	1
KRT8	-4.87	6	-1.57	0.0582	1392	0.907	0.942	20315	1
hsa-mir-6812	-3.97	4	-1.57	0.0582	1393	0.907	0.942	20314	1
OMP	-4.87	6	-1.57	0.0583	1394	0.907	0.942	20313	1
hsa-mir-630	-3.97	4	-1.57	0.0584	1395	0.909	0.942	20312	1
CS	-4.86	6	-1.57	0.0585	1396	0.909	0.941	20311	1
NR2C2AP	-4.86	6	-1.57	0.0585	1397	0.909	0.941	20310	1
RFX7	-4.86	6	-1.57	0.0586	1398	0.91	0.941	20309	1
TOP1MT	-4.86	6	-1.57	0.0587	1399	0.91	0.941	20308	1
CPSF2	-4.86	6	-1.57	0.0588	1400	0.91	0.941	20307	1
NonTargetingControlGuideForHuman_0364	-1.98	1	-1.56	0.0588	1401	0.91	0.941	20306	1
CNKSR3	-4.86	6	-1.56	0.0588	1402	0.91	0.941	20305	1
TMEM110-MUSTN1	-3.96	4	-1.56	0.0589	1403	0.91	0.941	20304	1
TBC1D15	-4.85	6	-1.56	0.0589	1404	0.91	0.941	20303	1
TOR1B	-4.85	6	-1.56	0.0589	1405	0.91	0.941	20302	1
MIB2	-4.85	6	-1.56	0.0591	1406	0.91	0.941	20301	1
KRTAP26-1	-4.85	6	-1.56	0.0591	1407	0.91	0.941	20300	1
RASSF1	-4.85	6	-1.56	0.0591	1408	0.91	0.941	20299	1
UQCRQ	-4.85	6	-1.56	0.0591	1409	0.91	0.941	20298	1
hsa-mir-6731	-2.80	2	-1.56	0.0591	1410	0.91	0.941	20297	1
ALG2	-4.85	6	-1.56	0.0592	1411	0.91	0.941	20296	1
SLC12A7	-4.85	6	-1.56	0.0592	1412	0.91	0.941	20295	1
hsa-mir-1203	-3.96	4	-1.56	0.0593	1413	0.91	0.941	20294	1
hsa-mir-4666a	-3.95	4	-1.56	0.0593	1414	0.91	0.941	20293	1
ASTN2	-4.84	6	-1.56	0.0595	1415	0.91	0.941	20292	1
GEMIN4	-4.84	6	-1.56	0.0596	1416	0.91	0.94	20291	1
PCM1	-4.84	6	-1.56	0.0596	1417	0.91	0.94	20290	1
NonTargetingControlGuideForHuman_0574	-1.97	1	-1.56	0.0596	1418	0.91	0.94	20289	1
hsa-mir-4512	-3.95	4	-1.56	0.0597	1419	0.91	0.94	20288	1
TAX1BP3	-4.83	6	-1.56	0.0598	1420	0.91	0.94	20287	1
LHFPL5	-4.83	6	-1.56	0.0598	1421	0.91	0.94	20286	1
TAF3	-4.41	5	-1.56	0.0599	1422	0.91	0.94	20285	1
COL8A2	-4.83	6	-1.56	0.0599	1423	0.91	0.94	20284	1
C19orf48	-4.83	6	-1.55	0.06	1424	0.91	0.94	20283	1
MRPS2	-4.83	6	-1.55	0.06	1425	0.91	0.94	20282	1
AQP10	-4.83	6	-1.55	0.0602	1426	0.91	0.94	20281	1
FAAH2	-4.82	6	-1.55	0.0602	1427	0.91	0.94	20280	1
MIEF2	-4.82	6	-1.55	0.0602	1428	0.91	0.94	20279	1
CDK1	-4.82	6	-1.55	0.0602	1429	0.91	0.94	20278	1
DESI1	-4.82	6	-1.55	0.0603	1430	0.91	0.94	20277	1
UGT2B10	-4.40	5	-1.55	0.0603	1431	0.91	0.94	20276	1
DNPH1	-4.82	6	-1.55	0.0603	1432	0.91	0.94	20275	1
TAOK3	-4.82	6	-1.55	0.0603	1433	0.91	0.94	20274	1
SF3B1	-4.82	6	-1.55	0.0603	1434	0.91	0.94	20273	1
SNRPE	-4.82	6	-1.55	0.0604	1435	0.91	0.94	20272	1
TBC1D10A	-4.82	6	-1.55	0.0604	1436	0.91	0.94	20271	1
PTGDR	-4.82	6	-1.55	0.0604	1437	0.91	0.94	20270	1
ZNF341	-4.82	6	-1.55	0.0605	1438	0.91	0.94	20269	1
WDR3	-4.82	6	-1.55	0.0605	1439	0.91	0.94	20268	1
TMEM101	-4.82	6	-1.55	0.0605	1440	0.91	0.94	20267	1
C7orf41	-4.82	6	-1.55	0.0605	1441	0.91	0.939	20266	1
C3orf35	-4.82	6	-1.55	0.0605	1442	0.91	0.939	20265	1
CXorf48	-4.82	6	-1.55	0.0605	1443	0.91	0.939	20264	1
ST6GALNAC2	-4.82	6	-1.55	0.0606	1444	0.91	0.939	20263	1
hsa-mir-548ag-1	-3.93	4	-1.55	0.0606	1445	0.911	0.939	20262	1
IL22RA1	-4.81	6	-1.55	0.0608	1446	0.913	0.939	20261	1
SIGLEC6	-4.81	6	-1.55	0.0611	1447	0.916	0.939	20260	1
GIPC2	-4.80	6	-1.55	0.0612	1448	0.916	0.939	20259	1
TOM1	-4.80	6	-1.54	0.0612	1449	0.916	0.939	20258	1
hsa-mir-500b	-3.40	3	-1.54	0.0612	1450	0.916	0.939	20257	1
MYBPC2	-4.80	6	-1.54	0.0614	1451	0.917	0.939	20256	1
AEN	-4.80	6	-1.54	0.0614	1452	0.917	0.939	20255	1
KIAA1161	-4.80	6	-1.54	0.0614	1453	0.917	0.939	20254	1
GCSAML	-4.80	6	-1.54	0.0614	1454	0.917	0.939	20253	1
DYNC2H1	-4.80	6	-1.54	0.0614	1455	0.917	0.939	20252	1
NCL	-4.80	6	-1.54	0.0615	1456	0.917	0.938	20251	1
ADIPOR1	-4.80	6	-1.54	0.0615	1457	0.917	0.938	20250	1
RMND5A	-4.79	6	-1.54	0.0618	1458	0.919	0.938	20249	1
WBSCR27	-4.79	6	-1.54	0.0618	1459	0.919	0.938	20248	1
hsa-mir-372	-3.91	4	-1.54	0.0619	1460	0.919	0.938	20247	1
AAAS	-4.79	6	-1.54	0.0619	1461	0.919	0.938	20246	1
HAUS6	-4.79	6	-1.54	0.0619	1462	0.919	0.938	20245	1
ANO1	-4.79	6	-1.54	0.062	1463	0.919	0.938	20244	1
VPS18	-4.79	6	-1.54	0.062	1464	0.919	0.938	20243	1
hsa-mir-1184-1	-3.91	4	-1.54	0.062	1465	0.919	0.938	20242	1
NOC4L	-4.78	6	-1.54	0.0621	1466	0.919	0.938	20241	1
APOBEC3C	-4.78	6	-1.54	0.0621	1467	0.919	0.938	20240	1
E2F3	-4.78	6	-1.54	0.0621	1468	0.919	0.938	20239	1
LOC729020	-4.78	6	-1.54	0.0622	1469	0.919	0.938	20238	1
ITGB4	-4.78	6	-1.54	0.0623	1470	0.919	0.938	20237	1
TMEM254	-4.78	6	-1.54	0.0624	1471	0.919	0.938	20236	1
UBE3B	-4.78	6	-1.53	0.0624	1472	0.919	0.938	20235	1
OR11H1	-4.78	6	-1.53	0.0624	1473	0.919	0.938	20234	1
C14orf80	-4.78	6	-1.53	0.0624	1474	0.919	0.938	20233	1
AP1M1	-4.77	6	-1.53	0.0626	1475	0.921	0.937	20232	1
hsa-mir-8078	-3.90	4	-1.53	0.0627	1476	0.921	0.937	20231	1
ATP13A5	-4.77	6	-1.53	0.0627	1477	0.921	0.937	20230	1
INCA1	-4.77	6	-1.53	0.0628	1478	0.921	0.937	20229	1
CBLC	-4.77	6	-1.53	0.0628	1479	0.921	0.937	20228	1
STEAP1B	-4.77	6	-1.53	0.0629	1480	0.921	0.937	20227	1
hsa-mir-8058	-3.89	4	-1.53	0.063	1481	0.921	0.937	20226	1
hsa-mir-3138	-3.89	4	-1.53	0.063	1482	0.921	0.937	20225	1
RPS21	-4.76	6	-1.53	0.063	1483	0.921	0.937	20224	1
SLC29A2	-4.76	6	-1.53	0.063	1484	0.921	0.937	20223	1
CHD4	-4.76	6	-1.53	0.0631	1485	0.921	0.937	20222	1
RPS3	-4.76	6	-1.53	0.0631	1486	0.921	0.937	20221	1
H2AFB3	-2.75	2	-1.53	0.0632	1487	0.921	0.937	20220	1
TCEAL8	-4.76	6	-1.53	0.0632	1488	0.921	0.937	20219	1
hsa-mir-6758	-3.89	4	-1.53	0.0632	1489	0.921	0.937	20218	1
RFX2	-4.76	6	-1.53	0.0632	1490	0.921	0.937	20217	1
DHX37	-4.76	6	-1.53	0.0633	1491	0.921	0.937	20216	1
RNMT	-4.75	6	-1.53	0.0635	1492	0.924	0.936	20215	1
NonTargetingControlGuideForHuman_0980	-1.94	1	-1.53	0.0636	1493	0.924	0.936	20214	1
NOB1	-4.75	6	-1.52	0.0637	1494	0.925	0.936	20213	1
NKD2	-4.75	6	-1.52	0.0637	1495	0.925	0.936	20212	1
REEP1	-4.75	6	-1.52	0.0638	1496	0.925	0.936	20211	1
UBE2I	-4.75	6	-1.52	0.0638	1497	0.926	0.936	20210	1
SPSB2	-4.75	6	-1.52	0.0639	1498	0.926	0.936	20209	1
MAGEF1	-4.33	5	-1.52	0.064	1499	0.926	0.936	20208	1
ACCSL	-4.74	6	-1.52	0.0641	1500	0.927	0.936	20207	1
PRAMEF6	-2.74	2	-1.52	0.0641	1501	0.927	0.936	20206	1
SNAPC3	-4.74	6	-1.52	0.0641	1502	0.927	0.936	20205	1
CNTNAP5	-4.74	6	-1.52	0.0642	1503	0.927	0.936	20204	1
RTCA	-4.74	6	-1.52	0.0642	1504	0.927	0.936	20203	1
SYS1	-4.74	6	-1.52	0.0643	1505	0.927	0.936	20202	1
hsa-mir-378i	-3.87	4	-1.52	0.0644	1506	0.928	0.936	20201	1
C9orf152	-4.73	6	-1.52	0.0645	1507	0.929	0.935	20200	1
hsa-mir-4709	-3.86	4	-1.52	0.0646	1508	0.93	0.935	20199	1
OLR1	-4.73	6	-1.52	0.0647	1509	0.93	0.935	20198	1
C3orf38	-4.73	6	-1.52	0.0648	1510	0.932	0.935	20197	1
CTNNBL1	-4.72	6	-1.51	0.0651	1511	0.933	0.935	20196	1
FBXL19	-4.72	6	-1.51	0.0651	1512	0.933	0.935	20195	1
HLCS	-4.72	6	-1.51	0.0651	1513	0.933	0.935	20194	1
EIF3C	-4.72	6	-1.51	0.0652	1514	0.933	0.935	20193	1
TCF25	-4.72	6	-1.51	0.0652	1515	0.933	0.935	20192	1
KIF2C	-4.72	6	-1.51	0.0652	1516	0.933	0.935	20191	1
ALKBH1	-4.72	6	-1.51	0.0652	1517	0.933	0.935	20190	1
ZNF664-FAM101A	-3.85	4	-1.51	0.0652	1518	0.933	0.935	20189	1
ZNF687	-4.71	6	-1.51	0.0655	1519	0.936	0.935	20188	1
CDR2	-4.71	6	-1.51	0.0656	1520	0.937	0.934	20187	1
TMEM170A	-4.71	6	-1.51	0.0657	1521	0.938	0.934	20186	1
SUN3	-4.71	6	-1.51	0.0657	1522	0.938	0.934	20185	1
WNT8A	-4.71	6	-1.51	0.0659	1523	0.938	0.934	20184	1
COPB2	-4.71	6	-1.51	0.0659	1524	0.938	0.934	20183	1
hsa-mir-3118-1	-1.92	1	-1.51	0.0659	1525	0.938	0.934	20182	1
CPNE9	-4.71	6	-1.51	0.0659	1526	0.938	0.934	20181	1
CRELD1	-4.70	6	-1.51	0.066	1527	0.938	0.934	20180	1
ZNHIT1	-4.70	6	-1.51	0.066	1528	0.938	0.934	20179	1
GDF9	-4.70	6	-1.50	0.0662	1529	0.938	0.934	20178	1
HERPUD1	-4.70	6	-1.50	0.0662	1530	0.938	0.934	20177	1
PPP1R8	-4.70	6	-1.50	0.0662	1531	0.938	0.934	20176	1
MEIS1	-4.70	6	-1.50	0.0663	1532	0.938	0.934	20175	1
RNF125	-4.70	6	-1.50	0.0664	1533	0.938	0.934	20174	1
TSNAX	-4.69	6	-1.50	0.0665	1534	0.938	0.934	20173	1
TSPAN16	-4.69	6	-1.50	0.0665	1535	0.938	0.934	20172	1
FAM227A	-4.69	6	-1.50	0.0665	1536	0.938	0.933	20171	1
NonTargetingControlGuideForHuman_0362	-1.92	1	-1.50	0.0665	1537	0.938	0.933	20170	1
ARSE	-4.69	6	-1.50	0.0666	1538	0.938	0.933	20169	1
hsa-mir-4323	-3.83	4	-1.50	0.0666	1539	0.938	0.933	20168	1
hsa-mir-4271	-3.32	3	-1.50	0.0666	1540	0.938	0.933	20167	1
WDR63	-4.69	6	-1.50	0.0667	1541	0.938	0.933	20166	1
RCC1	-4.69	6	-1.50	0.0667	1542	0.938	0.933	20165	1
ITGAM	-4.69	6	-1.50	0.0669	1543	0.94	0.933	20164	1
hsa-mir-4492	-3.83	4	-1.50	0.0669	1544	0.94	0.933	20163	1
ZKSCAN4	-4.69	6	-1.50	0.0669	1545	0.94	0.933	20162	1
FAM25A	-4.27	5	-1.50	0.0671	1546	0.942	0.933	20161	1
MED17	-4.68	6	-1.50	0.0672	1547	0.942	0.933	20160	1
GRAP	-3.82	4	-1.50	0.0672	1548	0.942	0.933	20159	1
SNW1	-4.68	6	-1.50	0.0672	1549	0.942	0.933	20158	1
PCNA	-4.68	6	-1.50	0.0673	1550	0.942	0.933	20157	1
ACTA1	-4.68	6	-1.50	0.0674	1551	0.942	0.933	20156	1
FBXO16	-4.68	6	-1.50	0.0674	1552	0.942	0.933	20155	1
GLRX3	-4.68	6	-1.50	0.0674	1553	0.942	0.933	20154	1
FGD3	-4.67	6	-1.49	0.0675	1554	0.943	0.932	20153	1
MTERF	-4.67	6	-1.49	0.0675	1555	0.943	0.932	20152	1
RNF215	-4.67	6	-1.49	0.0677	1556	0.944	0.932	20151	1
RPL26L1	-4.67	6	-1.49	0.0677	1557	0.944	0.932	20150	1
LGALS1	-4.67	6	-1.49	0.0678	1558	0.944	0.932	20149	1
ARSB	-4.67	6	-1.49	0.0679	1559	0.944	0.932	20148	1
FBXL15	-4.26	5	-1.49	0.0679	1560	0.944	0.932	20147	1
C6orf203	-4.66	6	-1.49	0.068	1561	0.944	0.932	20146	1
BPIFB4	-4.66	6	-1.49	0.0681	1562	0.944	0.932	20145	1
PGRMC2	-4.26	5	-1.49	0.0681	1563	0.944	0.932	20144	1
RAB6C	-4.66	6	-1.49	0.0681	1564	0.944	0.932	20143	1
SCYL1	-4.66	6	-1.49	0.0682	1565	0.944	0.932	20142	1
PITX1	-4.66	6	-1.49	0.0682	1566	0.944	0.932	20141	1
EIF2AK4	-4.66	6	-1.49	0.0682	1567	0.944	0.932	20140	1
RPLP2	-4.66	6	-1.49	0.0683	1568	0.944	0.932	20139	1
AZI1	-4.66	6	-1.49	0.0683	1569	0.944	0.932	20138	1
hsa-mir-107	-3.80	4	-1.49	0.0683	1570	0.944	0.932	20137	1
RRAD	-4.66	6	-1.49	0.0684	1571	0.944	0.932	20136	1
BZW1	-4.66	6	-1.49	0.0684	1572	0.944	0.932	20135	1
FIP1L1	-4.66	6	-1.49	0.0684	1573	0.944	0.932	20134	1
FAM186B	-4.65	6	-1.49	0.0686	1574	0.945	0.931	20133	1
SUPT7L	-4.65	6	-1.49	0.0686	1575	0.945	0.931	20132	1
A3GALT2	-4.65	6	-1.49	0.0686	1576	0.945	0.931	20131	1
ERLEC1	-4.65	6	-1.49	0.0687	1577	0.945	0.931	20130	1
ZNF212	-4.65	6	-1.48	0.0689	1578	0.947	0.931	20129	1
NonTargetingControlGuideForHuman_0873	-1.90	1	-1.48	0.069	1579	0.948	0.931	20128	1
LGALS16	-4.24	5	-1.48	0.069	1580	0.948	0.931	20127	1
FAM20B	-4.64	6	-1.48	0.069	1581	0.948	0.931	20126	1
SRRM2	-4.64	6	-1.48	0.0693	1582	0.95	0.931	20125	1
KRTAP5-11	-4.64	6	-1.48	0.0694	1583	0.95	0.931	20124	1
TUBGCP3	-4.64	6	-1.48	0.0694	1584	0.95	0.931	20123	1
TMEM196	-4.64	6	-1.48	0.0694	1585	0.95	0.931	20122	1
PPM1H	-4.63	6	-1.48	0.0695	1586	0.951	0.93	20121	1
ZNF580	-4.23	5	-1.48	0.0696	1587	0.952	0.93	20120	1
hsa-mir-7113	-3.28	3	-1.48	0.0696	1588	0.952	0.93	20119	1
TRAPPC1	-4.63	6	-1.48	0.0697	1589	0.952	0.93	20118	1
hsa-mir-4275	-3.78	4	-1.48	0.0698	1590	0.952	0.93	20117	1
CALHM2	-4.23	5	-1.48	0.0698	1591	0.952	0.93	20116	1
GAL3ST3	-4.63	6	-1.48	0.0698	1592	0.952	0.93	20115	1
CCDC96	-4.63	6	-1.48	0.0698	1593	0.952	0.93	20114	1
ASNS	-4.22	5	-1.48	0.07	1594	0.953	0.93	20113	1
CHMP4B	-4.62	6	-1.48	0.0701	1595	0.954	0.93	20112	1
MIB1	-4.62	6	-1.47	0.0702	1596	0.955	0.93	20111	1
AIM2	-4.22	5	-1.47	0.0703	1597	0.955	0.93	20110	1
CYB561D1	-4.62	6	-1.47	0.0704	1598	0.956	0.93	20109	1
ALS2CR11	-4.62	6	-1.47	0.0705	1599	0.956	0.93	20108	1
hsa-mir-8083	-3.77	4	-1.47	0.0706	1600	0.957	0.929	20107	1
SCNN1D	-4.61	6	-1.47	0.0707	1601	0.957	0.929	20106	1
AMD1	-4.61	6	-1.47	0.0707	1602	0.957	0.929	20105	1
XRCC6	-4.61	6	-1.47	0.0707	1603	0.957	0.929	20104	1
HBM	-4.61	6	-1.47	0.0708	1604	0.957	0.929	20103	1
VTI1A	-4.61	6	-1.47	0.0708	1605	0.957	0.929	20102	1
SNRPG	-4.61	6	-1.47	0.0708	1606	0.957	0.929	20101	1
FAM25C	-4.21	5	-1.47	0.0709	1607	0.957	0.929	20100	1
PDCD2	-4.61	6	-1.47	0.0709	1608	0.957	0.929	20099	1
TRAPPC12	-4.21	5	-1.47	0.0709	1609	0.957	0.929	20098	1
CELSR2	-4.60	6	-1.47	0.0712	1610	0.958	0.929	20097	1
POTEJ	-2.66	2	-1.47	0.0713	1611	0.958	0.929	20096	1
MXI1	-4.60	6	-1.47	0.0713	1612	0.958	0.929	20095	1
SRSF7	-4.60	6	-1.47	0.0713	1613	0.958	0.929	20094	1
M1AP	-4.60	6	-1.47	0.0713	1614	0.958	0.929	20093	1
hsa-mir-4646	-3.25	3	-1.47	0.0714	1615	0.958	0.929	20092	1
PSMD4	-4.60	6	-1.47	0.0714	1616	0.958	0.929	20091	1
PVRL2	-4.60	6	-1.47	0.0714	1617	0.958	0.929	20090	1
ANPEP	-4.60	6	-1.46	0.0716	1618	0.958	0.928	20089	1
AGRP	-4.59	6	-1.46	0.0716	1619	0.958	0.928	20088	1
VKORC1L1	-4.59	6	-1.46	0.0716	1620	0.958	0.928	20087	1
TEX13A	-4.59	6	-1.46	0.0717	1621	0.958	0.928	20086	1
YAF2	-4.59	6	-1.46	0.0717	1622	0.958	0.928	20085	1
hsa-mir-4474	-3.75	4	-1.46	0.0719	1623	0.958	0.928	20084	1
SMIM3	-4.59	6	-1.46	0.0719	1624	0.958	0.928	20083	1
hsa-mir-31	-3.75	4	-1.46	0.0719	1625	0.958	0.928	20082	1
FAM69B	-4.59	6	-1.46	0.0719	1626	0.958	0.928	20081	1
TAC4	-4.59	6	-1.46	0.0719	1627	0.958	0.928	20080	1
NT5M	-4.59	6	-1.46	0.0719	1628	0.958	0.928	20079	1
PPM1D	-4.59	6	-1.46	0.072	1629	0.958	0.928	20078	1
LRRC6	-4.59	6	-1.46	0.072	1630	0.958	0.928	20077	1
SLC41A2	-4.59	6	-1.46	0.072	1631	0.958	0.928	20076	1
NonTargetingControlGuideForHuman_0825	-1.87	1	-1.46	0.0721	1632	0.958	0.928	20075	1
ATP2B4	-4.58	6	-1.46	0.0722	1633	0.958	0.928	20074	1
LOC100288524	-4.58	6	-1.46	0.0722	1634	0.958	0.928	20073	1
PDHA2	-4.58	6	-1.46	0.0723	1635	0.958	0.928	20072	1
TIMM22	-4.58	6	-1.46	0.0723	1636	0.958	0.928	20071	1
P2RY4	-4.58	6	-1.46	0.0724	1637	0.958	0.928	20070	1
DEFB114	-4.58	6	-1.46	0.0725	1638	0.958	0.928	20069	1
C4orf26	-4.58	6	-1.46	0.0725	1639	0.958	0.928	20068	1
OR13C9	-4.18	5	-1.46	0.0725	1640	0.958	0.928	20067	1
CSRP3	-4.18	5	-1.46	0.0725	1641	0.958	0.928	20066	1
POU3F1	-4.58	6	-1.46	0.0725	1642	0.958	0.927	20065	1
ANAPC5	-4.58	6	-1.46	0.0725	1643	0.958	0.927	20064	1
PPP3R2	-4.57	6	-1.45	0.0729	1644	0.962	0.927	20063	1
hsa-mir-6751	-3.73	4	-1.45	0.0729	1645	0.962	0.927	20062	1
IRAK1	-4.57	6	-1.45	0.0729	1646	0.962	0.927	20061	1
DCAF16	-4.57	6	-1.45	0.073	1647	0.962	0.927	20060	1
NXPE3	-4.57	6	-1.45	0.0731	1648	0.962	0.927	20059	1
hsa-mir-375	-3.73	4	-1.45	0.0731	1649	0.962	0.927	20058	1
RPS29	-4.57	6	-1.45	0.0732	1650	0.963	0.927	20057	1
CHCHD5	-4.56	6	-1.45	0.0733	1651	0.963	0.927	20056	1
PLEKHG4	-4.56	6	-1.45	0.0734	1652	0.963	0.927	20055	1
hsa-mir-3116-1	-3.72	4	-1.45	0.0734	1653	0.963	0.927	20054	1
ZNF398	-4.56	6	-1.45	0.0735	1654	0.963	0.927	20053	1
TSGA10IP	-4.55	6	-1.45	0.0737	1655	0.963	0.926	20052	1
RGS9BP	-4.55	6	-1.45	0.0738	1656	0.963	0.926	20051	1
CSNK1A1L	-4.55	6	-1.45	0.0738	1657	0.963	0.926	20050	1
ZNFX1	-4.55	6	-1.45	0.0738	1658	0.963	0.926	20049	1
KCNA7	-4.55	6	-1.45	0.0738	1659	0.963	0.926	20048	1
RTEL1	-4.55	6	-1.45	0.0738	1660	0.963	0.926	20047	1
ZNF682	-4.55	6	-1.45	0.0738	1661	0.963	0.926	20046	1
ZRANB3	-4.55	6	-1.45	0.0738	1662	0.963	0.926	20045	1
UBE2J2	-4.55	6	-1.45	0.0739	1663	0.963	0.926	20044	1
TTC30A	-4.55	6	-1.45	0.0739	1664	0.963	0.926	20043	1
ARHGEF35	-4.55	6	-1.45	0.0739	1665	0.963	0.926	20042	1
USO1	-4.55	6	-1.45	0.074	1666	0.963	0.926	20041	1
CYB561D2	-4.55	6	-1.45	0.074	1667	0.963	0.926	20040	1
KANSL1	-4.55	6	-1.45	0.0741	1668	0.964	0.926	20039	1
DMD	-4.55	6	-1.45	0.0742	1669	0.964	0.926	20038	1
DUSP22	-4.55	6	-1.45	0.0742	1670	0.964	0.926	20037	1
PLK2	-4.54	6	-1.44	0.0743	1671	0.964	0.926	20036	1
OR4C6	-4.54	6	-1.44	0.0743	1672	0.964	0.926	20035	1
ERO1LB	-4.54	6	-1.44	0.0743	1673	0.964	0.926	20034	1
DPYSL4	-4.54	6	-1.44	0.0743	1674	0.964	0.926	20033	1
GTF2H2C	-2.62	2	-1.44	0.0744	1675	0.964	0.926	20032	1
BSN	-4.54	6	-1.44	0.0746	1676	0.965	0.925	20031	1
NonTargetingControlGuideForHuman_0844	-1.85	1	-1.44	0.0746	1677	0.965	0.925	20030	1
SGCZ	-4.54	6	-1.44	0.0746	1678	0.965	0.925	20029	1
hsa-mir-3193	-3.71	4	-1.44	0.0746	1679	0.965	0.925	20028	1
WDR92	-4.54	6	-1.44	0.0747	1680	0.965	0.925	20027	1
SDCCAG8	-4.54	6	-1.44	0.0748	1681	0.966	0.925	20026	1
NKIRAS1	-4.53	6	-1.44	0.0749	1682	0.967	0.925	20025	1
hsa-mir-182	-3.70	4	-1.44	0.075	1683	0.968	0.925	20024	1
CDC6	-4.52	6	-1.44	0.0754	1684	0.972	0.925	20023	1
TRPV6	-4.52	6	-1.44	0.0756	1685	0.974	0.924	20022	1
POLR3K	-4.52	6	-1.43	0.0757	1686	0.974	0.924	20021	1
NUP98	-4.52	6	-1.43	0.0757	1687	0.974	0.924	20020	1
TNFAIP2	-4.52	6	-1.43	0.0758	1688	0.974	0.924	20019	1
ZMYM6	-4.52	6	-1.43	0.0759	1689	0.974	0.924	20018	1
INVS	-4.52	6	-1.43	0.0759	1690	0.974	0.924	20017	1
hsa-mir-326	-3.69	4	-1.43	0.076	1691	0.975	0.924	20016	1
TCERG1	-4.51	6	-1.43	0.076	1692	0.975	0.924	20015	1
ALAS1	-4.51	6	-1.43	0.0763	1693	0.977	0.924	20014	1
SERINC2	-4.51	6	-1.43	0.0763	1694	0.977	0.924	20013	1
LRRC8D	-4.51	6	-1.43	0.0763	1695	0.977	0.924	20012	1
LIN37	-4.51	6	-1.43	0.0764	1696	0.977	0.924	20011	1
MARVELD2	-4.51	6	-1.43	0.0764	1697	0.977	0.924	20010	1
PROK2	-4.51	6	-1.43	0.0764	1698	0.977	0.924	20009	1
C19orf73	-4.50	6	-1.43	0.0765	1699	0.977	0.924	20008	1
KDM3A	-4.50	6	-1.43	0.0766	1700	0.978	0.923	20007	1
LY6G5B	-4.50	6	-1.43	0.0766	1701	0.978	0.923	20006	1
KCNJ13	-4.50	6	-1.43	0.0767	1702	0.978	0.923	20005	1
FANCD2	-4.50	6	-1.43	0.0769	1703	0.979	0.923	20004	1
ERH	-4.11	5	-1.43	0.0769	1704	0.979	0.923	20003	1
TNKS1BP1	-4.50	6	-1.43	0.0769	1705	0.979	0.923	20002	1
GKN1	-4.50	6	-1.43	0.077	1706	0.979	0.923	20001	1
SNRPC	-3.67	4	-1.43	0.077	1707	0.979	0.923	20000	1
SOBP	-4.10	5	-1.42	0.0771	1708	0.98	0.923	19999	1
hsa-mir-4688	-3.67	4	-1.42	0.0772	1709	0.981	0.923	19998	1
TMOD4	-4.49	6	-1.42	0.0774	1710	0.982	0.923	19997	1
ITGAD	-4.49	6	-1.42	0.0775	1711	0.982	0.923	19996	1
hsa-mir-6877	-3.17	3	-1.42	0.0776	1712	0.982	0.922	19995	1
BIN2	-4.49	6	-1.42	0.0776	1713	0.982	0.922	19994	1
GJD2	-4.48	6	-1.42	0.0776	1714	0.982	0.922	19993	1
FAM171B	-4.48	6	-1.42	0.0776	1715	0.982	0.922	19992	1
BARHL2	-4.09	5	-1.42	0.0776	1716	0.982	0.922	19991	1
SPTY2D1	-4.48	6	-1.42	0.0776	1717	0.982	0.922	19990	1
ABHD6	-4.48	6	-1.42	0.0777	1718	0.982	0.922	19989	1
TYSND1	-4.48	6	-1.42	0.0779	1719	0.982	0.922	19988	1
hsa-mir-378f	-3.66	4	-1.42	0.078	1720	0.982	0.922	19987	1
PRIM2	-4.48	6	-1.42	0.0781	1721	0.982	0.922	19986	1
C17orf97	-4.48	6	-1.42	0.0781	1722	0.982	0.922	19985	1
OR4D6	-4.48	6	-1.42	0.0781	1723	0.982	0.922	19984	1
KHDRBS1	-4.48	6	-1.42	0.0782	1724	0.982	0.922	19983	1
UPK1B	-4.47	6	-1.42	0.0782	1725	0.982	0.922	19982	1
SHFM1	-4.47	6	-1.42	0.0782	1726	0.982	0.922	19981	1
NDUFS8	-4.47	6	-1.42	0.0783	1727	0.982	0.922	19980	1
LOC100129216	-3.16	3	-1.42	0.0783	1728	0.982	0.922	19979	1
hsa-mir-6752	-3.65	4	-1.42	0.0784	1729	0.982	0.922	19978	1
CPSF3L	-4.47	6	-1.42	0.0784	1730	0.982	0.922	19977	1
EFCAB5	-3.16	3	-1.42	0.0784	1731	0.982	0.922	19976	1
PBX1	-4.47	6	-1.42	0.0784	1732	0.982	0.922	19975	1
SRSF11	-4.47	6	-1.42	0.0785	1733	0.982	0.922	19974	1
MTMR10	-4.47	6	-1.41	0.0785	1734	0.982	0.921	19973	1
C4orf32	-4.47	6	-1.41	0.0786	1735	0.982	0.921	19972	1
CHAT	-4.47	6	-1.41	0.0786	1736	0.982	0.921	19971	1
hsa-mir-3674	-3.65	4	-1.41	0.0786	1737	0.982	0.921	19970	1
G6PC3	-4.46	6	-1.41	0.0787	1738	0.983	0.921	19969	1
CSTF2T	-4.46	6	-1.41	0.0788	1739	0.983	0.921	19968	1
ATP6V0D1	-4.46	6	-1.41	0.0788	1740	0.983	0.921	19967	1
KRTAP2-1	-4.07	5	-1.41	0.0788	1741	0.983	0.921	19966	1
TPPP3	-4.46	6	-1.41	0.079	1742	0.983	0.921	19965	1
SRP14	-4.46	6	-1.41	0.079	1743	0.983	0.921	19964	1
USP21	-4.46	6	-1.41	0.079	1744	0.983	0.921	19963	1
TFAP2E	-4.07	5	-1.41	0.0791	1745	0.983	0.921	19962	1
CERKL	-4.46	6	-1.41	0.0792	1746	0.983	0.921	19961	1
BUD31	-4.46	6	-1.41	0.0792	1747	0.983	0.921	19960	1
RPL14	-4.46	6	-1.41	0.0792	1748	0.983	0.921	19959	1
NUDT17	-4.45	6	-1.41	0.0794	1749	0.983	0.921	19958	1
URM1	-4.45	6	-1.41	0.0794	1750	0.983	0.921	19957	1
RNASE4	-4.45	6	-1.41	0.0795	1751	0.983	0.92	19956	1
PSCA	-4.45	6	-1.41	0.0796	1752	0.983	0.92	19955	1
PLD4	-4.45	6	-1.41	0.0797	1753	0.983	0.92	19954	1
CASP1	-4.45	6	-1.41	0.0797	1754	0.983	0.92	19953	1
TMEM169	-4.45	6	-1.41	0.0797	1755	0.983	0.92	19952	1
VEGFB	-4.45	6	-1.41	0.0797	1756	0.983	0.92	19951	1
SLC45A3	-4.45	6	-1.41	0.0797	1757	0.983	0.92	19950	1
hsa-mir-378h	-3.63	4	-1.41	0.0797	1758	0.983	0.92	19949	1
ARID4B	-4.45	6	-1.41	0.0798	1759	0.983	0.92	19948	1
PRPF31	-4.45	6	-1.41	0.0798	1760	0.983	0.92	19947	1
CD3D	-4.45	6	-1.41	0.0798	1761	0.983	0.92	19946	1
hsa-mir-658	-3.63	4	-1.41	0.0799	1762	0.983	0.92	19945	1
APOOL	-4.44	6	-1.41	0.0799	1763	0.983	0.92	19944	1
PGAP3	-4.44	6	-1.41	0.08	1764	0.983	0.92	19943	1
SPATA5L1	-4.44	6	-1.41	0.08	1765	0.983	0.92	19942	1
ANHX	-4.44	6	-1.41	0.08	1766	0.983	0.92	19941	1
TNFRSF10B	-4.44	6	-1.41	0.08	1767	0.983	0.92	19940	1
TMX1	-4.44	6	-1.40	0.08	1768	0.983	0.92	19939	1
C21orf59	-4.44	6	-1.40	0.0802	1769	0.983	0.92	19938	1
WBSCR16	-4.44	6	-1.40	0.0802	1770	0.983	0.92	19937	1
OLIG3	-4.44	6	-1.40	0.0803	1771	0.983	0.92	19936	1
ANKRD52	-4.44	6	-1.40	0.0803	1772	0.983	0.92	19935	1
NonTargetingControlGuideForHuman_0948	-1.81	1	-1.40	0.0803	1773	0.983	0.92	19934	1
THTPA	-4.05	5	-1.40	0.0804	1774	0.983	0.92	19933	1
RXRB	-4.05	5	-1.40	0.0804	1775	0.983	0.92	19932	1
NonTargetingControlGuideForHuman_0751	-1.81	1	-1.40	0.0804	1776	0.983	0.92	19931	1
LRTM2	-4.43	6	-1.40	0.0806	1777	0.984	0.919	19930	1
OR5D14	-4.43	6	-1.40	0.0808	1778	0.984	0.919	19929	1
IFNA7	-4.43	6	-1.40	0.0809	1779	0.984	0.919	19928	1
ADAMTS16	-4.43	6	-1.40	0.0809	1780	0.984	0.919	19927	1
TRIM71	-4.43	6	-1.40	0.0809	1781	0.984	0.919	19926	1
SOCS6	-4.43	6	-1.40	0.0809	1782	0.984	0.919	19925	1
SFRP5	-4.43	6	-1.40	0.081	1783	0.984	0.919	19924	1
RABL6	-4.43	6	-1.40	0.081	1784	0.984	0.919	19923	1
LRRC37A	-4.42	6	-1.40	0.0811	1785	0.984	0.919	19922	1
ZNF20	-4.42	6	-1.40	0.0811	1786	0.984	0.919	19921	1
KIF7	-4.42	6	-1.40	0.0813	1787	0.984	0.919	19920	1
HIST1H1E	-4.42	6	-1.40	0.0814	1788	0.984	0.919	19919	1
SECISBP2	-4.42	6	-1.40	0.0814	1789	0.984	0.919	19918	1
CLRN1	-4.42	6	-1.40	0.0814	1790	0.984	0.919	19917	1
EFHD1	-4.42	6	-1.40	0.0815	1791	0.984	0.919	19916	1
HIST2H3C	-1.80	1	-1.40	0.0815	1792	0.984	0.919	19915	1
NUP155	-4.42	6	-1.39	0.0815	1793	0.984	0.918	19914	1
ACP2	-4.42	6	-1.39	0.0816	1794	0.984	0.918	19913	1
STARD10	-4.41	6	-1.39	0.0817	1795	0.984	0.918	19912	1
NonTargetingControlGuideForHuman_0469	-1.80	1	-1.39	0.0818	1796	0.984	0.918	19911	1
CENPN	-4.41	6	-1.39	0.0818	1797	0.984	0.918	19910	1
hsa-mir-6848	-3.60	4	-1.39	0.0818	1798	0.984	0.918	19909	1
POLR3F	-4.41	6	-1.39	0.0819	1799	0.984	0.918	19908	1
HIST3H2BB	-4.41	6	-1.39	0.082	1800	0.984	0.918	19907	1
ZNF846	-4.41	6	-1.39	0.082	1801	0.984	0.918	19906	1
SP4	-4.40	6	-1.39	0.0824	1802	0.984	0.918	19905	1
ABHD8	-4.40	6	-1.39	0.0825	1803	0.984	0.918	19904	1
MTHFD2	-4.40	6	-1.39	0.0825	1804	0.984	0.918	19903	1
AKAP1	-4.40	6	-1.39	0.0826	1805	0.984	0.917	19902	1
ABI3BP	-4.40	6	-1.39	0.0827	1806	0.984	0.917	19901	1
LPPR4	-4.40	6	-1.39	0.0828	1807	0.984	0.917	19900	1
FOXD4	-4.01	5	-1.39	0.0828	1808	0.984	0.917	19899	1
PSTK	-4.01	5	-1.39	0.0828	1809	0.984	0.917	19898	1
OR11H12	-3.11	3	-1.39	0.0828	1810	0.984	0.917	19897	1
SPRYD3	-4.39	6	-1.39	0.0828	1811	0.984	0.917	19896	1
NDUFB2	-4.39	6	-1.39	0.0829	1812	0.984	0.917	19895	1
ILVBL	-4.39	6	-1.39	0.0829	1813	0.984	0.917	19894	1
FOXRED1	-4.39	6	-1.39	0.083	1814	0.984	0.917	19893	1
hsa-mir-3684	-3.58	4	-1.38	0.083	1815	0.984	0.917	19892	1
RPL10L	-4.39	6	-1.38	0.0831	1816	0.984	0.917	19891	1
FHL3	-4.39	6	-1.38	0.0832	1817	0.984	0.917	19890	1
THOC6	-4.39	6	-1.38	0.0832	1818	0.984	0.917	19889	1
SLC8A3	-4.39	6	-1.38	0.0832	1819	0.984	0.917	19888	1
KCNV1	-4.39	6	-1.38	0.0833	1820	0.984	0.917	19887	1
STK25	-4.39	6	-1.38	0.0833	1821	0.984	0.917	19886	1
SLC17A9	-4.39	6	-1.38	0.0833	1822	0.984	0.917	19885	1
NGFR	-4.39	6	-1.38	0.0834	1823	0.984	0.917	19884	1
GATSL2	-3.10	3	-1.38	0.0834	1824	0.984	0.917	19883	1
MYOZ1	-4.38	6	-1.38	0.0834	1825	0.984	0.917	19882	1
UBASH3B	-4.38	6	-1.38	0.0835	1826	0.984	0.917	19881	1
hsa-mir-19b-1	-3.58	4	-1.38	0.0835	1827	0.984	0.916	19880	1
DPEP3	-4.38	6	-1.38	0.0836	1828	0.984	0.916	19879	1
CCDC84	-4.38	6	-1.38	0.0836	1829	0.984	0.916	19878	1
PNO1	-4.38	6	-1.38	0.0837	1830	0.984	0.916	19877	1
hsa-mir-4674	-3.57	4	-1.38	0.0841	1831	0.984	0.916	19876	1
RPN1	-4.37	6	-1.38	0.0841	1832	0.984	0.916	19875	1
GNGT1	-4.37	6	-1.38	0.0841	1833	0.984	0.916	19874	1
hsa-mir-7845	-3.57	4	-1.38	0.0842	1834	0.984	0.916	19873	1
AIP	-4.37	6	-1.38	0.0842	1835	0.984	0.916	19872	1
ZNF93	-3.99	5	-1.38	0.0843	1836	0.984	0.916	19871	1
PCNXL2	-4.37	6	-1.38	0.0843	1837	0.984	0.916	19870	1
CHORDC1	-4.37	6	-1.38	0.0843	1838	0.984	0.916	19869	1
KIF5B	-4.37	6	-1.38	0.0844	1839	0.984	0.916	19868	1
FOXD4L4	-1.78	1	-1.38	0.0845	1840	0.984	0.915	19867	1
WIF1	-4.37	6	-1.37	0.0846	1841	0.984	0.915	19866	1
BUD13	-4.36	6	-1.37	0.0846	1842	0.984	0.915	19865	1
hsa-mir-6733	-3.56	4	-1.37	0.0847	1843	0.984	0.915	19864	1
RIMBP3	-4.36	6	-1.37	0.0847	1844	0.984	0.915	19863	1
hsa-mir-193b	-3.56	4	-1.37	0.0847	1845	0.984	0.915	19862	1
TBC1D1	-4.36	6	-1.37	0.0848	1846	0.984	0.915	19861	1
ZFAND3	-4.36	6	-1.37	0.0848	1847	0.984	0.915	19860	1
hsa-mir-4714	-3.56	4	-1.37	0.0849	1848	0.984	0.915	19859	1
DHX8	-4.36	6	-1.37	0.0849	1849	0.984	0.915	19858	1
MAK16	-4.36	6	-1.37	0.085	1850	0.984	0.915	19857	1
RPL36AL	-4.36	6	-1.37	0.0852	1851	0.984	0.915	19856	1
hsa-mir-4429	-3.56	4	-1.37	0.0852	1852	0.984	0.915	19855	1
FABP7	-4.35	6	-1.37	0.0852	1853	0.984	0.915	19854	1
USP32	-4.35	6	-1.37	0.0853	1854	0.984	0.915	19853	1
INPPL1	-4.35	6	-1.37	0.0853	1855	0.984	0.915	19852	1
CDC20	-4.35	6	-1.37	0.0854	1856	0.984	0.915	19851	1
MMP13	-4.35	6	-1.37	0.0854	1857	0.984	0.915	19850	1
CEACAM21	-4.35	6	-1.37	0.0855	1858	0.984	0.915	19849	1
TAMM41	-4.35	6	-1.37	0.0856	1859	0.984	0.914	19848	1
PPP2R4	-4.35	6	-1.37	0.0856	1860	0.984	0.914	19847	1
ZSCAN5A	-4.35	6	-1.37	0.0856	1861	0.984	0.914	19846	1
CDC5L	-4.35	6	-1.37	0.0857	1862	0.984	0.914	19845	1
NPL	-4.35	6	-1.37	0.0858	1863	0.984	0.914	19844	1
ZNF57	-4.35	6	-1.37	0.0858	1864	0.984	0.914	19843	1
HNRNPU	-4.34	6	-1.37	0.0858	1865	0.984	0.914	19842	1
NR3C1	-4.34	6	-1.37	0.0859	1866	0.984	0.914	19841	1
FIBIN	-4.34	6	-1.37	0.086	1867	0.984	0.914	19840	1
MIA3	-4.34	6	-1.37	0.086	1868	0.984	0.914	19839	1
hsa-mir-1266	-3.54	4	-1.37	0.086	1869	0.984	0.914	19838	1
NXPE2	-3.96	5	-1.37	0.0861	1870	0.984	0.914	19837	1
EPHA3	-4.34	6	-1.37	0.0861	1871	0.984	0.914	19836	1
C17orf77	-4.34	6	-1.37	0.0861	1872	0.984	0.914	19835	1
CYB5A	-4.34	6	-1.36	0.0862	1873	0.984	0.914	19834	1
TMPRSS11F	-4.34	6	-1.36	0.0862	1874	0.984	0.914	19833	1
EDIL3	-4.34	6	-1.36	0.0862	1875	0.984	0.914	19832	1
PPY	-4.34	6	-1.36	0.0862	1876	0.984	0.914	19831	1
ADH6	-4.34	6	-1.36	0.0863	1877	0.984	0.914	19830	1
RAPGEF1	-4.34	6	-1.36	0.0864	1878	0.984	0.914	19829	1
C8orf4	-4.33	6	-1.36	0.0865	1879	0.984	0.913	19828	1
hsa-mir-3180-4	-3.54	4	-1.36	0.0865	1880	0.984	0.913	19827	1
SPDYE1	-3.54	4	-1.36	0.0866	1881	0.984	0.913	19826	1
ATG5	-4.33	6	-1.36	0.0866	1882	0.984	0.913	19825	1
GTSE1	-4.33	6	-1.36	0.0867	1883	0.984	0.913	19824	1
CNTF	-4.33	6	-1.36	0.0867	1884	0.984	0.913	19823	1
FAM198B	-4.33	6	-1.36	0.0867	1885	0.984	0.913	19822	1
CNBD1	-4.33	6	-1.36	0.0867	1886	0.984	0.913	19821	1
TMEM66	-4.33	6	-1.36	0.0868	1887	0.984	0.913	19820	1
TCTEX1D1	-4.33	6	-1.36	0.0868	1888	0.984	0.913	19819	1
hsa-mir-6774	-3.53	4	-1.36	0.087	1889	0.984	0.913	19818	1
TYW3	-4.32	6	-1.36	0.087	1890	0.984	0.913	19817	1
STK31	-4.32	6	-1.36	0.087	1891	0.984	0.913	19816	1
ZFAND5	-4.32	6	-1.36	0.087	1892	0.984	0.913	19815	1
hsa-mir-6839	-3.06	3	-1.36	0.0871	1893	0.984	0.913	19814	1
KIAA0947	-4.32	6	-1.36	0.0871	1894	0.984	0.913	19813	1
hsa-mir-4292	-3.53	4	-1.36	0.0871	1895	0.984	0.913	19812	1
LCE3E	-3.53	4	-1.36	0.0871	1896	0.984	0.913	19811	1
HIST1H2AB	-4.32	6	-1.36	0.0872	1897	0.984	0.913	19810	1
FAM50A	-4.32	6	-1.36	0.0872	1898	0.984	0.913	19809	1
ATP6V0B	-3.94	5	-1.36	0.0873	1899	0.984	0.913	19808	1
TRIML1	-4.32	6	-1.36	0.0873	1900	0.984	0.913	19807	1
BAI2	-4.32	6	-1.36	0.0873	1901	0.984	0.913	19806	1
NMI	-4.32	6	-1.36	0.0873	1902	0.984	0.913	19805	1
AASDHPPT	-3.94	5	-1.36	0.0873	1903	0.984	0.913	19804	1
ROBO1	-4.32	6	-1.36	0.0874	1904	0.984	0.913	19803	1
CISD2	-3.94	5	-1.36	0.0874	1905	0.984	0.913	19802	1
CSTF1	-4.32	6	-1.36	0.0874	1906	0.984	0.913	19801	1
TRIM64	-4.32	6	-1.36	0.0875	1907	0.984	0.912	19800	1
OCRL	-4.32	6	-1.36	0.0875	1908	0.984	0.912	19799	1
TUBB2B	-4.32	6	-1.36	0.0875	1909	0.984	0.912	19798	1
SDR39U1	-4.32	6	-1.36	0.0876	1910	0.984	0.912	19797	1
PPIAL4A	-4.31	6	-1.36	0.0877	1911	0.984	0.912	19796	1
MTG2	-2.49	2	-1.36	0.0877	1912	0.984	0.912	19795	1
COPZ2	-4.31	6	-1.35	0.0878	1913	0.984	0.912	19794	1
CIB2	-4.31	6	-1.35	0.0878	1914	0.984	0.912	19793	1
POTEM	-1.76	1	-1.35	0.0882	1915	0.984	0.912	19792	1
OGDH	-4.31	6	-1.35	0.0882	1916	0.984	0.912	19791	1
hsa-mir-7706	-3.52	4	-1.35	0.0882	1917	0.984	0.912	19790	1
FAM157A	-4.30	6	-1.35	0.0883	1918	0.984	0.912	19789	1
SDC1	-4.30	6	-1.35	0.0883	1919	0.984	0.912	19788	1
ATP5L	-3.93	5	-1.35	0.0883	1920	0.984	0.912	19787	1
PHAX	-4.30	6	-1.35	0.0884	1921	0.984	0.912	19786	1
SLC5A1	-4.30	6	-1.35	0.0884	1922	0.984	0.912	19785	1
TNKS2	-4.30	6	-1.35	0.0885	1923	0.984	0.911	19784	1
TMEM255B	-4.30	6	-1.35	0.0886	1924	0.984	0.911	19783	1
PPP1R18	-4.30	6	-1.35	0.0886	1925	0.984	0.911	19782	1
GABRB2	-4.30	6	-1.35	0.0887	1926	0.984	0.911	19781	1
GPBP1L1	-4.30	6	-1.35	0.0887	1927	0.984	0.911	19780	1
KIAA1024L	-4.29	6	-1.35	0.0889	1928	0.984	0.911	19779	1
TALDO1	-4.29	6	-1.35	0.0889	1929	0.984	0.911	19778	1
GLYR1	-4.29	6	-1.35	0.089	1930	0.984	0.911	19777	1
GRAP2	-4.29	6	-1.35	0.0891	1931	0.984	0.911	19776	1
SUZ12	-4.29	6	-1.35	0.0891	1932	0.984	0.911	19775	1
hsa-let-7i	-3.50	4	-1.35	0.0891	1933	0.984	0.911	19774	1
RBP3	-4.29	6	-1.35	0.0892	1934	0.984	0.911	19773	1
OR8I2	-4.29	6	-1.35	0.0893	1935	0.984	0.911	19772	1
TBC1D2	-4.29	6	-1.35	0.0893	1936	0.984	0.911	19771	1
ERVFRD-1	-4.29	6	-1.34	0.0895	1937	0.984	0.911	19770	1
hsa-mir-4710	-3.50	4	-1.34	0.0895	1938	0.984	0.91	19769	1
VPS37D	-4.28	6	-1.34	0.0896	1939	0.984	0.91	19768	1
CACNG4	-4.28	6	-1.34	0.0896	1940	0.984	0.91	19767	1
PON3	-4.28	6	-1.34	0.0897	1941	0.984	0.91	19766	1
PLEKHA5	-4.28	6	-1.34	0.0897	1942	0.984	0.91	19765	1
IDE	-3.91	5	-1.34	0.0897	1943	0.984	0.91	19764	1
TIFA	-4.28	6	-1.34	0.0898	1944	0.984	0.91	19763	1
SAE1	-4.28	6	-1.34	0.0898	1945	0.984	0.91	19762	1
SV2C	-4.28	6	-1.34	0.0898	1946	0.984	0.91	19761	1
CMTM2	-4.28	6	-1.34	0.0899	1947	0.984	0.91	19760	1
PRIM1	-3.90	5	-1.34	0.09	1948	0.984	0.91	19759	1
DHX33	-3.90	5	-1.34	0.0901	1949	0.984	0.91	19758	1
PRPF8	-4.27	6	-1.34	0.0901	1950	0.984	0.91	19757	1
PRMT3	-4.27	6	-1.34	0.0902	1951	0.984	0.91	19756	1
CTAGE15	-3.90	5	-1.34	0.0903	1952	0.984	0.91	19755	1
ACTL6A	-4.27	6	-1.34	0.0903	1953	0.984	0.91	19754	1
CASP2	-4.27	6	-1.34	0.0904	1954	0.984	0.91	19753	1
GRIN2D	-4.27	6	-1.34	0.0904	1955	0.984	0.91	19752	1
hsa-mir-203b	-1.74	1	-1.34	0.0904	1956	0.984	0.91	19751	1
RPL37	-4.27	6	-1.34	0.0904	1957	0.984	0.91	19750	1
FAM136A	-4.27	6	-1.34	0.0904	1958	0.984	0.91	19749	1
CYP27B1	-4.27	6	-1.34	0.0904	1959	0.984	0.91	19748	1
EIF3I	-4.27	6	-1.34	0.0905	1960	0.984	0.909	19747	1
PLEKHG7	-4.27	6	-1.34	0.0906	1961	0.984	0.909	19746	1
EIF2AK2	-4.27	6	-1.34	0.0906	1962	0.984	0.909	19745	1
CLEC16A	-4.27	6	-1.34	0.0907	1963	0.984	0.909	19744	1
ICK	-4.27	6	-1.34	0.0907	1964	0.984	0.909	19743	1
PHF21A	-4.26	6	-1.34	0.0908	1965	0.984	0.909	19742	1
GCOM1	-4.26	6	-1.34	0.0909	1966	0.984	0.909	19741	1
POU3F2	-4.26	6	-1.33	0.0909	1967	0.984	0.909	19740	1
ADCK1	-4.26	6	-1.33	0.091	1968	0.984	0.909	19739	1
MEX3A	-4.26	6	-1.33	0.091	1969	0.984	0.909	19738	1
ELL	-4.26	6	-1.33	0.0912	1970	0.984	0.909	19737	0.999
DCAF4L2	-4.26	6	-1.33	0.0913	1971	0.984	0.909	19736	0.999
MAP9	-4.25	6	-1.33	0.0914	1972	0.984	0.909	19735	0.999
DCUN1D5	-4.25	6	-1.33	0.0914	1973	0.984	0.909	19734	0.999
ARPC5L	-4.25	6	-1.33	0.0914	1974	0.984	0.909	19733	0.999
TIMM23	-4.25	6	-1.33	0.0915	1975	0.984	0.909	19732	0.999
COLGALT2	-4.25	6	-1.33	0.0915	1976	0.984	0.908	19731	0.999
DDN	-4.25	6	-1.33	0.0915	1977	0.984	0.908	19730	0.999
KLHL17	-4.25	6	-1.33	0.0916	1978	0.984	0.908	19729	0.999
PSMC4	-4.25	6	-1.33	0.0916	1979	0.984	0.908	19728	0.999
FAM180B	-4.25	6	-1.33	0.0917	1980	0.984	0.908	19727	0.999
HENMT1	-4.25	6	-1.33	0.0917	1981	0.984	0.908	19726	0.999
RFK	-4.25	6	-1.33	0.0918	1982	0.984	0.908	19725	0.999
hsa-mir-3141	-3.47	4	-1.33	0.0918	1983	0.984	0.908	19724	0.999
KIF3A	-4.25	6	-1.33	0.0919	1984	0.984	0.908	19723	0.999
CCDC104	-4.24	6	-1.33	0.0922	1985	0.984	0.908	19722	0.999
DOK1	-4.24	6	-1.33	0.0922	1986	0.984	0.908	19721	0.999
TIMM50	-4.24	6	-1.33	0.0922	1987	0.984	0.908	19720	0.999
KIF4B	-4.24	6	-1.33	0.0923	1988	0.984	0.908	19719	0.999
MMS22L	-4.24	6	-1.33	0.0923	1989	0.984	0.908	19718	0.999
HIST1H2BA	-4.24	6	-1.33	0.0923	1990	0.984	0.908	19717	0.999
DOC2B	-4.24	6	-1.33	0.0924	1991	0.984	0.908	19716	0.999
EIF3A	-4.24	6	-1.33	0.0924	1992	0.984	0.908	19715	0.999
ZNF337	-4.24	6	-1.33	0.0925	1993	0.984	0.908	19714	0.999
FAS	-4.24	6	-1.32	0.0926	1994	0.984	0.907	19713	0.999
RB1CC1	-4.23	6	-1.32	0.0927	1995	0.984	0.907	19712	0.999
HSPA9	-4.23	6	-1.32	0.0928	1996	0.984	0.907	19711	0.999
ZNF582	-4.23	6	-1.32	0.0928	1997	0.984	0.907	19710	0.999
SLC28A2	-4.23	6	-1.32	0.0929	1998	0.984	0.907	19709	0.999
ABCB9	-4.23	6	-1.32	0.093	1999	0.984	0.907	19708	0.999
[truncated: 19,707 more rows]

## Sheet: T12control
GENE	sumZ	numObs	normZ	pval_synth	rank_synth	fdr_synth	pval_supp	rank_supp	fdr_supp
SPDYE5	-13.70	4	-5.90	1.84e-09	1	4e-05	1	21706	1
SMU1	-15.88	6	-5.56	1.38e-08	2	0.000118	1	21705	1
PSMB3	-15.81	6	-5.53	1.63e-08	3	0.000118	1	21704	1
HSPE1	-15.42	6	-5.38	3.74e-08	4	0.000203	1	21703	1
DHDDS	-14.95	6	-5.20	9.96e-08	5	0.000432	1	21702	1
hsa-mir-7641-1	-11.85	4	-5.04	2.37e-07	6	0.000859	1	21701	1
PHB	-14.11	6	-4.88	5.29e-07	7	0.00116	1	21700	1
DHFR	-12.88	5	-4.88	5.3e-07	8	0.00116	1	21699	1
RPS5	-14.10	6	-4.88	5.3e-07	9	0.00116	1	21698	1
SLC7A6OS	-14.10	6	-4.88	5.37e-07	10	0.00116	1	21697	1
ELP3	-13.90	6	-4.80	7.82e-07	11	0.00154	1	21696	1
POP5	-13.63	6	-4.70	1.3e-06	12	0.0023	1	21695	1
LARS	-13.60	6	-4.69	1.38e-06	13	0.0023	1	21694	1
PSMB7	-13.23	6	-4.55	2.74e-06	14	0.00425	1	21693	1
RAD9A	-13.15	6	-4.52	3.14e-06	15	0.00435	1	21692	1
PPP1CB	-13.11	6	-4.50	3.37e-06	16	0.00435	1	21691	1
GMPPB	-13.10	6	-4.50	3.41e-06	17	0.00435	1	21690	1
ALG14	-13.01	6	-4.46	4.01e-06	18	0.00463	1	21689	1
PSMD7	-13.00	6	-4.46	4.12e-06	19	0.00463	1	21688	1
PPP4C	-12.98	6	-4.45	4.26e-06	20	0.00463	1	21687	1
PTPMT1	-12.86	6	-4.41	5.27e-06	21	0.00541	1	21686	1
LSM7	-12.84	6	-4.40	5.48e-06	22	0.00541	1	21685	1
RPS19	-12.73	6	-4.36	6.56e-06	23	0.00605	1	21684	1
RRP9	-12.72	6	-4.35	6.69e-06	24	0.00605	1	21683	1
NAA20	-12.69	6	-4.34	7.01e-06	25	0.00609	1	21682	1
RFC5	-12.61	6	-4.31	8.16e-06	26	0.00663	1	21681	1
HYOU1	-12.58	6	-4.30	8.61e-06	27	0.00663	1	21680	1
GAPDH	-12.57	6	-4.30	8.67e-06	28	0.00663	1	21679	1
HEATR1	-12.56	6	-4.29	8.86e-06	29	0.00663	1	21678	1
RPL30	-12.43	6	-4.24	1.11e-05	30	0.00802	1	21677	1
hsa-mir-548i-1	-10.13	4	-4.23	1.16e-05	31	0.00802	1	21676	1
WDR74	-12.39	6	-4.23	1.18e-05	32	0.00802	1	21675	1
CHEK1	-12.32	6	-4.20	1.32e-05	33	0.00868	1	21674	1
DHX38	-12.19	6	-4.15	1.64e-05	34	0.0105	1	21673	1
EIF1AX	-12.15	6	-4.14	1.75e-05	35	0.0109	1	21672	1
hsa-mir-1233-1	-9.88	4	-4.12	1.93e-05	36	0.0116	1	21671	1
SFPQ	-10.97	5	-4.08	2.21e-05	37	0.013	1	21670	1
ZNF580	-10.94	5	-4.07	2.31e-05	38	0.0132	1	21669	1
NLE1	-11.95	6	-4.06	2.44e-05	39	0.0136	1	21668	1
PPAN	-11.90	6	-4.04	2.64e-05	40	0.0143	1	21667	1
CCNA2	-11.86	6	-4.02	2.86e-05	41	0.0151	1	21666	1
TUBB	-11.76	6	-3.99	3.32e-05	42	0.0172	1	21665	1
PRDX1	-10.71	5	-3.98	3.48e-05	43	0.0176	1	21664	1
hsa-mir-4512	-9.46	4	-3.92	4.41e-05	44	0.0217	1	21663	1
RECQL4	-11.46	6	-3.88	5.32e-05	45	0.0251	1	21662	1
EIF4A3	-11.42	6	-3.86	5.67e-05	46	0.0251	1	21661	1
LOC440243	-9.33	4	-3.86	5.69e-05	47	0.0251	1	21660	1
SNRPD1	-11.42	6	-3.86	5.69e-05	48	0.0251	1	21659	1
IMP4	-11.41	6	-3.86	5.77e-05	49	0.0251	1	21658	1
MRTO4	-11.41	6	-3.86	5.79e-05	50	0.0251	1	21657	1
GNB2L1	-11.39	6	-3.85	6.02e-05	51	0.0255	1	21656	1
RPL13	-11.38	6	-3.84	6.1e-05	52	0.0255	1	21655	1
CSTF1	-11.32	6	-3.82	6.7e-05	53	0.0274	1	21654	1
ASH2L	-11.30	6	-3.81	6.85e-05	54	0.0276	1	21653	1
NOP58	-11.28	6	-3.80	7.11e-05	55	0.0281	1	21652	1
NonTargetingControlGuideForHuman_0695	-4.56	1	-3.76	8.36e-05	56	0.0324	1	21651	1
WASH1	-11.15	6	-3.76	8.66e-05	57	0.033	1	21650	1
RNPS1	-11.13	6	-3.75	8.89e-05	58	0.0333	1	21649	1
PKM	-11.10	6	-3.74	9.31e-05	59	0.0343	1	21648	1
RUVBL1	-11.08	6	-3.73	9.59e-05	60	0.0343	1	21647	1
HINFP	-11.08	6	-3.73	9.65e-05	61	0.0343	1	21646	1
EIF2B1	-11.07	6	-3.72	9.8e-05	62	0.0343	1	21645	1
DNAJC6	-11.04	6	-3.71	0.000102	63	0.0351	1	21644	1
AIFM2	-9.95	5	-3.66	0.000126	64	0.0418	1	21643	1
NSMCE2	-10.89	6	-3.66	0.000127	65	0.0418	1	21642	1
hsa-mir-6511a-4	-8.89	4	-3.66	0.000127	66	0.0418	1	21641	1
GUK1	-10.86	6	-3.64	0.000134	67	0.0435	1	21640	1
ANKRD52	-10.83	6	-3.63	0.00014	68	0.0447	1	21639	1
UBE2I	-9.87	5	-3.63	0.000142	69	0.0448	1	21638	1
ALDOA	-10.80	6	-3.62	0.000147	70	0.0455	1	21637	1
hsa-mir-6783	-8.80	4	-3.61	0.000151	71	0.0463	1	21636	1
RAE1	-10.70	6	-3.59	0.000168	72	0.0505	1	21635	1
BNIPL	-10.65	6	-3.56	0.000182	73	0.0539	1	21634	1
NAA35	-10.64	6	-3.56	0.000184	74	0.0539	1	21633	1
ATP6V1B2	-10.62	6	-3.56	0.000189	75	0.0541	1	21632	1
DPH3	-10.62	6	-3.55	0.000189	76	0.0541	1	21631	1
ORAOV1	-10.61	6	-3.55	0.000192	77	0.0541	1	21630	1
HIST2H4A	-10.55	6	-3.53	0.000208	78	0.0571	1	21629	1
MAD2L1	-10.55	6	-3.53	0.000209	79	0.0571	1	21628	1
TBC1D3F	-6.09	2	-3.53	0.000211	80	0.0571	1	21627	1
MUC6	-10.52	6	-3.52	0.00022	81	0.0589	1	21626	1
GLE1	-10.49	6	-3.50	0.00023	82	0.0608	1	21625	1
hsa-mir-4486	-8.55	4	-3.50	0.000232	83	0.0608	1	21624	1
MDM2	-10.42	6	-3.48	0.000251	84	0.065	1	21623	1
TCEANC	-10.39	6	-3.47	0.000263	85	0.0671	1	21622	1
DDX20	-10.34	6	-3.45	0.000282	86	0.07	1	21621	1
RAN	-10.33	6	-3.44	0.000286	87	0.07	1	21620	1
LACTB	-10.33	6	-3.44	0.000287	88	0.07	1	21619	1
RPL23	-10.32	6	-3.44	0.00029	89	0.07	1	21618	1
OSBP	-10.32	6	-3.44	0.00029	90	0.07	1	21617	1
ARIH1	-10.28	6	-3.43	0.000307	91	0.0732	1	21616	1
YARS	-10.27	6	-3.42	0.000312	92	0.0736	1	21615	1
NIP7	-10.26	6	-3.42	0.000315	93	0.0736	1	21614	1
POLR3H	-9.34	5	-3.41	0.000326	94	0.0754	1	21613	1
hsa-mir-3687	-8.32	4	-3.39	0.000346	95	0.079	1	21612	1
ATP6V0C	-9.29	5	-3.39	0.000353	96	0.0798	1	21611	1
ACADVL	-10.13	6	-3.37	0.000381	97	0.0853	1	21610	1
KPNB1	-9.19	5	-3.34	0.000412	98	0.0912	1	21609	1
NARFL	-10.05	6	-3.34	0.000424	99	0.0921	1	21608	1
TPI1	-10.04	6	-3.34	0.000426	100	0.0921	1	21607	1
SART3	-10.04	6	-3.33	0.00043	101	0.0921	1	21606	1
CWC15	-10.03	6	-3.33	0.000433	102	0.0921	1	21605	1
TIMM23	-10.01	6	-3.32	0.000445	103	0.0936	1	21604	1
RAD51	-10.01	6	-3.32	0.000449	104	0.0936	1	21603	1
IARS	-9.99	6	-3.31	0.000459	105	0.0943	1	21602	1
RPL3	-9.99	6	-3.31	0.000461	106	0.0943	1	21601	1
PSMA4	-9.97	6	-3.31	0.00047	107	0.0944	1	21600	1
PPIL2	-9.96	6	-3.31	0.000475	108	0.0944	1	21599	1
EXOSC7	-9.94	6	-3.30	0.000488	109	0.0944	1	21598	1
THOC3	-9.94	6	-3.30	0.000492	110	0.0944	1	21597	1
VPS25	-9.93	6	-3.29	0.000496	111	0.0944	1	21596	1
WDR33	-9.93	6	-3.29	0.000498	112	0.0944	1	21595	1
ANKRD20A1	-9.06	5	-3.29	0.0005	113	0.0944	0.999	21594	1
PGM1	-9.92	6	-3.29	0.000502	114	0.0944	0.999	21593	1
PSMA6	-9.92	6	-3.29	0.000503	115	0.0944	0.999	21592	1
FOXD2	-9.92	6	-3.29	0.000504	116	0.0944	0.999	21591	1
RHOA	-9.87	6	-3.27	0.000536	117	0.0995	0.999	21590	1
RPL34	-9.85	6	-3.26	0.000551	118	0.101	0.999	21589	1
RPL13A	-9.79	6	-3.24	0.000598	119	0.109	0.999	21588	1
FBXL12	-9.78	6	-3.24	0.000607	120	0.11	0.999	21587	1
NFYC	-9.76	6	-3.23	0.000625	121	0.111	0.999	21586	1
GEMIN5	-9.76	6	-3.23	0.000627	122	0.111	0.999	21585	1
HIST2H3C	-3.98	1	-3.22	0.000644	123	0.114	0.999	21584	1
TCP1	-9.71	6	-3.21	0.000668	124	0.116	0.999	21583	1
U2AF1	-9.70	6	-3.21	0.000673	125	0.116	0.999	21582	1
SYS1	-9.70	6	-3.21	0.000674	126	0.116	0.999	21581	1
RSL1D1	-9.69	6	-3.20	0.000687	127	0.117	0.999	21580	1
NAA10	-9.64	6	-3.18	0.000734	128	0.124	0.999	21579	1
hsa-mir-6859-1	-7.85	4	-3.17	0.000751	129	0.124	0.999	21578	1
SNRPA1	-9.62	6	-3.17	0.000751	130	0.124	0.999	21577	1
C4orf21	-9.62	6	-3.17	0.000753	131	0.124	0.999	21576	1
SAMD4B	-9.62	6	-3.17	0.000755	132	0.124	0.999	21575	1
CIAO1	-9.61	6	-3.17	0.000757	133	0.124	0.999	21574	1
NELFB	-9.61	6	-3.17	0.000765	134	0.124	0.999	21573	1
TICRR	-9.58	6	-3.16	0.000789	135	0.126	0.999	21572	1
TRIM49D1	-6.78	3	-3.16	0.000789	136	0.126	0.999	21571	1
CDCA8	-9.56	6	-3.15	0.00081	137	0.128	0.999	21570	1
MSTO1	-9.54	6	-3.14	0.000831	138	0.131	0.999	21569	1
IKBKAP	-8.69	5	-3.13	0.000862	139	0.135	0.999	21568	1
SRSF2	-9.51	6	-3.13	0.00087	140	0.135	0.999	21567	1
GPX4	-7.76	4	-3.13	0.000876	141	0.135	0.999	21566	1
hsa-mir-711	-7.75	4	-3.12	0.000891	142	0.136	0.999	21565	1
ELP6	-9.48	6	-3.12	0.000897	143	0.136	0.999	21564	1
hsa-mir-4472-1	-7.74	4	-3.12	0.000904	144	0.136	0.999	21563	1
EIF2B2	-9.46	6	-3.11	0.000923	145	0.136	0.999	21562	1
OLA1	-9.46	6	-3.11	0.000926	146	0.136	0.999	21561	1
ASF1A	-9.46	6	-3.11	0.000926	147	0.136	0.999	21560	1
CXCL3	-7.72	4	-3.11	0.00093	148	0.136	0.999	21559	1
NELFA	-9.44	6	-3.11	0.000944	149	0.138	0.999	21558	1
POLR2J2	-7.68	4	-3.09	0.000985	150	0.142	0.999	21557	1
DDX21	-9.37	6	-3.08	0.00104	151	0.15	0.999	21556	1
HMGB1	-9.35	6	-3.07	0.00106	152	0.15	0.999	21555	1
POP7	-9.35	6	-3.07	0.00106	153	0.15	0.999	21554	1
KRTCAP2	-9.35	6	-3.07	0.00107	154	0.15	0.999	21553	1
ENO1	-9.34	6	-3.07	0.00108	155	0.15	0.999	21552	1
RNF113A	-9.34	6	-3.07	0.00108	156	0.15	0.999	21551	1
CMTR1	-9.33	6	-3.07	0.00109	157	0.15	0.999	21550	1
hsa-mir-3916	-7.61	4	-3.06	0.0011	158	0.15	0.999	21549	1
EIF3B	-8.51	5	-3.06	0.0011	159	0.15	0.999	21548	1
CAPZB	-9.30	6	-3.05	0.00114	160	0.154	0.999	21547	1
NOP2	-9.29	6	-3.05	0.00115	161	0.154	0.999	21546	1
SAT2	-9.29	6	-3.05	0.00115	162	0.154	0.999	21545	1
POLR3A	-9.28	6	-3.04	0.00117	163	0.155	0.999	21544	1
TMEM184B	-9.27	6	-3.04	0.00118	164	0.156	0.999	21543	1
NRF1	-9.25	6	-3.03	0.0012	165	0.158	0.999	21542	1
BCL2L2-PABPN1	-9.23	6	-3.03	0.00123	166	0.16	0.999	21541	1
ALG2	-9.23	6	-3.03	0.00124	167	0.16	0.999	21540	1
MAG	-9.23	6	-3.03	0.00124	168	0.16	0.999	21539	1
RPL17	-9.23	6	-3.03	0.00124	169	0.16	0.999	21538	1
CCT6A	-9.22	6	-3.02	0.00126	170	0.16	0.999	21537	1
SF1	-9.19	6	-3.01	0.0013	171	0.16	0.999	21536	1
RAC1	-9.19	6	-3.01	0.0013	172	0.16	0.999	21535	1
SNAPC2	-9.19	6	-3.01	0.0013	173	0.16	0.999	21534	1
hsa-mir-6837	-7.51	4	-3.01	0.0013	174	0.16	0.999	21533	1
WDR1	-9.19	6	-3.01	0.0013	175	0.16	0.999	21532	1
SNAP23	-9.19	6	-3.01	0.0013	176	0.16	0.999	21531	1
CACNA1S	-8.38	5	-3.01	0.00131	177	0.16	0.999	21530	1
SLC16A10	-9.18	6	-3.01	0.00132	178	0.16	0.999	21529	1
HGF	-9.18	6	-3.01	0.00132	179	0.16	0.999	21528	1
SNX22	-9.17	6	-3.00	0.00134	180	0.162	0.999	21527	1
LONP1	-9.15	6	-2.99	0.00137	181	0.165	0.999	21526	1
AGAP4	-9.13	6	-2.99	0.0014	182	0.167	0.999	21525	1
RBP7	-9.13	6	-2.99	0.00141	183	0.167	0.999	21524	1
hsa-mir-4508	-7.43	4	-2.98	0.00146	184	0.173	0.999	21523	1
HYPK	-9.07	6	-2.96	0.00152	185	0.179	0.998	21522	1
MED8	-9.02	6	-2.95	0.0016	186	0.187	0.998	21521	1
hsa-mir-4734	-7.35	4	-2.94	0.00164	187	0.191	0.998	21520	1
RPL23A	-8.99	6	-2.93	0.00168	188	0.194	0.998	21519	1
TAMM41	-8.97	6	-2.93	0.00171	189	0.197	0.998	21518	1
APEH	-8.96	6	-2.92	0.00174	190	0.199	0.998	21517	1
YJEFN3	-8.95	6	-2.92	0.00175	191	0.199	0.998	21516	1
SPC24	-8.95	6	-2.92	0.00176	192	0.199	0.998	21515	1
TP53RK	-8.16	5	-2.92	0.00177	193	0.199	0.998	21514	1
LGALS1	-8.92	6	-2.91	0.00183	194	0.205	0.998	21513	1
PPP2R4	-8.90	6	-2.90	0.00186	195	0.207	0.998	21512	1
NDC80	-8.90	6	-2.90	0.00187	196	0.207	0.998	21511	1
C2orf27A	-8.88	6	-2.89	0.0019	197	0.209	0.998	21510	1
NBPF4	-8.11	5	-2.89	0.0019	198	0.209	0.998	21509	1
PSMB6	-8.88	6	-2.89	0.00192	199	0.209	0.998	21508	1
IPO9	-8.87	6	-2.89	0.00192	200	0.209	0.998	21507	1
hsa-mir-378h	-7.24	4	-2.89	0.00195	201	0.211	0.998	21506	1
RPS18	-8.85	6	-2.88	0.00197	202	0.212	0.998	21505	1
HAUS1	-8.84	6	-2.88	0.002	203	0.212	0.998	21504	1
LEPROTL1	-8.84	6	-2.88	0.002	204	0.212	0.998	21503	1
GPR183	-8.84	6	-2.88	0.00201	205	0.212	0.998	21502	1
G6PD	-8.83	6	-2.88	0.00202	206	0.213	0.998	21501	1
DPAGT1	-8.82	6	-2.87	0.00204	207	0.214	0.998	21500	1
INTS3	-7.20	4	-2.87	0.00205	208	0.214	0.998	21499	1
hsa-mir-1909	-7.20	4	-2.87	0.00207	209	0.214	0.998	21498	1
FHL3	-8.81	6	-2.87	0.00208	210	0.214	0.998	21497	1
SPDYE2	-7.19	4	-2.86	0.00209	211	0.214	0.998	21496	1
WNK4	-8.80	6	-2.86	0.00209	212	0.214	0.998	21495	1
NOC4L	-8.80	6	-2.86	0.0021	213	0.214	0.998	21494	1
OBP2A	-8.03	5	-2.86	0.00213	214	0.216	0.998	21493	1
POLD2	-8.76	6	-2.85	0.0022	215	0.223	0.998	21492	1
HIST1H4J	-8.75	6	-2.84	0.00223	216	0.223	0.998	21491	1
DHX33	-7.99	5	-2.84	0.00223	217	0.223	0.998	21490	1
GTF3A	-8.74	6	-2.84	0.00225	218	0.224	0.998	21489	1
DARS	-8.74	6	-2.84	0.00226	219	0.224	0.998	21488	1
OSGEP	-8.74	6	-2.84	0.00227	220	0.224	0.998	21487	1
OSCAR	-8.73	6	-2.84	0.00228	221	0.224	0.998	21486	1
PSMA3	-8.72	6	-2.83	0.00232	222	0.227	0.998	21485	1
SBNO1	-8.71	6	-2.83	0.00234	223	0.228	0.998	21484	1
NCBP1	-8.69	6	-2.82	0.00241	224	0.233	0.998	21483	1
MS4A3	-8.68	6	-2.82	0.00243	225	0.234	0.998	21482	1
WDR61	-8.67	6	-2.81	0.00246	226	0.235	0.998	21481	1
SHISA3	-8.67	6	-2.81	0.00246	227	0.235	0.998	21480	1
YME1L1	-8.64	6	-2.80	0.00253	228	0.241	0.997	21479	1
PES1	-8.64	6	-2.80	0.00256	229	0.242	0.997	21478	1
DNAJC11	-8.63	6	-2.80	0.00257	230	0.242	0.997	21477	1
hsa-mir-943	-7.04	4	-2.80	0.00259	231	0.242	0.997	21476	1
CPSF4	-8.62	6	-2.80	0.00259	232	0.242	0.997	21475	1
DDX52	-8.62	6	-2.79	0.00261	233	0.243	0.997	21474	1
YBX1	-8.61	6	-2.79	0.00263	234	0.244	0.997	21473	1
ZSCAN10	-8.59	6	-2.78	0.00269	235	0.247	0.997	21472	1
FAM86B1	-8.59	6	-2.78	0.0027	236	0.247	0.997	21471	1
RPL28	-8.59	6	-2.78	0.0027	237	0.247	0.997	21470	1
TMEM230	-8.58	6	-2.78	0.00272	238	0.248	0.997	21469	1
hsa-mir-8089	-7.00	4	-2.78	0.00275	239	0.249	0.997	21468	1
ANAPC4	-8.57	6	-2.78	0.00275	240	0.249	0.997	21467	1
MED17	-8.57	6	-2.77	0.00278	241	0.25	0.997	21466	1
SPATA31A4	-7.80	5	-2.77	0.00283	242	0.254	0.997	21465	1
C8orf33	-8.54	6	-2.77	0.00285	243	0.254	0.997	21464	1
RAD23B	-8.54	6	-2.76	0.00287	244	0.254	0.997	21463	1
PSMG4	-8.53	6	-2.76	0.00288	245	0.254	0.997	21462	1
RANGAP1	-8.53	6	-2.76	0.00288	246	0.254	0.997	21461	1
POLR3K	-8.53	6	-2.76	0.00289	247	0.254	0.997	21460	1
GEMIN4	-8.51	6	-2.75	0.00297	248	0.259	0.997	21459	1
SLC3A2	-8.50	6	-2.75	0.00298	249	0.259	0.997	21458	1
POLR2C	-8.50	6	-2.75	0.00299	250	0.259	0.997	21457	1
RPS28	-8.49	6	-2.74	0.00304	251	0.262	0.997	21456	1
SCN10A	-8.49	6	-2.74	0.00305	252	0.262	0.997	21455	1
NBPF9	-7.74	5	-2.74	0.00306	253	0.262	0.997	21454	1
KIAA1432	-8.47	6	-2.74	0.0031	254	0.263	0.997	21453	1
FAM96B	-8.47	6	-2.74	0.0031	255	0.263	0.997	21452	1
E2F3	-7.73	5	-2.74	0.0031	256	0.263	0.997	21451	1
RRM1	-8.46	6	-2.73	0.00312	257	0.264	0.997	21450	1
PHB2	-8.46	6	-2.73	0.00314	258	0.264	0.997	21449	1
PNLIPRP3	-8.44	6	-2.73	0.00321	259	0.269	0.997	21448	1
VCP	-8.44	6	-2.72	0.00323	260	0.269	0.997	21447	1
TUBB2B	-8.42	6	-2.72	0.00327	261	0.272	0.997	21446	1
BIRC5	-8.40	6	-2.71	0.00335	262	0.278	0.997	21445	1
MCM2	-8.40	6	-2.71	0.00337	263	0.278	0.997	21444	1
CCT4	-8.40	6	-2.71	0.00338	264	0.278	0.997	21443	1
PHF23	-8.39	6	-2.71	0.00339	265	0.278	0.997	21442	1
PSMC1	-8.39	6	-2.71	0.0034	266	0.278	0.997	21441	1
RPLP0	-8.39	6	-2.70	0.00342	267	0.278	0.997	21440	1
UNC50	-8.37	6	-2.70	0.00348	268	0.282	0.997	21439	1
SARS2	-8.37	6	-2.70	0.00349	269	0.282	0.997	21438	1
PPP1R35	-8.36	6	-2.70	0.00352	270	0.282	0.996	21437	1
SPNS1	-8.36	6	-2.69	0.00352	271	0.282	0.996	21436	1
PRMT1	-8.36	6	-2.69	0.00354	272	0.282	0.996	21435	1
PSMD8	-8.34	6	-2.69	0.00359	273	0.285	0.996	21434	1
MTG2	-4.82	2	-2.69	0.0036	274	0.285	0.996	21433	1
DTYMK	-8.34	6	-2.69	0.00361	275	0.285	0.996	21432	1
RARS2	-8.33	6	-2.68	0.00364	276	0.285	0.996	21431	1
MED30	-8.33	6	-2.68	0.00365	277	0.285	0.996	21430	1
NOP16	-8.33	6	-2.68	0.00365	278	0.285	0.996	21429	1
NPFFR2	-8.32	6	-2.68	0.0037	279	0.288	0.996	21428	1
LETM1	-8.29	6	-2.67	0.00381	280	0.295	0.996	21427	1
CCDC102A	-8.29	6	-2.67	0.00383	281	0.295	0.996	21426	1
hsa-mir-3684	-6.76	4	-2.67	0.00383	282	0.295	0.996	21425	1
PSMA5	-8.28	6	-2.66	0.00387	283	0.296	0.996	21424	1
RAD54L	-8.27	6	-2.66	0.00388	284	0.296	0.996	21423	1
RCC1	-8.27	6	-2.66	0.0039	285	0.296	0.996	21422	1
GOLGA6B	-6.75	4	-2.66	0.0039	286	0.296	0.996	21421	1
hsa-mir-451a	-6.75	4	-2.66	0.00394	287	0.298	0.996	21420	1
KRCC1	-8.25	6	-2.65	0.00398	288	0.299	0.996	21419	1
CRCP	-8.25	6	-2.65	0.00398	289	0.299	0.996	21418	1
hsa-mir-19b-1	-6.73	4	-2.65	0.00401	290	0.3	0.996	21417	1
FBXO42	-8.24	6	-2.65	0.00403	291	0.3	0.996	21416	1
TRMT112	-7.52	5	-2.65	0.00404	292	0.301	0.996	21415	1
EXOSC10	-8.23	6	-2.65	0.00408	293	0.302	0.996	21414	1
TRIM62	-8.22	6	-2.64	0.00415	294	0.306	0.996	21413	1
PIK3R2	-8.21	6	-2.64	0.00417	295	0.307	0.996	21412	1
RPL8	-8.21	6	-2.64	0.0042	296	0.308	0.996	21411	1
TRAPPC3	-8.20	6	-2.63	0.00422	297	0.309	0.996	21410	1
PSTK	-7.48	5	-2.63	0.00426	298	0.31	0.996	21409	1
hsa-mir-8078	-6.68	4	-2.63	0.00428	299	0.311	0.996	21408	1
NCL	-8.18	6	-2.63	0.00429	300	0.311	0.996	21407	1
MPP2	-8.18	6	-2.63	0.00433	301	0.311	0.996	21406	1
RPL39	-8.18	6	-2.63	0.00433	302	0.311	0.996	21405	1
TP53TG3	-7.46	5	-2.62	0.00434	303	0.311	0.996	21404	1
DYNC1LI1	-8.17	6	-2.62	0.00437	304	0.311	0.996	21403	1
hsa-mir-4784	-6.67	4	-2.62	0.00437	305	0.311	0.996	21402	1
ABCB7	-7.46	5	-2.62	0.00438	306	0.311	0.996	21401	1
EMC3	-8.16	6	-2.62	0.0044	307	0.311	0.996	21400	1
ZNF428	-8.16	6	-2.62	0.00442	308	0.311	0.996	21399	1
RBM8A	-8.15	6	-2.62	0.00445	309	0.312	0.996	21398	1
MTBP	-8.15	6	-2.61	0.00449	310	0.314	0.996	21397	1
KRTAP4-7	-7.43	5	-2.61	0.00453	311	0.316	0.995	21396	1
RPS21	-8.13	6	-2.61	0.00454	312	0.316	0.995	21395	1
MRFAP1L1	-8.13	6	-2.61	0.00456	313	0.316	0.995	21394	1
VWDE	-8.13	6	-2.61	0.00458	314	0.316	0.995	21393	1
MRPL52	-8.13	6	-2.61	0.00458	315	0.316	0.995	21392	1
TAF13	-8.12	6	-2.60	0.00461	316	0.316	0.995	21391	1
TRMT5	-8.12	6	-2.60	0.00461	317	0.316	0.995	21390	1
RPL18A	-8.12	6	-2.60	0.00464	318	0.316	0.995	21389	1
CTNNBL1	-8.11	6	-2.60	0.00465	319	0.316	0.995	21388	1
TUBGCP3	-8.11	6	-2.60	0.00466	320	0.316	0.995	21387	1
POLR2L	-8.11	6	-2.60	0.00468	321	0.316	0.995	21386	1
L3HYPDH	-8.10	6	-2.60	0.0047	322	0.317	0.995	21385	1
PDCD2	-8.09	6	-2.59	0.00475	323	0.318	0.995	21384	1
SOD1	-8.09	6	-2.59	0.00475	324	0.318	0.995	21383	1
KIAA0141	-8.08	6	-2.59	0.0048	325	0.32	0.995	21382	1
EIF3E	-8.08	6	-2.59	0.0048	326	0.32	0.995	21381	1
TOP2A	-8.05	6	-2.58	0.00497	327	0.33	0.995	21380	1
ALS2CR11	-8.05	6	-2.58	0.00499	328	0.33	0.995	21379	1
hsa-mir-6810	-6.57	4	-2.57	0.00502	329	0.33	0.995	21378	1
HAUS8	-8.04	6	-2.57	0.00503	330	0.33	0.995	21377	1
ZNF704	-8.04	6	-2.57	0.00504	331	0.33	0.995	21376	1
RPE	-8.04	6	-2.57	0.00504	332	0.33	0.995	21375	1
ACP2	-8.03	6	-2.57	0.00507	333	0.331	0.995	21374	1
UMPS	-8.03	6	-2.57	0.0051	334	0.331	0.995	21373	1
TMEM255B	-8.03	6	-2.57	0.0051	335	0.331	0.995	21372	1
CPSF3	-8.02	6	-2.57	0.00513	336	0.331	0.995	21371	1
PSMD14	-8.02	6	-2.57	0.00513	337	0.331	0.995	21370	1
JAK3	-8.02	6	-2.56	0.00517	338	0.332	0.995	21369	1
CACNB3	-8.01	6	-2.56	0.00519	339	0.332	0.995	21368	1
SCLY	-8.01	6	-2.56	0.00521	340	0.332	0.995	21367	1
SF3B1	-8.01	6	-2.56	0.00522	341	0.332	0.995	21366	1
MPP3	-8.01	6	-2.56	0.00523	342	0.332	0.995	21365	1
GPN3	-7.99	6	-2.55	0.00531	343	0.336	0.995	21364	1
GSTK1	-7.99	6	-2.55	0.00532	344	0.336	0.995	21363	1
RPL24	-7.29	5	-2.55	0.00536	345	0.336	0.995	21362	1
TSR1	-7.98	6	-2.55	0.00537	346	0.336	0.995	21361	1
EIF5A	-7.98	6	-2.55	0.00538	347	0.336	0.995	21360	1
C1QTNF3	-7.98	6	-2.55	0.00539	348	0.336	0.995	21359	1
SMARCD1	-7.28	5	-2.55	0.0054	349	0.336	0.995	21358	1
hsa-mir-612	-6.50	4	-2.54	0.00552	350	0.342	0.994	21357	1
ZBTB32	-7.95	6	-2.54	0.00553	351	0.342	0.994	21356	1
ANAPC5	-7.26	5	-2.54	0.00555	352	0.342	0.994	21355	1
PSMB4	-7.25	5	-2.54	0.00559	353	0.344	0.994	21354	1
C1orf52	-7.93	6	-2.53	0.0057	354	0.349	0.994	21353	1
TBC1D3	-7.93	6	-2.53	0.0057	355	0.349	0.994	21352	1
BPI	-7.91	6	-2.52	0.00579	356	0.353	0.994	21351	1
FRG2	-7.91	6	-2.52	0.00583	357	0.353	0.994	21350	1
ELL	-7.22	5	-2.52	0.00584	358	0.353	0.994	21349	1
C10orf2	-7.90	6	-2.52	0.00584	359	0.353	0.994	21348	1
TDP2	-7.90	6	-2.52	0.00585	360	0.353	0.994	21347	1
UBE2M	-7.89	6	-2.52	0.00593	361	0.356	0.994	21346	1
hsa-mir-4430	-6.44	4	-2.52	0.00594	362	0.356	0.994	21345	1
MARCH7	-7.88	6	-2.51	0.00603	363	0.36	0.994	21344	1
SUMF2	-7.87	6	-2.51	0.00604	364	0.36	0.994	21343	1
TUBG1	-7.87	6	-2.51	0.00608	365	0.361	0.994	21342	1
CCNH	-7.86	6	-2.50	0.00615	366	0.363	0.994	21341	1
DYSF	-7.86	6	-2.50	0.00615	367	0.363	0.994	21340	1
PTDSS1	-7.85	6	-2.50	0.00617	368	0.363	0.994	21339	1
KIF18A	-7.85	6	-2.50	0.00618	369	0.363	0.994	21338	1
PCM1	-7.85	6	-2.50	0.00618	370	0.363	0.994	21337	1
DCTN2	-7.84	6	-2.50	0.00624	371	0.364	0.994	21336	1
SMC5	-7.84	6	-2.50	0.00624	372	0.364	0.994	21335	1
RPL38	-7.84	6	-2.50	0.00629	373	0.366	0.994	21334	1
OR5B3	-7.82	6	-2.49	0.00641	374	0.371	0.994	21333	1
hsa-mir-4732	-6.38	4	-2.49	0.00641	375	0.371	0.994	21332	1
CCT2	-7.82	6	-2.49	0.00642	376	0.371	0.994	21331	1
SMC6	-7.81	6	-2.49	0.00645	377	0.371	0.994	21330	1
GATSL2	-5.52	3	-2.48	0.00652	378	0.374	0.993	21329	1
RHBDF2	-7.80	6	-2.48	0.00653	379	0.374	0.993	21328	1
TXNL4A	-7.80	6	-2.48	0.00655	380	0.374	0.993	21327	1
CCDC12	-7.79	6	-2.48	0.00663	381	0.377	0.993	21326	1
DUX2	-7.79	6	-2.48	0.00664	382	0.377	0.993	21325	1
ARMC7	-7.10	5	-2.47	0.00669	383	0.379	0.993	21324	1
CINP	-7.10	5	-2.47	0.0067	384	0.379	0.993	21323	1
KCNT1	-7.10	5	-2.47	0.00673	385	0.379	0.993	21322	1
TIMM50	-7.76	6	-2.47	0.0068	386	0.382	0.993	21321	1
FOXD4L2	-7.08	5	-2.47	0.00683	387	0.382	0.993	21320	1
TFIP11	-7.08	5	-2.47	0.00684	388	0.382	0.993	21319	1
GPN2	-7.76	6	-2.46	0.00685	389	0.382	0.993	21318	1
RPS17	-7.75	6	-2.46	0.00692	390	0.385	0.993	21317	1
UBA1	-7.74	6	-2.46	0.00695	391	0.386	0.993	21316	1
hsa-mir-320e	-6.32	4	-2.46	0.00697	392	0.386	0.993	21315	1
UPF1	-7.73	6	-2.46	0.00702	393	0.388	0.993	21314	1
RPS27	-7.06	5	-2.45	0.00705	394	0.388	0.993	21313	1
PGM3	-7.73	6	-2.45	0.00706	395	0.388	0.993	21312	1
hsa-mir-607	-6.30	4	-2.45	0.00714	396	0.392	0.993	21311	1
SRRM2	-7.71	6	-2.45	0.00719	397	0.392	0.993	21310	1
POLR1C	-7.71	6	-2.45	0.00719	398	0.392	0.993	21309	1
SPIN1	-7.71	6	-2.45	0.0072	399	0.392	0.993	21308	1
LHX3	-7.03	5	-2.45	0.00722	400	0.392	0.993	21307	1
BSG	-7.70	6	-2.44	0.00726	401	0.393	0.993	21306	1
PTCHD3	-7.69	6	-2.44	0.00731	402	0.394	0.993	21305	1
NFS1	-7.69	6	-2.44	0.00737	403	0.397	0.993	21304	1
hsa-mir-4477a	-6.27	4	-2.44	0.0074	404	0.398	0.993	21303	1
WDR82	-7.67	6	-2.43	0.00754	405	0.403	0.992	21302	1
CBWD1	-6.26	4	-2.43	0.00756	406	0.403	0.992	21301	1
RPA2	-7.66	6	-2.43	0.00757	407	0.403	0.992	21300	1
CARD14	-7.66	6	-2.43	0.00761	408	0.404	0.992	21299	1
hsa-mir-4727	-6.25	4	-2.43	0.00762	409	0.404	0.992	21298	1
EHBP1L1	-7.65	6	-2.43	0.00764	410	0.404	0.992	21297	1
MED9	-7.64	6	-2.42	0.00771	411	0.406	0.992	21296	1
CDK11B	-7.64	6	-2.42	0.00772	412	0.406	0.992	21295	1
C2orf69	-7.64	6	-2.42	0.00773	413	0.406	0.992	21294	1
COPS8	-7.63	6	-2.42	0.00778	414	0.408	0.992	21293	1
ORC6	-7.63	6	-2.42	0.00782	415	0.409	0.992	21292	1
GLIS1	-7.63	6	-2.42	0.00785	416	0.41	0.992	21291	1
PRPF38B	-7.62	6	-2.41	0.0079	417	0.411	0.992	21290	1
LRRC18	-7.62	6	-2.41	0.00793	418	0.412	0.992	21289	1
RPS2	-7.61	6	-2.41	0.00799	419	0.414	0.992	21288	1
HCLS1	-6.94	5	-2.41	0.00804	420	0.414	0.992	21287	1
hsa-mir-5002	-6.21	4	-2.41	0.00804	421	0.414	0.992	21286	1
EIF2B5	-7.60	6	-2.41	0.00809	422	0.414	0.992	21285	1
PPIAL4C	-3.10	1	-2.40	0.00809	423	0.414	0.992	21284	1
BARD1	-7.60	6	-2.40	0.0081	424	0.414	0.992	21283	1
MCM6	-7.59	6	-2.40	0.00815	425	0.416	0.992	21282	1
hsa-mir-1305	-6.19	4	-2.40	0.00818	426	0.416	0.992	21281	1
TUBGCP6	-7.59	6	-2.40	0.00819	427	0.416	0.992	21280	1
LOC100132247	-7.58	6	-2.40	0.00821	428	0.416	0.992	21279	1
C11orf31	-7.58	6	-2.40	0.00827	429	0.418	0.992	21278	1
MRPL13	-7.57	6	-2.40	0.0083	430	0.419	0.992	21277	1
HAP1	-7.57	6	-2.39	0.00834	431	0.42	0.992	21276	1
MDC1	-7.57	6	-2.39	0.00836	432	0.42	0.992	21275	1
NMS	-7.56	6	-2.39	0.00839	433	0.42	0.992	21274	1
C1orf162	-7.56	6	-2.39	0.00842	434	0.421	0.992	21273	1
LCNL1	-7.56	6	-2.39	0.00843	435	0.421	0.992	21272	1
POLE4	-7.55	6	-2.39	0.00848	436	0.422	0.992	21271	1
HBM	-7.55	6	-2.39	0.0085	437	0.422	0.992	21270	1
DUSP8	-7.55	6	-2.39	0.00852	438	0.422	0.991	21269	1
PGLS	-7.55	6	-2.39	0.00854	439	0.422	0.991	21268	1
PTGS1	-7.54	6	-2.38	0.00857	440	0.423	0.991	21267	1
PSMC2	-7.53	6	-2.38	0.00866	441	0.426	0.991	21266	1
hsa-mir-29b-1	-6.15	4	-2.38	0.00871	442	0.427	0.991	21265	1
APOM	-7.53	6	-2.38	0.00872	443	0.427	0.991	21264	1
TRAPPC4	-7.52	6	-2.38	0.00875	444	0.427	0.991	21263	1
hsa-mir-6879	-6.14	4	-2.38	0.00876	445	0.427	0.991	21262	1
TMEM201	-7.51	6	-2.37	0.00881	446	0.429	0.991	21261	1
GTPBP4	-7.50	6	-2.37	0.00891	447	0.43	0.991	21260	1
hsa-mir-6818	-6.13	4	-2.37	0.00892	448	0.43	0.991	21259	1
SRSF7	-7.50	6	-2.37	0.00897	449	0.43	0.991	21258	1
HNRNPM	-7.50	6	-2.37	0.00898	450	0.43	0.991	21257	1
CAD	-7.50	6	-2.37	0.00899	451	0.43	0.991	21256	1
DDX27	-7.49	6	-2.37	0.009	452	0.43	0.991	21255	1
UFD1L	-7.49	6	-2.36	0.00902	453	0.43	0.991	21254	1
POLR2I	-7.49	6	-2.36	0.00902	454	0.43	0.991	21253	1
AIP	-7.49	6	-2.36	0.00903	455	0.43	0.991	21252	1
NUBP1	-7.49	6	-2.36	0.00904	456	0.43	0.991	21251	1
ZNF845	-6.83	5	-2.36	0.00916	457	0.434	0.991	21250	1
GTF3C4	-7.48	6	-2.36	0.00916	458	0.434	0.991	21249	1
hsa-mir-483	-6.10	4	-2.36	0.00923	459	0.436	0.991	21248	1
ELP5	-6.81	5	-2.35	0.00928	460	0.438	0.991	21247	1
CDC16	-7.46	6	-2.35	0.00932	461	0.439	0.991	21246	1
CCDC64B	-7.46	6	-2.35	0.00935	462	0.439	0.991	21245	1
EIF5	-7.45	6	-2.35	0.00939	463	0.439	0.991	21244	1
SNAPIN	-7.45	6	-2.35	0.0094	464	0.439	0.991	21243	1
RPS8	-7.45	6	-2.35	0.00941	465	0.439	0.991	21242	1
CDK9	-7.45	6	-2.35	0.00942	466	0.439	0.991	21241	1
E4F1	-7.45	6	-2.35	0.00946	467	0.44	0.991	21240	1
WDR43	-7.44	6	-2.35	0.00949	468	0.44	0.991	21239	1
LRRC55	-7.44	6	-2.34	0.00952	469	0.44	0.99	21238	1
UTP11L	-7.44	6	-2.34	0.00953	470	0.44	0.99	21237	1
hsa-mir-6775	-6.07	4	-2.34	0.00956	471	0.44	0.99	21236	1
EIF6	-7.43	6	-2.34	0.00959	472	0.441	0.99	21235	1
hsa-mir-4706	-5.25	3	-2.34	0.00962	473	0.441	0.99	21234	1
PABPN1L	-7.43	6	-2.34	0.00963	474	0.441	0.99	21233	1
JMJD1C	-7.42	6	-2.34	0.00966	475	0.441	0.99	21232	1
TMEM243	-7.42	6	-2.34	0.00969	476	0.441	0.99	21231	1
ALG12	-6.78	5	-2.34	0.0097	477	0.441	0.99	21230	1
JTB	-7.42	6	-2.34	0.00975	478	0.443	0.99	21229	1
C21orf59	-7.41	6	-2.33	0.00984	479	0.446	0.99	21228	1
hsa-mir-6820	-6.05	4	-2.33	0.00986	480	0.446	0.99	21227	1
GINS4	-7.39	6	-2.33	0.00996	481	0.45	0.99	21226	1
hsa-mir-3611	-3.01	1	-2.32	0.0101	482	0.453	0.99	21225	1
NUP54	-7.38	6	-2.32	0.0101	483	0.453	0.99	21224	1
RPL11	-7.38	6	-2.32	0.0101	484	0.453	0.99	21223	1
HOXD8	-7.38	6	-2.32	0.0102	485	0.455	0.99	21222	1
RPS19BP1	-6.73	5	-2.32	0.0102	486	0.456	0.99	21221	1
DAD1	-7.37	6	-2.32	0.0102	487	0.456	0.99	21220	1
CD300C	-7.35	6	-2.31	0.0104	488	0.462	0.99	21219	1
FTSJ3	-7.35	6	-2.31	0.0104	489	0.462	0.99	21218	1
NAV3	-7.35	6	-2.31	0.0104	490	0.462	0.99	21217	1
TPPP3	-7.35	6	-2.31	0.0104	491	0.462	0.99	21216	1
hsa-mir-6793	-5.99	4	-2.31	0.0105	492	0.463	0.989	21215	1
LSM3	-7.34	6	-2.31	0.0105	493	0.463	0.989	21214	1
ZBTB2	-7.33	6	-2.30	0.0106	494	0.465	0.989	21213	1
HAUS7	-7.32	6	-2.30	0.0107	495	0.469	0.989	21212	1
STRAP	-7.32	6	-2.30	0.0107	496	0.469	0.989	21211	1
NDOR1	-7.31	6	-2.30	0.0108	497	0.472	0.989	21210	1
LSM11	-7.31	6	-2.30	0.0108	498	0.472	0.989	21209	1
TIMM17A	-7.31	6	-2.30	0.0108	499	0.472	0.989	21208	1
PCNXL3	-7.30	6	-2.29	0.011	500	0.475	0.989	21207	1
REV3L	-7.30	6	-2.29	0.011	501	0.475	0.989	21206	1
PKMYT1	-7.29	6	-2.29	0.0111	502	0.478	0.989	21205	1
SNRPB	-7.29	6	-2.29	0.0111	503	0.478	0.989	21204	1
XRCC2	-7.28	6	-2.28	0.0112	504	0.483	0.989	21203	1
PDE4DIP	-7.28	6	-2.28	0.0112	505	0.483	0.989	21202	1
RPL27A	-7.26	6	-2.28	0.0114	506	0.486	0.989	21201	1
SHROOM1	-7.26	6	-2.28	0.0114	507	0.486	0.989	21200	1
SAP18	-7.26	6	-2.28	0.0114	508	0.486	0.989	21199	1
PPP1R8	-7.26	6	-2.28	0.0114	509	0.486	0.989	21198	1
GPR19	-7.26	6	-2.28	0.0114	510	0.486	0.989	21197	1
hsa-mir-924	-5.92	4	-2.27	0.0115	511	0.487	0.989	21196	1
FYCO1	-7.25	6	-2.27	0.0115	512	0.489	0.988	21195	1
LOC100129924	-7.24	6	-2.27	0.0116	513	0.491	0.988	21194	1
CBLL1	-7.24	6	-2.27	0.0116	514	0.491	0.988	21193	1
PIR	-7.23	6	-2.26	0.0118	515	0.495	0.988	21192	1
YIF1B	-7.23	6	-2.26	0.0118	516	0.495	0.988	21191	1
TAF1A	-7.22	6	-2.26	0.0119	517	0.498	0.988	21190	1
CLPS	-7.22	6	-2.26	0.0119	518	0.499	0.988	21189	1
SPIN3	-7.21	6	-2.26	0.0119	519	0.499	0.988	21188	1
ASNS	-6.58	5	-2.26	0.0121	520	0.503	0.988	21187	1
PMF1	-6.58	5	-2.25	0.0121	521	0.503	0.988	21186	1
PRM1	-7.19	6	-2.25	0.0122	522	0.507	0.988	21185	1
SULT1A4	-5.87	4	-2.25	0.0122	523	0.508	0.988	21184	1
FAM57A	-7.18	6	-2.25	0.0123	524	0.509	0.988	21183	1
MYADM	-7.18	6	-2.25	0.0123	525	0.51	0.988	21182	1
HIST2H2BF	-7.17	6	-2.24	0.0124	526	0.512	0.988	21181	1
SELRC1	-7.17	6	-2.24	0.0124	527	0.512	0.988	21180	1
OSER1	-5.85	4	-2.24	0.0125	528	0.513	0.988	21179	1
ARSA	-7.17	6	-2.24	0.0125	529	0.514	0.987	21178	1
hsa-mir-1257	-5.85	4	-2.24	0.0126	530	0.515	0.987	21177	1
hsa-mir-548w	-5.06	3	-2.24	0.0126	531	0.516	0.987	21176	1
VMP1	-7.15	6	-2.24	0.0127	532	0.518	0.987	21175	1
RNMT	-7.15	6	-2.23	0.0127	533	0.518	0.987	21174	1
HNRNPU	-7.15	6	-2.23	0.0128	534	0.518	0.987	21173	1
TAF1C	-7.14	6	-2.23	0.0128	535	0.519	0.987	21172	1
FAHD2B	-7.14	6	-2.23	0.0128	536	0.52	0.987	21171	1
ARHGEF17	-7.13	6	-2.23	0.013	537	0.522	0.987	21170	1
DDX18	-7.13	6	-2.23	0.013	538	0.522	0.987	21169	1
KIF23	-7.13	6	-2.23	0.013	539	0.522	0.987	21168	1
CCDC136	-7.13	6	-2.23	0.013	540	0.522	0.987	21167	1
NKD1	-7.13	6	-2.23	0.013	541	0.522	0.987	21166	1
BOLA2	-7.13	6	-2.23	0.013	542	0.522	0.987	21165	1
NSMCE1	-7.12	6	-2.22	0.0131	543	0.522	0.987	21164	1
BRF1	-7.12	6	-2.22	0.0131	544	0.522	0.987	21163	1
TTI2	-7.11	6	-2.22	0.0132	545	0.525	0.987	21162	1
hsa-mir-3936	-5.80	4	-2.22	0.0133	546	0.527	0.987	21161	1
RPS13	-7.10	6	-2.22	0.0133	547	0.527	0.987	21160	1
RPRD1B	-7.10	6	-2.22	0.0133	548	0.527	0.987	21159	1
CDS2	-7.10	6	-2.22	0.0134	549	0.528	0.987	21158	1
CCDC107	-7.10	6	-2.21	0.0134	550	0.529	0.987	21157	1
hsa-mir-550a-1	-5.79	4	-2.21	0.0135	551	0.534	0.986	21156	1
BOC	-7.08	6	-2.21	0.0136	552	0.534	0.986	21155	1
LSM10	-7.08	6	-2.21	0.0136	553	0.534	0.986	21154	1
HAUS5	-7.08	6	-2.21	0.0136	554	0.534	0.986	21153	1
hsa-mir-331	-5.78	4	-2.21	0.0136	555	0.534	0.986	21152	1
RAPGEF1	-7.06	6	-2.20	0.0138	556	0.539	0.986	21151	1
PNKP	-6.45	5	-2.20	0.0138	557	0.539	0.986	21150	1
PDE6D	-7.06	6	-2.20	0.0139	558	0.54	0.986	21149	1
hsa-mir-7974	-5.76	4	-2.20	0.0139	559	0.54	0.986	21148	1
SEC61A1	-7.05	6	-2.20	0.014	560	0.543	0.986	21147	1
hsa-mir-6513	-5.75	4	-2.19	0.0141	561	0.547	0.986	21146	1
RBMX	-7.04	6	-2.19	0.0142	562	0.549	0.986	21145	1
LGALS9B	-7.03	6	-2.19	0.0142	563	0.549	0.986	21144	1
TMED5	-7.03	6	-2.19	0.0143	564	0.55	0.986	21143	1
PGA3	-7.03	6	-2.19	0.0143	565	0.551	0.986	21142	1
RPL32	-7.02	6	-2.19	0.0144	566	0.551	0.986	21141	1
ZFHX4	-7.02	6	-2.19	0.0144	567	0.551	0.986	21140	1
NRAS	-7.02	6	-2.18	0.0145	568	0.551	0.986	21139	1
EMC7	-7.02	6	-2.18	0.0145	569	0.551	0.986	21138	1
ATL2	-6.40	5	-2.18	0.0145	570	0.551	0.986	21137	1
SF3B5	-7.02	6	-2.18	0.0145	571	0.551	0.985	21136	1
DNAI1	-7.01	6	-2.18	0.0146	572	0.553	0.985	21135	1
hsa-mir-3940	-5.72	4	-2.18	0.0146	573	0.553	0.985	21134	1
HSD17B1	-7.01	6	-2.18	0.0146	574	0.554	0.985	21133	1
CNOT8	-7.00	6	-2.18	0.0147	575	0.556	0.985	21132	1
MNDA	-6.99	6	-2.18	0.0148	576	0.558	0.985	21131	1
EEF1A1	-6.99	6	-2.17	0.0148	577	0.558	0.985	21130	1
RFC2	-6.99	6	-2.17	0.0149	578	0.558	0.985	21129	1
PUF60	-6.98	6	-2.17	0.0149	579	0.559	0.985	21128	1
CDC73	-6.98	6	-2.17	0.0149	580	0.559	0.985	21127	1
HIST1H2BB	-6.98	6	-2.17	0.015	581	0.56	0.985	21126	1
DDX59	-6.37	5	-2.17	0.015	582	0.561	0.985	21125	1
PGBD1	-6.97	6	-2.17	0.0151	583	0.563	0.985	21124	1
ZHX3	-6.97	6	-2.17	0.0152	584	0.564	0.985	21123	1
C6orf106	-6.96	6	-2.16	0.0152	585	0.564	0.985	21122	1
GSK3A	-6.96	6	-2.16	0.0153	586	0.564	0.985	21121	1
RPA3	-6.96	6	-2.16	0.0153	587	0.564	0.985	21120	1
ATP5F1	-6.96	6	-2.16	0.0153	588	0.564	0.985	21119	1
PPP2R1A	-6.96	6	-2.16	0.0153	589	0.564	0.985	21118	1
LOC729059	-4.92	3	-2.16	0.0154	590	0.565	0.985	21117	1
RBBP4	-6.95	6	-2.16	0.0154	591	0.565	0.985	21116	1
hsa-mir-6731	-4.01	2	-2.16	0.0154	592	0.565	0.985	21115	1
TRMT6	-6.95	6	-2.16	0.0155	593	0.565	0.985	21114	1
NSMCE4A	-6.95	6	-2.16	0.0155	594	0.565	0.985	21113	1
RBM42	-6.95	6	-2.16	0.0155	595	0.565	0.985	21112	1
SMARCA5	-6.94	6	-2.16	0.0155	596	0.566	0.984	21111	1
hsa-mir-6721	-5.67	4	-2.15	0.0156	597	0.567	0.984	21110	1
AASDHPPT	-6.33	5	-2.15	0.0156	598	0.567	0.984	21109	1
hsa-mir-4256	-5.66	4	-2.15	0.0157	599	0.567	0.984	21108	1
SPATA5L1	-6.93	6	-2.15	0.0157	600	0.567	0.984	21107	1
NAPA	-6.93	6	-2.15	0.0157	601	0.567	0.984	21106	1
hsa-mir-1178	-5.66	4	-2.15	0.0157	602	0.567	0.984	21105	1
OR11H12	-4.90	3	-2.15	0.0158	603	0.568	0.984	21104	1
PRIM1	-6.31	5	-2.15	0.016	604	0.574	0.984	21103	1
CHAF1B	-6.91	6	-2.14	0.0161	605	0.575	0.984	21102	1
MARCH3	-6.90	6	-2.14	0.0161	606	0.575	0.984	21101	1
TOMM22	-6.90	6	-2.14	0.0162	607	0.575	0.984	21100	1
TRAIP	-6.90	6	-2.14	0.0162	608	0.575	0.984	21099	1
HIST2H3A	-6.30	5	-2.14	0.0162	609	0.575	0.984	21098	1
FAM69A	-6.90	6	-2.14	0.0162	610	0.575	0.984	21097	1
hsa-mir-7515	-4.88	3	-2.14	0.0163	611	0.575	0.984	21096	1
PIK3R5	-6.89	6	-2.14	0.0163	612	0.575	0.984	21095	1
FBLIM1	-6.29	5	-2.14	0.0163	613	0.575	0.984	21094	1
CENPE	-6.89	6	-2.14	0.0163	614	0.575	0.984	21093	1
RPL9	-6.89	6	-2.14	0.0163	615	0.575	0.984	21092	1
NBPF1	-6.89	6	-2.14	0.0164	616	0.575	0.984	21091	1
EMG1	-6.89	6	-2.14	0.0164	617	0.575	0.984	21090	1
hsa-mir-181b-2	-5.62	4	-2.14	0.0164	618	0.575	0.984	21089	1
NonTargetingControlGuideForHuman_0232	-2.81	1	-2.13	0.0165	619	0.578	0.983	21088	1
SNRPE	-6.88	6	-2.13	0.0165	620	0.578	0.983	21087	1
hsa-mir-1207	-3.97	2	-2.13	0.0166	621	0.578	0.983	21086	1
F3	-6.87	6	-2.13	0.0166	622	0.578	0.983	21085	1
NUP155	-6.87	6	-2.13	0.0166	623	0.578	0.983	21084	1
hsa-mir-1302-8	-5.61	4	-2.13	0.0167	624	0.578	0.983	21083	1
ANKRD22	-6.87	6	-2.13	0.0167	625	0.578	0.983	21082	1
CEMP1	-6.87	6	-2.13	0.0167	626	0.578	0.983	21081	1
HIST4H4	-6.86	6	-2.13	0.0168	627	0.581	0.983	21080	1
CASC5	-6.86	6	-2.12	0.0168	628	0.581	0.983	21079	1
SLTM	-4.85	3	-2.12	0.0169	629	0.581	0.983	21078	1
GTF2E2	-6.86	6	-2.12	0.0169	630	0.581	0.983	21077	1
ARG1	-6.86	6	-2.12	0.0169	631	0.581	0.983	21076	1
ACTR3	-6.85	6	-2.12	0.0169	632	0.581	0.983	21075	1
CTTN	-6.85	6	-2.12	0.017	633	0.581	0.983	21074	1
USP5	-6.25	5	-2.12	0.017	634	0.581	0.983	21073	1
hsa-mir-1273d	-5.59	4	-2.12	0.017	635	0.581	0.983	21072	1
HCFC1	-6.85	6	-2.12	0.017	636	0.581	0.983	21071	1
DDX41	-6.84	6	-2.12	0.0171	637	0.582	0.983	21070	1
SMC2	-6.84	6	-2.12	0.0172	638	0.582	0.983	21069	1
POLA2	-6.84	6	-2.12	0.0172	639	0.582	0.983	21068	1
OXLD1	-6.83	6	-2.11	0.0172	640	0.582	0.983	21067	1
CTSL2	-5.58	4	-2.11	0.0173	641	0.582	0.983	21066	1
KNCN	-6.83	6	-2.11	0.0173	642	0.582	0.983	21065	1
TSSK4	-6.83	6	-2.11	0.0173	643	0.582	0.983	21064	1
EFHD1	-6.83	6	-2.11	0.0173	644	0.582	0.983	21063	1
SPATA5	-6.83	6	-2.11	0.0173	645	0.582	0.983	21062	1
SCN4A	-6.83	6	-2.11	0.0173	646	0.582	0.983	21061	1
SNRPC	-5.57	4	-2.11	0.0174	647	0.582	0.983	21060	1
POTEM	-2.79	1	-2.11	0.0174	648	0.582	0.983	21059	1
DHPS	-6.82	6	-2.11	0.0175	649	0.582	0.983	21058	1
RNF121	-6.82	6	-2.11	0.0175	650	0.582	0.983	21057	1
hsa-mir-622	-5.57	4	-2.11	0.0175	651	0.582	0.982	21056	1
KCNA7	-6.82	6	-2.11	0.0175	652	0.582	0.982	21055	1
POU5F2	-6.81	6	-2.11	0.0176	653	0.582	0.982	21054	1
ALX3	-6.81	6	-2.11	0.0176	654	0.582	0.982	21053	1
NASP	-6.81	6	-2.11	0.0176	655	0.582	0.982	21052	1
FARSA	-6.81	6	-2.11	0.0176	656	0.582	0.982	21051	1
NBPF24	-6.22	5	-2.11	0.0176	657	0.582	0.982	21050	1
EIF3D	-6.80	6	-2.10	0.0178	658	0.586	0.982	21049	1
PROC	-6.80	6	-2.10	0.0178	659	0.586	0.982	21048	1
ADRM1	-6.80	6	-2.10	0.0178	660	0.586	0.982	21047	1
ZNF124	-6.21	5	-2.10	0.0178	661	0.586	0.982	21046	1
NUP93	-6.80	6	-2.10	0.0179	662	0.586	0.982	21045	1
NHLRC2	-6.79	6	-2.10	0.0179	663	0.586	0.982	21044	1
NMT1	-6.79	6	-2.10	0.0179	664	0.586	0.982	21043	1
NSF	-6.79	6	-2.10	0.0179	665	0.586	0.982	21042	1
NCR2	-6.79	6	-2.10	0.018	666	0.586	0.982	21041	1
ST6GALNAC5	-6.79	6	-2.10	0.018	667	0.586	0.982	21040	1
KCNS2	-6.79	6	-2.10	0.018	668	0.586	0.982	21039	1
CHORDC1	-6.78	6	-2.10	0.0181	669	0.587	0.982	21038	1
HAUS6	-6.78	6	-2.09	0.0181	670	0.587	0.982	21037	1
GLTSCR2	-6.78	6	-2.09	0.0182	671	0.588	0.982	21036	1
PCNA	-6.77	6	-2.09	0.0182	672	0.588	0.982	21035	1
ZNF765	-6.77	6	-2.09	0.0182	673	0.588	0.982	21034	1
FAM21A	-6.77	6	-2.09	0.0183	674	0.588	0.982	21033	1
SPARC	-6.76	6	-2.09	0.0184	675	0.592	0.982	21032	1
YKT6	-6.76	6	-2.09	0.0185	676	0.594	0.981	21031	1
hsa-mir-3180-2	-2.76	1	-2.08	0.0186	677	0.595	0.981	21030	1
CASP3	-6.75	6	-2.08	0.0186	678	0.595	0.981	21029	1
ARFRP1	-6.75	6	-2.08	0.0187	679	0.595	0.981	21028	1
DENR	-6.75	6	-2.08	0.0187	680	0.595	0.981	21027	1
GTF2E1	-6.75	6	-2.08	0.0187	681	0.595	0.981	21026	1
IARS2	-6.75	6	-2.08	0.0187	682	0.595	0.981	21025	1
FSD1	-6.15	5	-2.08	0.0188	683	0.595	0.981	21024	1
RPL7A	-6.74	6	-2.08	0.0188	684	0.595	0.981	21023	1
ARFGAP1	-6.74	6	-2.08	0.0188	685	0.595	0.981	21022	1
DMPK	-6.74	6	-2.08	0.0189	686	0.595	0.981	21021	1
KBTBD12	-6.74	6	-2.08	0.0189	687	0.595	0.981	21020	1
hsa-mir-874	-5.50	4	-2.08	0.0189	688	0.595	0.981	21019	1
hsa-mir-4691	-5.50	4	-2.08	0.0189	689	0.595	0.981	21018	1
FCHO1	-6.73	6	-2.08	0.0189	690	0.595	0.981	21017	1
ATP5A1	-6.73	6	-2.08	0.019	691	0.595	0.981	21016	1
POLR2D	-6.73	6	-2.08	0.019	692	0.595	0.981	21015	1
GOLGA6L1	-5.49	4	-2.07	0.019	693	0.595	0.981	21014	1
DPT	-6.73	6	-2.07	0.0191	694	0.595	0.981	21013	1
hsa-mir-4276	-5.49	4	-2.07	0.0191	695	0.595	0.981	21012	1
hsa-mir-4260	-5.49	4	-2.07	0.0191	696	0.595	0.981	21011	1
PWWP2A	-6.72	6	-2.07	0.0191	697	0.596	0.981	21010	1
SLC12A7	-6.72	6	-2.07	0.0192	698	0.596	0.981	21009	1
ASPSCR1	-6.72	6	-2.07	0.0192	699	0.596	0.981	21008	1
DUSP5	-6.71	6	-2.07	0.0193	700	0.598	0.981	21007	1
NELFCD	-6.71	6	-2.07	0.0193	701	0.598	0.981	21006	1
hsa-mir-3135b	-5.48	4	-2.07	0.0193	702	0.598	0.981	21005	1
GBF1	-6.71	6	-2.07	0.0194	703	0.598	0.981	21004	1
USP17L15	-6.71	6	-2.07	0.0194	704	0.599	0.981	21003	1
RALA	-6.70	6	-2.06	0.0195	705	0.599	0.981	21002	1
MTOR	-6.70	6	-2.06	0.0195	706	0.599	0.981	21001	1
FAM126B	-6.70	6	-2.06	0.0195	707	0.599	0.98	21000	1
NUTM2A	-6.69	6	-2.06	0.0197	708	0.603	0.98	20999	1
BUB3	-6.69	6	-2.06	0.0197	709	0.603	0.98	20998	1
SLC6A18	-6.69	6	-2.06	0.0197	710	0.603	0.98	20997	1
hsa-mir-1184-3	-4.73	3	-2.06	0.0198	711	0.604	0.98	20996	1
GDF3	-6.69	6	-2.06	0.0198	712	0.604	0.98	20995	1
SUPT16H	-6.68	6	-2.06	0.0199	713	0.605	0.98	20994	1
ZNF415	-6.09	5	-2.05	0.0201	714	0.612	0.98	20993	1
PLK2	-6.08	5	-2.05	0.0202	715	0.612	0.98	20992	1
EMC1	-6.66	6	-2.05	0.0202	716	0.612	0.98	20991	1
ARAP1	-6.66	6	-2.05	0.0202	717	0.612	0.98	20990	1
PNN	-6.66	6	-2.05	0.0202	718	0.612	0.98	20989	1
PRPF8	-6.65	6	-2.04	0.0205	719	0.617	0.98	20988	1
WTIP	-6.65	6	-2.04	0.0205	720	0.617	0.979	20987	1
SLC9A1	-6.65	6	-2.04	0.0205	721	0.617	0.979	20986	1
TMEM194A	-6.65	6	-2.04	0.0205	722	0.617	0.979	20985	1
RPRD2	-6.64	6	-2.04	0.0206	723	0.618	0.979	20984	1
GGN	-6.64	6	-2.04	0.0206	724	0.618	0.979	20983	1
ARMCX6	-6.64	6	-2.04	0.0207	725	0.618	0.979	20982	1
CARD16	-6.63	6	-2.04	0.0208	726	0.62	0.979	20981	1
RPL6	-6.63	6	-2.04	0.0208	727	0.62	0.979	20980	1
ST7L	-6.63	6	-2.04	0.0208	728	0.621	0.979	20979	1
SDAD1	-6.63	6	-2.04	0.0208	729	0.621	0.979	20978	1
NFRKB	-6.63	6	-2.04	0.0209	730	0.621	0.979	20977	1
EEF2	-6.63	6	-2.04	0.0209	731	0.621	0.979	20976	1
NonTargetingControlGuideForHuman_0393	-2.70	1	-2.03	0.021	732	0.623	0.979	20975	1
MPC2	-6.61	6	-2.03	0.0212	733	0.625	0.979	20974	1
DCPS	-6.61	6	-2.03	0.0212	734	0.625	0.979	20973	1
TNKS1BP1	-6.61	6	-2.03	0.0212	735	0.625	0.979	20972	1
PLAT	-6.61	6	-2.03	0.0212	736	0.625	0.979	20971	1
hsa-mir-129-2	-5.40	4	-2.03	0.0213	737	0.626	0.979	20970	1
hsa-mir-885	-5.39	4	-2.03	0.0213	738	0.626	0.979	20969	1
FCHSD2	-6.61	6	-2.03	0.0213	739	0.626	0.979	20968	1
MRGPRX4	-6.60	6	-2.03	0.0214	740	0.627	0.979	20967	1
SDCBP	-6.60	6	-2.02	0.0215	741	0.63	0.978	20966	1
POLE3	-6.59	6	-2.02	0.0215	742	0.63	0.978	20965	1
SNRPD3	-6.59	6	-2.02	0.0216	743	0.63	0.978	20964	1
MYLPF	-6.59	6	-2.02	0.0216	744	0.63	0.978	20963	1
RRM2	-6.59	6	-2.02	0.0216	745	0.63	0.978	20962	1
PSMB2	-6.59	6	-2.02	0.0217	746	0.63	0.978	20961	1
AIFM1	-6.58	6	-2.02	0.0217	747	0.63	0.978	20960	1
EPRS	-6.58	6	-2.02	0.0217	748	0.63	0.978	20959	1
PFDN6	-6.58	6	-2.02	0.0218	749	0.63	0.978	20958	1
HIST1H3B	-6.58	6	-2.02	0.0218	750	0.63	0.978	20957	1
TNFAIP8L2	-6.58	6	-2.02	0.0218	751	0.63	0.978	20956	1
HLA-A	-6.58	6	-2.02	0.0218	752	0.63	0.978	20955	1
TTI1	-6.58	6	-2.02	0.0219	753	0.631	0.978	20954	1
RPS24	-6.57	6	-2.02	0.0219	754	0.631	0.978	20953	1
MYC	-6.57	6	-2.02	0.0219	755	0.631	0.978	20952	1
SMN1	-6.57	6	-2.01	0.022	756	0.631	0.978	20951	1
COPE	-6.57	6	-2.01	0.022	757	0.631	0.978	20950	1
NAA38	-6.57	6	-2.01	0.022	758	0.631	0.978	20949	1
ARL4C	-6.57	6	-2.01	0.0221	759	0.632	0.978	20948	1
SGPL1	-6.55	6	-2.01	0.0223	760	0.636	0.978	20947	1
NOP9	-6.55	6	-2.01	0.0223	761	0.636	0.978	20946	1
DDX51	-5.98	5	-2.01	0.0223	762	0.636	0.978	20945	1
SPDYE3	-5.98	5	-2.00	0.0225	763	0.639	0.978	20944	1
VRK1	-6.55	6	-2.00	0.0225	764	0.639	0.978	20943	1
EBNA1BP2	-6.54	6	-2.00	0.0225	765	0.639	0.977	20942	1
hsa-mir-548ac	-5.34	4	-2.00	0.0226	766	0.639	0.977	20941	1
ZRSR2	-6.54	6	-2.00	0.0226	767	0.639	0.977	20940	1
COG4	-6.54	6	-2.00	0.0226	768	0.639	0.977	20939	1
POLR3B	-6.54	6	-2.00	0.0226	769	0.639	0.977	20938	1
TENM1	-6.54	6	-2.00	0.0227	770	0.639	0.977	20937	1
OGFR	-6.54	6	-2.00	0.0227	771	0.639	0.977	20936	1
SPATA17	-6.53	6	-2.00	0.0228	772	0.639	0.977	20935	1
SNRNP70	-6.53	6	-2.00	0.0229	773	0.639	0.977	20934	1
ZNF883	-5.96	5	-2.00	0.0229	774	0.639	0.977	20933	1
TAF3	-5.96	5	-2.00	0.0229	775	0.639	0.977	20932	1
XPO1	-6.53	6	-2.00	0.0229	776	0.639	0.977	20931	1
hsa-mir-30c-2	-5.33	4	-2.00	0.0229	777	0.639	0.977	20930	1
COPRS	-6.53	6	-2.00	0.0229	778	0.639	0.977	20929	1
ISY1	-6.52	6	-2.00	0.0229	779	0.639	0.977	20928	1
DIDO1	-6.52	6	-2.00	0.023	780	0.639	0.977	20927	1
TMEM175	-6.52	6	-1.99	0.023	781	0.64	0.977	20926	1
TMX2	-6.52	6	-1.99	0.0231	782	0.641	0.977	20925	1
hsa-mir-6863	-5.32	4	-1.99	0.0232	783	0.643	0.977	20924	1
CKS1B	-6.51	6	-1.99	0.0232	784	0.643	0.977	20923	1
hsa-mir-548q	-5.31	4	-1.99	0.0233	785	0.644	0.977	20922	1
FUZ	-6.51	6	-1.99	0.0233	786	0.644	0.977	20921	1
PHAX	-6.50	6	-1.99	0.0235	787	0.646	0.977	20920	1
RBX1	-6.50	6	-1.99	0.0235	788	0.646	0.977	20919	1
LRP11	-6.50	6	-1.99	0.0235	789	0.646	0.977	20918	1
hsa-mir-4707	-5.30	4	-1.99	0.0235	790	0.646	0.976	20917	1
MYH9	-6.50	6	-1.99	0.0235	791	0.646	0.976	20916	1
LRRC36	-6.49	6	-1.98	0.0236	792	0.647	0.976	20915	1
TRIAP1	-6.49	6	-1.98	0.0237	793	0.648	0.976	20914	1
EEF1G	-6.49	6	-1.98	0.0237	794	0.648	0.976	20913	1
hsa-mir-676	-5.29	4	-1.98	0.0238	795	0.649	0.976	20912	1
HECW2	-6.48	6	-1.98	0.0238	796	0.649	0.976	20911	1
GATAD2A	-6.48	6	-1.98	0.0239	797	0.652	0.976	20910	1
PNMA6A	-6.47	6	-1.98	0.024	798	0.654	0.976	20909	1
UBE3D	-6.46	6	-1.97	0.0242	799	0.658	0.976	20908	1
GINS1	-6.46	6	-1.97	0.0242	800	0.658	0.976	20907	1
PRIM2	-6.46	6	-1.97	0.0243	801	0.658	0.976	20906	1
MCM3AP	-6.46	6	-1.97	0.0243	802	0.658	0.976	20905	1
SUPT5H	-6.46	6	-1.97	0.0244	803	0.658	0.976	20904	1
BRAT1	-6.45	6	-1.97	0.0244	804	0.658	0.976	20903	1
EIF4A1	-6.45	6	-1.97	0.0244	805	0.658	0.976	20902	1
ST20	-6.45	6	-1.97	0.0245	806	0.659	0.976	20901	1
hsa-mir-548ad	-5.27	4	-1.97	0.0245	807	0.659	0.975	20900	1
OR8S1	-6.45	6	-1.97	0.0246	808	0.66	0.975	20899	1
HAUS3	-6.44	6	-1.97	0.0247	809	0.661	0.975	20898	1
PCGF2	-6.44	6	-1.97	0.0247	810	0.661	0.975	20897	1
PWP2	-6.44	6	-1.96	0.0247	811	0.661	0.975	20896	1
CT45A1	-5.88	5	-1.96	0.0247	812	0.661	0.975	20895	1
USP39	-6.43	6	-1.96	0.025	813	0.667	0.975	20894	1
HIST1H2BJ	-6.43	6	-1.96	0.0251	814	0.668	0.975	20893	1
CTU2	-6.42	6	-1.96	0.0251	815	0.668	0.975	20892	1
CNOT2	-6.42	6	-1.96	0.0253	816	0.671	0.975	20891	1
hsa-mir-23a	-5.24	4	-1.96	0.0253	817	0.671	0.975	20890	1
TMEM143	-6.41	6	-1.95	0.0253	818	0.672	0.975	20889	1
NOL8	-6.41	6	-1.95	0.0254	819	0.673	0.975	20888	1
MMP17	-6.41	6	-1.95	0.0254	820	0.673	0.975	20887	1
hsa-mir-6125	-5.23	4	-1.95	0.0256	821	0.674	0.974	20886	1
GTF2A2	-6.40	6	-1.95	0.0256	822	0.674	0.974	20885	1
hsa-mir-6859-2	-3.70	2	-1.95	0.0256	823	0.674	0.974	20884	1
RPL19	-6.40	6	-1.95	0.0256	824	0.674	0.974	20883	1
hsa-mir-1343	-5.23	4	-1.95	0.0256	825	0.674	0.974	20882	1
ANHX	-6.40	6	-1.95	0.0257	826	0.674	0.974	20881	1
BLVRB	-6.40	6	-1.95	0.0257	827	0.675	0.974	20880	1
IDNK	-6.39	6	-1.95	0.0258	828	0.675	0.974	20879	1
hsa-mir-645	-5.22	4	-1.95	0.0258	829	0.676	0.974	20878	1
POLR2J3	-2.61	1	-1.95	0.0258	830	0.676	0.974	20877	1
SPCS3	-6.39	6	-1.95	0.0259	831	0.676	0.974	20876	1
PSMC4	-6.39	6	-1.94	0.0259	832	0.677	0.974	20875	1
MRPL48	-5.83	5	-1.94	0.026	833	0.678	0.974	20874	1
CCDC84	-6.38	6	-1.94	0.0261	834	0.68	0.974	20873	1
AP3M1	-6.37	6	-1.94	0.0262	835	0.681	0.974	20872	1
KIF2C	-6.37	6	-1.94	0.0264	836	0.684	0.974	20871	1
FXYD2	-6.37	6	-1.94	0.0264	837	0.684	0.974	20870	1
NBAS	-6.36	6	-1.94	0.0265	838	0.686	0.974	20869	1
CTSG	-5.81	5	-1.93	0.0265	839	0.686	0.973	20868	1
KRR1	-6.36	6	-1.93	0.0265	840	0.686	0.973	20867	1
SCUBE3	-6.36	6	-1.93	0.0266	841	0.686	0.973	20866	1
FANCD2	-6.36	6	-1.93	0.0266	842	0.686	0.973	20865	1
PSAPL1	-6.35	6	-1.93	0.0267	843	0.686	0.973	20864	1
CCNT1	-6.35	6	-1.93	0.0267	844	0.686	0.973	20863	1
RPP21	-6.35	6	-1.93	0.0268	845	0.686	0.973	20862	1
hsa-mir-6765	-5.18	4	-1.93	0.0268	846	0.686	0.973	20861	1
hsa-mir-6728	-5.18	4	-1.93	0.0268	847	0.686	0.973	20860	1
TRIM22	-6.35	6	-1.93	0.0269	848	0.686	0.973	20859	1
CLCNKA	-6.35	6	-1.93	0.0269	849	0.686	0.973	20858	1
PRAMEF2	-6.35	6	-1.93	0.0269	850	0.686	0.973	20857	1
CSRP3	-5.79	5	-1.93	0.027	851	0.686	0.973	20856	1
hsa-mir-1266	-5.18	4	-1.93	0.027	852	0.686	0.973	20855	1
PRODH	-6.34	6	-1.93	0.027	853	0.686	0.973	20854	1
NAA25	-6.34	6	-1.93	0.0271	854	0.688	0.973	20853	1
SESN2	-6.34	6	-1.93	0.0271	855	0.688	0.973	20852	1
hsa-mir-6833	-5.17	4	-1.92	0.0271	856	0.688	0.973	20851	1
BUD31	-6.33	6	-1.92	0.0273	857	0.691	0.973	20850	1
PEG10	-6.33	6	-1.92	0.0274	858	0.692	0.973	20849	1
CD74	-6.32	6	-1.92	0.0274	859	0.693	0.973	20848	1
EFTUD1	-6.32	6	-1.92	0.0275	860	0.695	0.972	20847	1
VKORC1L1	-6.31	6	-1.92	0.0277	861	0.697	0.972	20846	1
ARRDC1	-5.15	4	-1.92	0.0277	862	0.697	0.972	20845	1
RPL26	-6.31	6	-1.92	0.0277	863	0.697	0.972	20844	1
LOC100506688	-6.31	6	-1.91	0.0277	864	0.697	0.972	20843	1
INTS8	-6.30	6	-1.91	0.0279	865	0.699	0.972	20842	1
FANCE	-6.30	6	-1.91	0.0279	866	0.7	0.972	20841	1
RPS20	-6.30	6	-1.91	0.028	867	0.7	0.972	20840	1
EXD1	-6.30	6	-1.91	0.028	868	0.7	0.972	20839	1
OR6V1	-6.30	6	-1.91	0.028	869	0.7	0.972	20838	1
NonTargetingControlGuideForHuman_0820	-2.57	1	-1.91	0.0281	870	0.7	0.972	20837	1
hsa-mir-4716	-5.14	4	-1.91	0.0281	871	0.7	0.972	20836	1
ZNF574	-6.29	6	-1.91	0.0281	872	0.7	0.972	20835	1
ZNF384	-6.29	6	-1.91	0.0282	873	0.701	0.972	20834	1
INPP5E	-6.29	6	-1.91	0.0283	874	0.701	0.972	20833	1
NAT10	-6.29	6	-1.91	0.0283	875	0.701	0.972	20832	1
IQCD	-6.29	6	-1.91	0.0283	876	0.701	0.972	20831	1
EIF4G1	-6.28	6	-1.90	0.0284	877	0.701	0.972	20830	1
COL8A2	-6.28	6	-1.90	0.0285	878	0.701	0.972	20829	1
GJA8	-6.28	6	-1.90	0.0285	879	0.701	0.972	20828	1
LCE3E	-5.13	4	-1.90	0.0285	880	0.701	0.972	20827	1
ERI1	-6.28	6	-1.90	0.0285	881	0.701	0.971	20826	1
ECD	-6.28	6	-1.90	0.0285	882	0.701	0.971	20825	1
GDI2	-6.28	6	-1.90	0.0285	883	0.701	0.971	20824	1
MRPL33	-6.28	6	-1.90	0.0286	884	0.701	0.971	20823	1
GJB2	-6.27	6	-1.90	0.0286	885	0.702	0.971	20822	1
PDPN	-6.27	6	-1.90	0.0288	886	0.706	0.971	20821	1
COL8A1	-6.26	6	-1.90	0.0289	887	0.706	0.971	20820	1
KCND3	-6.26	6	-1.90	0.0289	888	0.706	0.971	20819	1
DHX15	-5.71	5	-1.90	0.029	889	0.706	0.971	20818	1
hsa-mir-6797	-5.11	4	-1.90	0.029	890	0.706	0.971	20817	1
SGCA	-6.26	6	-1.90	0.029	891	0.706	0.971	20816	1
ERCC6L	-6.26	6	-1.89	0.0291	892	0.707	0.971	20815	1
SQRDL	-6.25	6	-1.89	0.0291	893	0.708	0.971	20814	1
PKN3	-6.25	6	-1.89	0.0292	894	0.709	0.971	20813	1
PPP1R11	-6.25	6	-1.89	0.0293	895	0.71	0.971	20812	1
SMG7	-6.25	6	-1.89	0.0293	896	0.71	0.971	20811	1
SLC2A5	-6.24	6	-1.89	0.0294	897	0.71	0.971	20810	1
IMMP1L	-6.24	6	-1.89	0.0294	898	0.71	0.971	20809	1
MAPKAPK2	-6.24	6	-1.89	0.0294	899	0.71	0.971	20808	1
HMGXB3	-6.24	6	-1.89	0.0295	900	0.71	0.971	20807	1
PLEKHA3	-6.24	6	-1.89	0.0295	901	0.711	0.97	20806	1
C5orf22	-6.24	6	-1.89	0.0296	902	0.711	0.97	20805	1
RHOT1	-5.69	5	-1.88	0.0297	903	0.714	0.97	20804	1
RB1	-6.23	6	-1.88	0.0298	904	0.714	0.97	20803	1
PPAP2C	-6.23	6	-1.88	0.0298	905	0.714	0.97	20802	1
ABHD3	-6.22	6	-1.88	0.0299	906	0.716	0.97	20801	1
RRM2B	-6.22	6	-1.88	0.0299	907	0.716	0.97	20800	1
hsa-mir-939	-5.08	4	-1.88	0.0299	908	0.716	0.97	20799	1
hsa-mir-4710	-5.08	4	-1.88	0.03	909	0.716	0.97	20798	1
DAPL1	-6.22	6	-1.88	0.03	910	0.716	0.97	20797	1
PDLIM7	-6.22	6	-1.88	0.0301	911	0.716	0.97	20796	1
SRCRB4D	-6.21	6	-1.88	0.0302	912	0.718	0.97	20795	1
RAF1	-6.21	6	-1.88	0.0302	913	0.718	0.97	20794	1
MCM3	-6.21	6	-1.88	0.0302	914	0.718	0.97	20793	1
RAET1G	-6.21	6	-1.88	0.0303	915	0.719	0.97	20792	1
hsa-mir-548aq	-3.58	2	-1.88	0.0303	916	0.719	0.97	20791	1
KDSR	-6.20	6	-1.87	0.0304	917	0.72	0.97	20790	1
RAD21	-5.66	5	-1.87	0.0305	918	0.72	0.97	20789	1
FBL	-6.20	6	-1.87	0.0305	919	0.72	0.97	20788	1
CLSPN	-6.19	6	-1.87	0.0307	920	0.724	0.969	20787	1
FAM189B	-6.19	6	-1.87	0.0307	921	0.724	0.969	20786	1
RPF2	-5.65	5	-1.87	0.0308	922	0.724	0.969	20785	1
CNKSR2	-6.19	6	-1.87	0.0308	923	0.724	0.969	20784	1
RPL36	-6.19	6	-1.87	0.0308	924	0.724	0.969	20783	1
U2SURP	-6.19	6	-1.87	0.0309	925	0.725	0.969	20782	1
EDC3	-6.18	6	-1.87	0.031	926	0.726	0.969	20781	1
INF2	-6.17	6	-1.86	0.0313	927	0.731	0.969	20780	1
CHTOP	-6.17	6	-1.86	0.0313	928	0.731	0.969	20779	1
TONSL	-6.17	6	-1.86	0.0313	929	0.732	0.969	20778	1
BBS9	-6.17	6	-1.86	0.0314	930	0.733	0.969	20777	1
CTAGE4	-6.16	6	-1.86	0.0315	931	0.733	0.968	20776	1
hsa-mir-378a	-5.03	4	-1.86	0.0315	932	0.733	0.968	20775	1
hsa-mir-4666b	-5.03	4	-1.86	0.0316	933	0.733	0.968	20774	1
ABCC6	-6.16	6	-1.86	0.0316	934	0.733	0.968	20773	1
ZNF726	-5.62	5	-1.86	0.0316	935	0.733	0.968	20772	1
GNL2	-6.16	6	-1.86	0.0316	936	0.733	0.968	20771	1
hsa-mir-591	-5.02	4	-1.86	0.0318	937	0.733	0.968	20770	1
ATP5E	-5.02	4	-1.86	0.0318	938	0.733	0.968	20769	1
hsa-mir-8068	-5.02	4	-1.85	0.0318	939	0.733	0.968	20768	1
CNNM1	-6.15	6	-1.85	0.0318	940	0.733	0.968	20767	1
PPIE	-6.15	6	-1.85	0.0319	941	0.733	0.968	20766	1
CDCA7	-6.15	6	-1.85	0.0319	942	0.733	0.968	20765	1
SPATA31A5	-4.35	3	-1.85	0.0319	943	0.733	0.968	20764	1
ADCY5	-6.15	6	-1.85	0.0319	944	0.733	0.968	20763	1
hsa-mir-3680-1	-5.02	4	-1.85	0.0319	945	0.733	0.968	20762	1
hsa-mir-4275	-5.02	4	-1.85	0.032	946	0.734	0.968	20761	1
hsa-mir-8082	-5.02	4	-1.85	0.032	947	0.734	0.968	20760	1
DENND3	-6.14	6	-1.85	0.0321	948	0.735	0.968	20759	1
CHRND	-6.14	6	-1.85	0.0322	949	0.736	0.968	20758	1
VPS37C	-6.13	6	-1.85	0.0323	950	0.737	0.968	20757	1
EIF5AL1	-6.13	6	-1.85	0.0323	951	0.737	0.968	20756	1
PCDHGA7	-3.54	2	-1.85	0.0324	952	0.738	0.968	20755	1
CEP350	-6.13	6	-1.85	0.0324	953	0.738	0.968	20754	1
MT4	-6.13	6	-1.85	0.0324	954	0.738	0.968	20753	1
MAP2K2	-6.13	6	-1.84	0.0325	955	0.739	0.967	20752	1
PLXNA4	-6.12	6	-1.84	0.0326	956	0.739	0.967	20751	1
MRPL27	-6.12	6	-1.84	0.0326	957	0.74	0.967	20750	1
CXADR	-6.12	6	-1.84	0.0327	958	0.74	0.967	20749	1
RAD18	-6.12	6	-1.84	0.0327	959	0.74	0.967	20748	1
SRRD	-6.11	6	-1.84	0.0328	960	0.742	0.967	20747	1
CENPI	-6.11	6	-1.84	0.0329	961	0.743	0.967	20746	1
TRAPPC12	-5.58	5	-1.84	0.033	962	0.743	0.967	20745	1
hsa-mir-3180-5	-4.32	3	-1.84	0.033	963	0.743	0.967	20744	1
REEP3	-6.11	6	-1.84	0.033	964	0.743	0.967	20743	1
hsa-mir-3180-4	-4.99	4	-1.84	0.033	965	0.743	0.967	20742	1
ESPL1	-6.11	6	-1.84	0.0331	966	0.743	0.967	20741	1
WFDC10B	-6.10	6	-1.84	0.0331	967	0.743	0.967	20740	1
FNTB	-6.10	6	-1.84	0.0331	968	0.743	0.967	20739	1
DAXX	-6.09	6	-1.83	0.0334	969	0.748	0.967	20738	1
SRCAP	-6.09	6	-1.83	0.0334	970	0.748	0.967	20737	1
EIF4E	-6.09	6	-1.83	0.0335	971	0.749	0.966	20736	1
CTAGE5	-4.97	4	-1.83	0.0337	972	0.75	0.966	20735	1
MAU2	-6.08	6	-1.83	0.0337	973	0.75	0.966	20734	1
SPANXC	-2.48	1	-1.83	0.0337	974	0.75	0.966	20733	1
PRR24	-6.08	6	-1.83	0.0337	975	0.75	0.966	20732	1
GDNF	-6.08	6	-1.83	0.0338	976	0.75	0.966	20731	1
TMEM179B	-5.55	5	-1.83	0.0338	977	0.75	0.966	20730	1
TARDBP	-6.08	6	-1.83	0.0338	978	0.75	0.966	20729	1
NAA15	-6.08	6	-1.83	0.0339	979	0.752	0.966	20728	1
ARL2	-6.07	6	-1.83	0.034	980	0.752	0.966	20727	1
PSMG3	-6.07	6	-1.82	0.0341	981	0.754	0.966	20726	1
CASP8AP2	-6.07	6	-1.82	0.0342	982	0.754	0.966	20725	1
ZC3HC1	-6.07	6	-1.82	0.0342	983	0.754	0.966	20724	1
KIF9	-6.07	6	-1.82	0.0342	984	0.754	0.966	20723	1
C9orf152	-6.06	6	-1.82	0.0342	985	0.754	0.966	20722	1
VCL	-6.06	6	-1.82	0.0343	986	0.754	0.966	20721	1
ABCA4	-6.06	6	-1.82	0.0345	987	0.758	0.966	20720	1
hsa-mir-25	-4.94	4	-1.82	0.0346	988	0.76	0.965	20719	1
PRPF40A	-6.05	6	-1.82	0.0347	989	0.76	0.965	20718	1
SYCE1L	-6.05	6	-1.82	0.0347	990	0.76	0.965	20717	1
UQCRQ	-6.05	6	-1.82	0.0347	991	0.761	0.965	20716	1
TTLL9	-6.05	6	-1.82	0.0348	992	0.761	0.965	20715	1
hsa-mir-548n	-3.49	2	-1.81	0.0349	993	0.762	0.965	20714	1
AOC2	-6.04	6	-1.81	0.0349	994	0.762	0.965	20713	1
ACCSL	-6.04	6	-1.81	0.035	995	0.763	0.965	20712	1
TAC4	-6.03	6	-1.81	0.0352	996	0.767	0.965	20711	1
GTF3C1	-6.03	6	-1.81	0.0352	997	0.767	0.965	20710	1
PPIAL4A	-6.03	6	-1.81	0.0353	998	0.767	0.965	20709	1
hsa-mir-3174	-4.92	4	-1.81	0.0353	999	0.767	0.965	20708	1
CCT3	-6.02	6	-1.81	0.0355	1000	0.771	0.965	20707	1
PRICKLE4	-6.02	6	-1.80	0.0357	1001	0.773	0.964	20706	1
GRAMD3	-6.01	6	-1.80	0.0358	1002	0.773	0.964	20705	1
FOXP3	-6.01	6	-1.80	0.0358	1003	0.773	0.964	20704	1
DAP3	-6.01	6	-1.80	0.0358	1004	0.773	0.964	20703	1
LSG1	-6.01	6	-1.80	0.0358	1005	0.773	0.964	20702	1
PPP1R21	-6.01	6	-1.80	0.0358	1006	0.773	0.964	20701	1
GLTPD1	-6.00	6	-1.80	0.0361	1007	0.778	0.964	20700	1
PVRL2	-6.00	6	-1.80	0.0362	1008	0.779	0.964	20699	1
PCF11	-6.00	6	-1.80	0.0362	1009	0.78	0.964	20698	1
DOCK1	-5.99	6	-1.79	0.0364	1010	0.781	0.964	20697	1
XRCC1	-5.99	6	-1.79	0.0364	1011	0.781	0.964	20696	1
CS	-5.99	6	-1.79	0.0364	1012	0.782	0.964	20695	1
PEX5L	-5.99	6	-1.79	0.0365	1013	0.783	0.963	20694	1
KIF15	-5.99	6	-1.79	0.0366	1014	0.783	0.963	20693	1
RAB7A	-5.98	6	-1.79	0.0367	1015	0.783	0.963	20692	1
TROVE2	-5.98	6	-1.79	0.0367	1016	0.783	0.963	20691	1
NSRP1	-5.98	6	-1.79	0.0367	1017	0.783	0.963	20690	1
TXNDC17	-5.98	6	-1.79	0.0367	1018	0.783	0.963	20689	1
hsa-mir-4454	-4.88	4	-1.79	0.0368	1019	0.783	0.963	20688	1
SSRP1	-5.98	6	-1.79	0.0368	1020	0.783	0.963	20687	1
TPBG	-5.98	6	-1.79	0.0368	1021	0.783	0.963	20686	1
AARS	-5.97	6	-1.79	0.0369	1022	0.784	0.963	20685	1
RPGRIP1L	-5.97	6	-1.79	0.037	1023	0.785	0.963	20684	1
SUMO4	-5.97	6	-1.79	0.037	1024	0.785	0.963	20683	1
DPH7	-5.45	5	-1.79	0.0371	1025	0.785	0.963	20682	1
FYB	-5.97	6	-1.79	0.0371	1026	0.785	0.963	20681	1
hsa-mir-1199	-4.87	4	-1.78	0.0372	1027	0.786	0.963	20680	1
GOLGA6L10	-4.87	4	-1.78	0.0373	1028	0.788	0.963	20679	1
NEDD8	-5.96	6	-1.78	0.0374	1029	0.788	0.963	20678	1
CLEC4E	-5.96	6	-1.78	0.0374	1030	0.788	0.963	20677	1
IFLTD1	-5.96	6	-1.78	0.0374	1031	0.788	0.963	20676	1
hsa-mir-6891	-4.21	3	-1.78	0.0375	1032	0.79	0.962	20675	1
hsa-mir-4271	-4.21	3	-1.78	0.0376	1033	0.79	0.962	20674	1
KRT7	-5.95	6	-1.78	0.0378	1034	0.794	0.962	20673	1
OCSTAMP	-5.94	6	-1.78	0.0379	1035	0.794	0.962	20672	1
hsa-mir-5187	-4.85	4	-1.77	0.0382	1036	0.799	0.962	20671	1
LRRC4	-5.93	6	-1.77	0.0382	1037	0.799	0.962	20670	1
WWTR1	-5.93	6	-1.77	0.0382	1038	0.799	0.962	20669	1
PRDM1	-5.93	6	-1.77	0.0383	1039	0.799	0.962	20668	1
PRMT5	-5.92	6	-1.77	0.0385	1040	0.803	0.962	20667	1
PNPLA4	-5.92	6	-1.77	0.0385	1041	0.803	0.961	20666	1
DUSP22	-5.92	6	-1.77	0.0385	1042	0.803	0.961	20665	1
hsa-mir-4526	-4.84	4	-1.77	0.0386	1043	0.803	0.961	20664	1
PON2	-5.92	6	-1.77	0.0386	1044	0.803	0.961	20663	1
KRT20	-5.92	6	-1.77	0.0387	1045	0.803	0.961	20662	1
TMEM208	-5.91	6	-1.76	0.0388	1046	0.805	0.961	20661	1
CDC20	-5.91	6	-1.76	0.0388	1047	0.805	0.961	20660	1
RPL41	-4.83	4	-1.76	0.039	1048	0.805	0.961	20659	1
GBP7	-5.91	6	-1.76	0.039	1049	0.805	0.961	20658	1
HIST1H1B	-5.91	6	-1.76	0.039	1050	0.805	0.961	20657	1
SUMO2	-5.91	6	-1.76	0.0391	1051	0.805	0.961	20656	1
DNMBP	-5.90	6	-1.76	0.0392	1052	0.805	0.961	20655	1
TCP11X2	-5.90	6	-1.76	0.0392	1053	0.805	0.961	20654	1
IL5RA	-5.90	6	-1.76	0.0392	1054	0.805	0.961	20653	1
LRR1	-5.90	6	-1.76	0.0393	1055	0.805	0.961	20652	1
DDX56	-5.90	6	-1.76	0.0393	1056	0.805	0.961	20651	1
NPAT	-5.90	6	-1.76	0.0393	1057	0.805	0.961	20650	1
SCN9A	-5.90	6	-1.76	0.0393	1058	0.805	0.961	20649	1
TMEM150A	-5.90	6	-1.76	0.0394	1059	0.805	0.961	20648	1
hsa-mir-181b-1	-4.17	3	-1.76	0.0394	1060	0.805	0.961	20647	1
RRP36	-5.89	6	-1.76	0.0395	1061	0.805	0.961	20646	1
LHX6	-5.89	6	-1.76	0.0395	1062	0.805	0.961	20645	1
HSPA9	-5.89	6	-1.76	0.0395	1063	0.805	0.961	20644	1
GUCY2D	-5.89	6	-1.76	0.0395	1064	0.805	0.961	20643	1
HIST3H2BB	-5.89	6	-1.76	0.0395	1065	0.805	0.961	20642	1
RPS10-NUDT3	-4.16	3	-1.76	0.0396	1066	0.806	0.96	20641	1
CEP85	-5.89	6	-1.76	0.0396	1067	0.806	0.96	20640	1
MED29	-5.89	6	-1.75	0.0397	1068	0.806	0.96	20639	1
PTPRM	-5.89	6	-1.75	0.0397	1069	0.806	0.96	20638	1
HOXB5	-5.88	6	-1.75	0.0398	1070	0.808	0.96	20637	1
hsa-mir-1973	-4.80	4	-1.75	0.0399	1071	0.809	0.96	20636	1
NRDE2	-5.88	6	-1.75	0.04	1072	0.811	0.96	20635	1
BLOC1S2	-5.87	6	-1.75	0.0401	1073	0.811	0.96	20634	1
TSSK6	-5.87	6	-1.75	0.0401	1074	0.811	0.96	20633	1
CDK13	-5.87	6	-1.75	0.0403	1075	0.813	0.96	20632	1
CXCL2	-5.86	6	-1.75	0.0405	1076	0.816	0.96	20631	1
TAF5	-5.86	6	-1.74	0.0406	1077	0.817	0.959	20630	1
ABI3BP	-5.86	6	-1.74	0.0407	1078	0.817	0.959	20629	1
BZRAP1	-5.86	6	-1.74	0.0407	1079	0.817	0.959	20628	1
PGAP3	-5.86	6	-1.74	0.0407	1080	0.817	0.959	20627	1
RPS15A	-5.85	6	-1.74	0.0408	1081	0.818	0.959	20626	1
TCP10	-5.85	6	-1.74	0.0408	1082	0.818	0.959	20625	1
MAP3K7CL	-5.85	6	-1.74	0.0409	1083	0.818	0.959	20624	1
MXRA8	-5.85	6	-1.74	0.0409	1084	0.818	0.959	20623	1
ABCB5	-5.85	6	-1.74	0.0409	1085	0.818	0.959	20622	1
CDK5RAP3	-5.85	6	-1.74	0.041	1086	0.818	0.959	20621	1
GFER	-5.85	6	-1.74	0.041	1087	0.818	0.959	20620	1
CSF3R	-5.85	6	-1.74	0.0411	1088	0.819	0.959	20619	1
FSIP2	-5.84	6	-1.74	0.0411	1089	0.819	0.959	20618	1
COG1	-5.84	6	-1.74	0.0412	1090	0.819	0.959	20617	1
MYLIP	-5.84	6	-1.74	0.0413	1091	0.819	0.959	20616	1
POLM	-5.84	6	-1.74	0.0413	1092	0.819	0.959	20615	1
AP1M1	-5.84	6	-1.74	0.0413	1093	0.819	0.959	20614	1
FARP2	-5.84	6	-1.73	0.0414	1094	0.819	0.959	20613	1
ADIPOR1	-5.83	6	-1.73	0.0414	1095	0.819	0.959	20612	1
FAM115A	-5.83	6	-1.73	0.0414	1096	0.819	0.959	20611	1
CLNS1A	-5.32	5	-1.73	0.0415	1097	0.819	0.958	20610	1
POLR1E	-5.83	6	-1.73	0.0416	1098	0.819	0.958	20609	1
AHCYL1	-5.83	6	-1.73	0.0416	1099	0.819	0.958	20608	1
GUCA1C	-5.83	6	-1.73	0.0416	1100	0.819	0.958	20607	1
CFL1	-5.83	6	-1.73	0.0416	1101	0.819	0.958	20606	1
NonTargetingControlGuideForHuman_0886	-2.38	1	-1.73	0.0417	1102	0.819	0.958	20605	1
SEMA3G	-5.83	6	-1.73	0.0417	1103	0.819	0.958	20604	1
LCE3A	-5.83	6	-1.73	0.0417	1104	0.819	0.958	20603	1
HSD17B12	-5.83	6	-1.73	0.0418	1105	0.819	0.958	20602	1
VPS28	-5.82	6	-1.73	0.0418	1106	0.819	0.958	20601	1
hsa-mir-6080	-4.75	4	-1.73	0.0418	1107	0.819	0.958	20600	1
IL1A	-5.82	6	-1.73	0.0419	1108	0.819	0.958	20599	1
RSBN1L	-5.82	6	-1.73	0.0419	1109	0.819	0.958	20598	1
LILRA1	-5.82	6	-1.73	0.0419	1110	0.819	0.958	20597	1
ANAPC10	-5.82	6	-1.73	0.042	1111	0.819	0.958	20596	1
OSBPL11	-5.82	6	-1.73	0.0421	1112	0.819	0.958	20595	1
AHCTF1	-5.81	6	-1.73	0.0421	1113	0.819	0.958	20594	1
TSN	-5.81	6	-1.73	0.0421	1114	0.819	0.958	20593	1
PMFBP1	-5.31	5	-1.73	0.0421	1115	0.819	0.958	20592	1
CHST10	-5.81	6	-1.73	0.0422	1116	0.819	0.958	20591	1
TP53I13	-5.81	6	-1.73	0.0422	1117	0.819	0.958	20590	1
ZNHIT1	-5.81	6	-1.73	0.0422	1118	0.819	0.958	20589	1
FUK	-5.81	6	-1.73	0.0423	1119	0.819	0.958	20588	1
FAM25G	-3.35	2	-1.72	0.0423	1120	0.819	0.958	20587	1
EML4	-5.81	6	-1.72	0.0423	1121	0.819	0.958	20586	1
hsa-mir-320d-1	-4.74	4	-1.72	0.0424	1122	0.82	0.958	20585	1
CTAGE15	-5.30	5	-1.72	0.0425	1123	0.821	0.957	20584	1
RGPD6	-3.35	2	-1.72	0.0425	1124	0.821	0.957	20583	1
SRSF3	-5.80	6	-1.72	0.0426	1125	0.821	0.957	20582	1
hsa-mir-151b	-4.74	4	-1.72	0.0426	1126	0.821	0.957	20581	1
KANSL1	-5.80	6	-1.72	0.0427	1127	0.821	0.957	20580	1
IL1RAP	-5.29	5	-1.72	0.0427	1128	0.821	0.957	20579	1
UPK1A	-5.80	6	-1.72	0.0427	1129	0.821	0.957	20578	1
FASLG	-5.80	6	-1.72	0.0428	1130	0.821	0.957	20577	1
MBTPS1	-5.80	6	-1.72	0.0428	1131	0.821	0.957	20576	1
CIB2	-5.79	6	-1.72	0.0428	1132	0.821	0.957	20575	1
NUDT9	-5.79	6	-1.72	0.043	1133	0.823	0.957	20574	1
PLAC8L1	-5.79	6	-1.72	0.0431	1134	0.824	0.957	20573	1
HARS	-5.79	6	-1.72	0.0431	1135	0.824	0.957	20572	1
hsa-mir-1283-1	-4.72	4	-1.72	0.0431	1136	0.824	0.957	20571	1
DDIT3	-5.78	6	-1.71	0.0432	1137	0.825	0.957	20570	1
ZNF195	-5.78	6	-1.71	0.0432	1138	0.825	0.957	20569	1
SEMA3E	-5.77	6	-1.71	0.0435	1139	0.829	0.956	20568	1
RBBP9	-5.77	6	-1.71	0.0435	1140	0.829	0.956	20567	1
ZDHHC11	-5.77	6	-1.71	0.0436	1141	0.829	0.956	20566	1
CBWD5	-4.71	4	-1.71	0.0436	1142	0.829	0.956	20565	1
ATP6V0D1	-5.77	6	-1.71	0.0436	1143	0.829	0.956	20564	1
METAP1	-5.77	6	-1.71	0.0437	1144	0.829	0.956	20563	1
UROD	-5.76	6	-1.71	0.0438	1145	0.831	0.956	20562	1
PLEKHG7	-5.76	6	-1.71	0.044	1146	0.831	0.956	20561	1
SP7	-5.76	6	-1.71	0.044	1147	0.831	0.956	20560	1
EIF2S3	-5.76	6	-1.71	0.044	1148	0.831	0.956	20559	1
COG8	-5.76	6	-1.71	0.044	1149	0.831	0.956	20558	1
SELP	-5.76	6	-1.71	0.044	1150	0.831	0.956	20557	1
RFX3	-5.76	6	-1.71	0.044	1151	0.831	0.956	20556	1
EIF2AK2	-5.75	6	-1.70	0.0443	1152	0.833	0.956	20555	1
hsa-mir-3648	-4.70	4	-1.70	0.0443	1153	0.833	0.956	20554	1
hsa-mir-302d	-4.70	4	-1.70	0.0443	1154	0.834	0.956	20553	1
KANK1	-5.75	6	-1.70	0.0444	1155	0.834	0.956	20552	1
WDR36	-5.75	6	-1.70	0.0445	1156	0.834	0.956	20551	1
DIRAS3	-5.75	6	-1.70	0.0445	1157	0.834	0.956	20550	1
PRPF39	-5.75	6	-1.70	0.0445	1158	0.834	0.955	20549	1
hsa-mir-6774	-4.69	4	-1.70	0.0447	1159	0.835	0.955	20548	1
OR13F1	-5.74	6	-1.70	0.0447	1160	0.835	0.955	20547	1
RPP38	-5.74	6	-1.70	0.0448	1161	0.835	0.955	20546	1
CRIPT	-5.74	6	-1.70	0.0448	1162	0.835	0.955	20545	1
SFRP1	-5.74	6	-1.70	0.0448	1163	0.835	0.955	20544	1
hsa-mir-1304	-4.68	4	-1.70	0.0449	1164	0.835	0.955	20543	1
SPTSSA	-5.73	6	-1.70	0.045	1165	0.835	0.955	20542	1
COPS3	-5.73	6	-1.69	0.0451	1166	0.835	0.955	20541	1
CCNK	-5.73	6	-1.69	0.0451	1167	0.835	0.955	20540	1
PSMA7	-5.73	6	-1.69	0.0451	1168	0.835	0.955	20539	1
HID1	-5.73	6	-1.69	0.0451	1169	0.835	0.955	20538	1
TEX35	-5.23	5	-1.69	0.0452	1170	0.835	0.955	20537	1
MACF1	-5.73	6	-1.69	0.0452	1171	0.835	0.955	20536	1
TEN1	-5.73	6	-1.69	0.0452	1172	0.835	0.955	20535	1
hsa-mir-3908	-4.68	4	-1.69	0.0452	1173	0.835	0.955	20534	1
PRPF31	-5.73	6	-1.69	0.0452	1174	0.835	0.955	20533	1
hsa-mir-520e	-4.67	4	-1.69	0.0453	1175	0.835	0.955	20532	1
hsa-mir-1972-1	-4.67	4	-1.69	0.0453	1176	0.835	0.955	20531	1
H3F3A	-5.72	6	-1.69	0.0453	1177	0.835	0.955	20530	1
RGL1	-5.72	6	-1.69	0.0454	1178	0.835	0.955	20529	1
IGF2BP2	-5.72	6	-1.69	0.0454	1179	0.835	0.955	20528	1
GCN1L1	-5.72	6	-1.69	0.0454	1180	0.835	0.955	20527	1
SERPINI2	-5.72	6	-1.69	0.0455	1181	0.835	0.955	20526	1
ZCCHC9	-5.72	6	-1.69	0.0455	1182	0.835	0.954	20525	1
PIK3CB	-5.72	6	-1.69	0.0455	1183	0.835	0.954	20524	1
PRKAR2A	-5.72	6	-1.69	0.0456	1184	0.836	0.954	20523	1
SYT8	-5.71	6	-1.69	0.0457	1185	0.837	0.954	20522	1
PIP5KL1	-5.71	6	-1.69	0.0457	1186	0.837	0.954	20521	1
KIF3C	-5.71	6	-1.69	0.0458	1187	0.837	0.954	20520	1
CCDC115	-5.71	6	-1.69	0.0458	1188	0.837	0.954	20519	1
MRPS10	-5.71	6	-1.69	0.0459	1189	0.837	0.954	20518	1
CCDC144NL	-5.21	5	-1.69	0.0459	1190	0.837	0.954	20517	1
C5orf49	-5.71	6	-1.69	0.046	1191	0.838	0.954	20516	1
CLDN1	-5.70	6	-1.68	0.046	1192	0.838	0.954	20515	1
GOLGA8O	-5.70	6	-1.68	0.0461	1193	0.838	0.954	20514	1
ACTL6A	-5.70	6	-1.68	0.0461	1194	0.838	0.954	20513	1
AKTIP	-5.70	6	-1.68	0.0461	1195	0.838	0.954	20512	1
TSG101	-5.70	6	-1.68	0.0463	1196	0.841	0.954	20511	1
LAMB2	-5.69	6	-1.68	0.0464	1197	0.841	0.954	20510	1
FBXL4	-5.69	6	-1.68	0.0464	1198	0.841	0.954	20509	1
MVK	-5.69	6	-1.68	0.0465	1199	0.841	0.954	20508	1
hsa-mir-6834	-4.65	4	-1.68	0.0465	1200	0.841	0.954	20507	1
C14orf80	-5.69	6	-1.68	0.0466	1201	0.841	0.953	20506	1
OR10W1	-5.69	6	-1.68	0.0466	1202	0.842	0.953	20505	1
NRG2	-5.69	6	-1.68	0.0467	1203	0.842	0.953	20504	1
hsa-mir-3135a	-4.64	4	-1.68	0.0467	1204	0.842	0.953	20503	1
hsa-mir-1273g	-4.64	4	-1.68	0.0468	1205	0.842	0.953	20502	1
TAPT1	-5.68	6	-1.68	0.0468	1206	0.842	0.953	20501	1
TNFRSF25	-5.68	6	-1.68	0.0469	1207	0.843	0.953	20500	1
C3orf36	-5.68	6	-1.68	0.0469	1208	0.843	0.953	20499	1
CYB5A	-5.68	6	-1.68	0.047	1209	0.843	0.953	20498	1
FAM53C	-5.68	6	-1.67	0.047	1210	0.844	0.953	20497	1
RASGRP2	-5.68	6	-1.67	0.0471	1211	0.844	0.953	20496	1
SYNC	-5.67	6	-1.67	0.0472	1212	0.844	0.953	20495	1
TRIP13	-5.67	6	-1.67	0.0472	1213	0.844	0.953	20494	1
RPL7L1	-5.67	6	-1.67	0.0472	1214	0.844	0.953	20493	1
E2F4	-5.67	6	-1.67	0.0472	1215	0.844	0.953	20492	1
UQCR11	-5.67	6	-1.67	0.0473	1216	0.845	0.953	20491	1
FGD3	-5.66	6	-1.67	0.0476	1217	0.846	0.952	20490	1
hsa-mir-6846	-4.62	4	-1.67	0.0476	1218	0.846	0.952	20489	1
WDR44	-5.66	6	-1.67	0.0476	1219	0.846	0.952	20488	1
PARP9	-5.66	6	-1.67	0.0476	1220	0.846	0.952	20487	1
WDR25	-5.66	6	-1.67	0.0477	1221	0.846	0.952	20486	1
ATG10	-5.66	6	-1.67	0.0477	1222	0.846	0.952	20485	1
RPS4X	-5.66	6	-1.67	0.0477	1223	0.846	0.952	20484	1
VEGFA	-5.66	6	-1.67	0.0477	1224	0.846	0.952	20483	1
KIR3DL1	-5.66	6	-1.67	0.0478	1225	0.846	0.952	20482	1
USO1	-5.66	6	-1.67	0.0478	1226	0.846	0.952	20481	1
TOMM40L	-5.65	6	-1.67	0.0479	1227	0.846	0.952	20480	1
LRCH4	-5.65	6	-1.67	0.0479	1228	0.846	0.952	20479	1
KTI12	-5.65	6	-1.67	0.0479	1229	0.846	0.952	20478	1
hsa-mir-6744	-4.61	4	-1.66	0.0483	1230	0.852	0.952	20477	1
PUSL1	-5.64	6	-1.66	0.0484	1231	0.853	0.952	20476	1
NonTargetingControlGuideForHuman_0987	-2.30	1	-1.66	0.0485	1232	0.854	0.952	20475	1
LONRF2	-5.64	6	-1.66	0.0485	1233	0.854	0.951	20474	1
PPIAL4F	-3.99	3	-1.66	0.0485	1234	0.854	0.951	20473	1
SERPINF2	-5.64	6	-1.66	0.0486	1235	0.854	0.951	20472	1
RFC4	-5.64	6	-1.66	0.0486	1236	0.854	0.951	20471	1
AXIN2	-5.63	6	-1.66	0.0487	1237	0.854	0.951	20470	1
MPP7	-5.63	6	-1.66	0.0487	1238	0.854	0.951	20469	1
FAM90A1	-5.63	6	-1.66	0.0489	1239	0.856	0.951	20468	1
DPY30	-5.63	6	-1.66	0.0489	1240	0.856	0.951	20467	1
CSNK2B	-5.63	6	-1.66	0.0489	1241	0.856	0.951	20466	1
ST8SIA2	-5.63	6	-1.65	0.049	1242	0.856	0.951	20465	1
EIF2S2	-5.62	6	-1.65	0.049	1243	0.856	0.951	20464	1
AMH	-5.62	6	-1.65	0.0491	1244	0.856	0.951	20463	1
GAR1	-5.62	6	-1.65	0.0491	1245	0.856	0.951	20462	1
hsa-mir-4538	-4.59	4	-1.65	0.0491	1246	0.856	0.951	20461	1
TFB2M	-5.62	6	-1.65	0.0492	1247	0.856	0.951	20460	1
HSPB1	-5.62	6	-1.65	0.0492	1248	0.856	0.951	20459	1
GCDH	-5.13	5	-1.65	0.0493	1249	0.856	0.951	20458	1
INHBB	-5.61	6	-1.65	0.0494	1250	0.856	0.951	20457	1
BRCC3	-5.61	6	-1.65	0.0495	1251	0.856	0.951	20456	1
KCNA10	-5.61	6	-1.65	0.0495	1252	0.856	0.951	20455	1
CPEB1	-5.12	5	-1.65	0.0495	1253	0.856	0.95	20454	1
LSM4	-5.61	6	-1.65	0.0496	1254	0.856	0.95	20453	1
EXOC7	-5.12	5	-1.65	0.0496	1255	0.856	0.95	20452	1
CAPN2	-5.61	6	-1.65	0.0496	1256	0.856	0.95	20451	1
HOGA1	-5.61	6	-1.65	0.0497	1257	0.856	0.95	20450	1
KRTAP6-2	-5.61	6	-1.65	0.0497	1258	0.856	0.95	20449	1
PAFAH1B3	-5.61	6	-1.65	0.0497	1259	0.856	0.95	20448	1
SLC27A5	-5.61	6	-1.65	0.0498	1260	0.856	0.95	20447	1
HRAS	-5.60	6	-1.65	0.0498	1261	0.856	0.95	20446	1
HSPA5	-5.60	6	-1.65	0.0498	1262	0.856	0.95	20445	1
DIAPH3	-5.12	5	-1.65	0.0498	1263	0.856	0.95	20444	1
SGSM1	-5.60	6	-1.65	0.0499	1264	0.857	0.95	20443	1
LYRM7	-5.60	6	-1.64	0.05	1265	0.858	0.95	20442	1
VPRBP	-5.59	6	-1.64	0.0502	1266	0.858	0.95	20441	1
PCSK7	-5.59	6	-1.64	0.0502	1267	0.858	0.95	20440	1
SLC39A9	-5.59	6	-1.64	0.0503	1268	0.858	0.95	20439	1
C3orf17	-5.59	6	-1.64	0.0503	1269	0.858	0.95	20438	1
ALKBH3	-5.59	6	-1.64	0.0503	1270	0.858	0.95	20437	1
POLR3C	-5.59	6	-1.64	0.0503	1271	0.858	0.95	20436	1
SMIM11	-5.10	5	-1.64	0.0503	1272	0.858	0.95	20435	1
RBFOX3	-5.59	6	-1.64	0.0504	1273	0.858	0.95	20434	1
MTRNR2L3	-4.56	4	-1.64	0.0504	1274	0.858	0.95	20433	1
METTL21A	-5.59	6	-1.64	0.0505	1275	0.858	0.95	20432	1
C2orf27B	-3.95	3	-1.64	0.0505	1276	0.858	0.95	20431	1
DDX19A	-5.10	5	-1.64	0.0505	1277	0.858	0.949	20430	1
MED21	-5.59	6	-1.64	0.0505	1278	0.858	0.949	20429	1
PRAMEF6	-3.22	2	-1.64	0.0507	1279	0.86	0.949	20428	1
UBE2D2	-5.58	6	-1.64	0.0508	1280	0.86	0.949	20427	1
DYNC2H1	-5.58	6	-1.64	0.0508	1281	0.86	0.949	20426	1
PTK2B	-5.58	6	-1.64	0.0509	1282	0.86	0.949	20425	1
ENOSF1	-5.58	6	-1.64	0.0509	1283	0.86	0.949	20424	1
ZNF91	-5.58	6	-1.64	0.0509	1284	0.86	0.949	20423	1
CCDC80	-5.58	6	-1.64	0.0509	1285	0.86	0.949	20422	1
VEGFB	-5.58	6	-1.64	0.0509	1286	0.86	0.949	20421	1
OR10G9	-5.57	6	-1.64	0.051	1287	0.86	0.949	20420	1
TMX1	-5.57	6	-1.64	0.051	1288	0.86	0.949	20419	1
SKP1	-5.57	6	-1.63	0.0511	1289	0.86	0.949	20418	1
EFCAB6	-5.57	6	-1.63	0.0511	1290	0.86	0.949	20417	1
hsa-mir-6736	-3.94	3	-1.63	0.0512	1291	0.86	0.949	20416	1
NDNL2	-5.57	6	-1.63	0.0512	1292	0.86	0.949	20415	1
hsa-mir-505	-4.55	4	-1.63	0.0513	1293	0.86	0.949	20414	1
ELAVL3	-5.57	6	-1.63	0.0513	1294	0.86	0.949	20413	1
PLA2R1	-5.57	6	-1.63	0.0513	1295	0.86	0.949	20412	1
FANCM	-5.57	6	-1.63	0.0513	1296	0.86	0.949	20411	1
PSMD5	-5.56	6	-1.63	0.0515	1297	0.861	0.948	20410	1
KRTAP1-5	-5.56	6	-1.63	0.0515	1298	0.861	0.948	20409	1
DOK1	-5.56	6	-1.63	0.0515	1299	0.861	0.948	20408	1
THTPA	-5.07	5	-1.63	0.0516	1300	0.861	0.948	20407	1
ELP4	-5.07	5	-1.63	0.0516	1301	0.861	0.948	20406	1
SLMAP	-5.56	6	-1.63	0.0517	1302	0.861	0.948	20405	1
MS4A8	-5.56	6	-1.63	0.0517	1303	0.861	0.948	20404	1
ESRP2	-5.55	6	-1.63	0.0518	1304	0.861	0.948	20403	1
hsa-mir-3143	-3.93	3	-1.63	0.0518	1305	0.861	0.948	20402	1
AMOTL1	-5.55	6	-1.63	0.0519	1306	0.862	0.948	20401	1
GOLPH3	-5.55	6	-1.63	0.052	1307	0.862	0.948	20400	1
KANSL3	-5.55	6	-1.63	0.052	1308	0.862	0.948	20399	1
CRYBB3	-5.55	6	-1.63	0.052	1309	0.862	0.948	20398	1
INO80E	-5.55	6	-1.63	0.052	1310	0.862	0.948	20397	1
MMP13	-5.54	6	-1.62	0.0522	1311	0.864	0.948	20396	1
CYFIP1	-5.54	6	-1.62	0.0523	1312	0.865	0.948	20395	1
OR2T11	-5.54	6	-1.62	0.0523	1313	0.865	0.948	20394	1
ANKRD49	-5.54	6	-1.62	0.0524	1314	0.865	0.948	20393	1
TNFAIP8	-5.54	6	-1.62	0.0524	1315	0.865	0.948	20392	1
ZNF705D	-4.52	4	-1.62	0.0525	1316	0.866	0.947	20391	1
CDC5L	-5.53	6	-1.62	0.0526	1317	0.866	0.947	20390	1
UBE2D3	-5.53	6	-1.62	0.0526	1318	0.866	0.947	20389	1
CLEC11A	-5.53	6	-1.62	0.0527	1319	0.866	0.947	20388	1
GLIPR1L2	-5.53	6	-1.62	0.0527	1320	0.866	0.947	20387	1
TOP1MT	-5.53	6	-1.62	0.0527	1321	0.866	0.947	20386	1
UCN2	-5.53	6	-1.62	0.0527	1322	0.866	0.947	20385	1
ABT1	-5.53	6	-1.62	0.053	1323	0.869	0.947	20384	1
TMEM198	-5.52	6	-1.62	0.0531	1324	0.871	0.947	20383	1
CCDC74A	-5.52	6	-1.62	0.0532	1325	0.871	0.947	20382	1
CCDC42B	-5.52	6	-1.61	0.0532	1326	0.871	0.947	20381	1
INSL6	-5.52	6	-1.61	0.0532	1327	0.871	0.947	20380	1
hsa-mir-548aj-1	-3.90	3	-1.61	0.0534	1328	0.872	0.947	20379	1
EFNA5	-5.51	6	-1.61	0.0534	1329	0.872	0.947	20378	1
MED16	-5.51	6	-1.61	0.0534	1330	0.872	0.947	20377	1
ZNF341	-5.51	6	-1.61	0.0535	1331	0.872	0.946	20376	1
WDHD1	-5.51	6	-1.61	0.0536	1332	0.872	0.946	20375	1
SKA2	-5.51	6	-1.61	0.0536	1333	0.872	0.946	20374	1
XKR6	-5.51	6	-1.61	0.0537	1334	0.872	0.946	20373	1
NPNT	-5.51	6	-1.61	0.0537	1335	0.872	0.946	20372	1
RPS29	-5.51	6	-1.61	0.0537	1336	0.872	0.946	20371	1
DPEP2	-5.51	6	-1.61	0.0538	1337	0.872	0.946	20370	1
SERPINI1	-5.51	6	-1.61	0.0538	1338	0.872	0.946	20369	1
SRFBP1	-5.50	6	-1.61	0.0538	1339	0.872	0.946	20368	1
NKX2-8	-5.50	6	-1.61	0.0538	1340	0.872	0.946	20367	1
TFDP1	-5.50	6	-1.61	0.0539	1341	0.872	0.946	20366	1
MAP2K6	-5.50	6	-1.61	0.0539	1342	0.872	0.946	20365	1
hsa-mir-148a	-3.89	3	-1.61	0.054	1343	0.872	0.946	20364	1
PHF5A	-5.50	6	-1.61	0.054	1344	0.872	0.946	20363	1
hsa-mir-6515	-4.49	4	-1.61	0.054	1345	0.872	0.946	20362	1
NARG2	-5.50	6	-1.61	0.0541	1346	0.872	0.946	20361	1
SUDS3	-5.50	6	-1.61	0.0542	1347	0.873	0.946	20360	1
RPL37A	-5.49	6	-1.60	0.0543	1348	0.873	0.946	20359	1
MCMBP	-5.49	6	-1.60	0.0543	1349	0.873	0.946	20358	1
GCM2	-5.49	6	-1.60	0.0544	1350	0.875	0.946	20357	1
OSCP1	-5.49	6	-1.60	0.0545	1351	0.875	0.946	20356	1
ADRB1	-5.49	6	-1.60	0.0545	1352	0.875	0.945	20355	1
CCDC103	-5.48	6	-1.60	0.0547	1353	0.877	0.945	20354	1
SHQ1	-5.48	6	-1.60	0.0547	1354	0.877	0.945	20353	1
WDR92	-5.47	6	-1.60	0.0551	1355	0.883	0.945	20352	1
HOXB6	-5.47	6	-1.60	0.0552	1356	0.883	0.945	20351	1
NKAP	-5.47	6	-1.60	0.0552	1357	0.884	0.945	20350	1
RELN	-5.47	6	-1.60	0.0553	1358	0.884	0.945	20349	1
NCAPH	-5.47	6	-1.60	0.0553	1359	0.884	0.945	20348	1
RIOK1	-5.47	6	-1.59	0.0554	1360	0.884	0.945	20347	1
OR10G3	-5.47	6	-1.59	0.0554	1361	0.884	0.945	20346	1
ERRFI1	-5.47	6	-1.59	0.0555	1362	0.884	0.945	20345	1
MYPOP	-5.46	6	-1.59	0.0556	1363	0.885	0.944	20344	1
SLC35A2	-5.46	6	-1.59	0.0556	1364	0.885	0.944	20343	1
C1QTNF2	-5.46	6	-1.59	0.0557	1365	0.885	0.944	20342	1
RPL18	-5.46	6	-1.59	0.0557	1366	0.885	0.944	20341	1
H2AFB1	-4.46	4	-1.59	0.0557	1367	0.885	0.944	20340	1
hsa-mir-3187	-4.46	4	-1.59	0.0557	1368	0.885	0.944	20339	1
FOXL1	-5.46	6	-1.59	0.0559	1369	0.886	0.944	20338	1
CTSF	-5.45	6	-1.59	0.056	1370	0.886	0.944	20337	1
C3orf35	-5.45	6	-1.59	0.056	1371	0.886	0.944	20336	1
hsa-mir-551b	-4.45	4	-1.59	0.0561	1372	0.887	0.944	20335	1
MCFD2	-5.45	6	-1.59	0.0561	1373	0.887	0.944	20334	1
C16orf59	-5.45	6	-1.59	0.0561	1374	0.887	0.944	20333	1
FAM98A	-5.44	6	-1.59	0.0564	1375	0.89	0.944	20332	1
IL4	-5.44	6	-1.59	0.0564	1376	0.89	0.944	20331	1
SF3B4	-5.44	6	-1.59	0.0565	1377	0.89	0.944	20330	1
DCUN1D4	-5.44	6	-1.58	0.0565	1378	0.89	0.943	20329	1
SH2B1	-5.44	6	-1.58	0.0566	1379	0.89	0.943	20328	1
PHLDA3	-5.44	6	-1.58	0.0566	1380	0.89	0.943	20327	1
LEPREL1	-5.44	6	-1.58	0.0566	1381	0.89	0.943	20326	1
ZNF182	-5.44	6	-1.58	0.0568	1382	0.89	0.943	20325	1
EMC6	-5.43	6	-1.58	0.0568	1383	0.89	0.943	20324	1
ENDOG	-5.43	6	-1.58	0.0568	1384	0.89	0.943	20323	1
ENPP3	-5.43	6	-1.58	0.0568	1385	0.89	0.943	20322	1
ERAP1	-5.43	6	-1.58	0.0569	1386	0.89	0.943	20321	1
ETNK2	-5.43	6	-1.58	0.0569	1387	0.89	0.943	20320	1
NRBP1	-5.43	6	-1.58	0.0569	1388	0.89	0.943	20319	1
HIST2H2AA3	-4.95	5	-1.58	0.0571	1389	0.892	0.943	20318	1
PPP1R10	-5.43	6	-1.58	0.0571	1390	0.892	0.943	20317	1
TUBAL3	-5.43	6	-1.58	0.0572	1391	0.892	0.943	20316	1
NADK	-5.43	6	-1.58	0.0572	1392	0.892	0.943	20315	1
SRP9	-5.42	6	-1.58	0.0573	1393	0.892	0.943	20314	1
hsa-mir-548ao	-4.43	4	-1.58	0.0573	1394	0.892	0.943	20313	1
CEP97	-5.42	6	-1.58	0.0574	1395	0.892	0.943	20312	1
FEN1	-5.42	6	-1.58	0.0574	1396	0.892	0.943	20311	1
DNAJB11	-5.42	6	-1.58	0.0574	1397	0.892	0.943	20310	1
APOA1BP	-5.42	6	-1.58	0.0575	1398	0.892	0.943	20309	1
PTOV1	-5.42	6	-1.58	0.0575	1399	0.892	0.942	20308	1
TLCD1	-5.42	6	-1.58	0.0576	1400	0.892	0.942	20307	1
SS18L2	-5.42	6	-1.57	0.0576	1401	0.892	0.942	20306	1
ADH6	-5.42	6	-1.57	0.0576	1402	0.892	0.942	20305	1
RAB11A	-5.41	6	-1.57	0.0578	1403	0.893	0.942	20304	1
TPH1	-5.41	6	-1.57	0.0578	1404	0.893	0.942	20303	1
SF3B3	-5.41	6	-1.57	0.0578	1405	0.893	0.942	20302	1
EVI2B	-5.41	6	-1.57	0.0579	1406	0.893	0.942	20301	1
KRTAP4-8	-5.41	6	-1.57	0.058	1407	0.894	0.942	20300	1
CCRN4L	-5.41	6	-1.57	0.058	1408	0.894	0.942	20299	1
MUS81	-5.41	6	-1.57	0.058	1409	0.894	0.942	20298	1
NSL1	-5.40	6	-1.57	0.0582	1410	0.895	0.942	20297	1
KLHL11	-5.40	6	-1.57	0.0585	1411	0.896	0.942	20296	1
OR4D11	-5.40	6	-1.57	0.0585	1412	0.896	0.942	20295	1
ZFP69B	-5.40	6	-1.57	0.0585	1413	0.896	0.942	20294	1
C15orf54	-5.40	6	-1.57	0.0585	1414	0.896	0.941	20293	1
GPKOW	-5.39	6	-1.57	0.0586	1415	0.896	0.941	20292	1
hsa-mir-6868	-4.40	4	-1.57	0.0586	1416	0.896	0.941	20291	1
COPS4	-5.39	6	-1.57	0.0586	1417	0.896	0.941	20290	1
KRTAP4-11	-5.39	6	-1.57	0.0586	1418	0.896	0.941	20289	1
KIAA0226	-5.39	6	-1.57	0.0586	1419	0.896	0.941	20288	1
SOCS2	-5.39	6	-1.57	0.0587	1420	0.896	0.941	20287	1
TSEN2	-4.92	5	-1.57	0.0587	1421	0.896	0.941	20286	1
SYCN	-5.39	6	-1.57	0.0587	1422	0.896	0.941	20285	1
FANCG	-5.39	6	-1.57	0.0588	1423	0.896	0.941	20284	1
RNF20	-5.39	6	-1.56	0.0589	1424	0.898	0.941	20283	1
GRAPL	-4.40	4	-1.56	0.059	1425	0.898	0.941	20282	1
RPS12	-5.38	6	-1.56	0.0591	1426	0.898	0.941	20281	1
SCO1	-5.38	6	-1.56	0.0591	1427	0.898	0.941	20280	1
PAX4	-5.38	6	-1.56	0.0591	1428	0.898	0.941	20279	1
C20orf144	-5.38	6	-1.56	0.0592	1429	0.898	0.941	20278	1
HSFX2	-3.10	2	-1.56	0.0594	1430	0.901	0.941	20277	1
hsa-mir-6801	-4.39	4	-1.56	0.0594	1431	0.901	0.941	20276	1
ACTN1	-5.38	6	-1.56	0.0594	1432	0.901	0.941	20275	1
SLC7A3	-5.37	6	-1.56	0.0595	1433	0.901	0.941	20274	1
SLC22A15	-5.37	6	-1.56	0.0596	1434	0.901	0.94	20273	1
hsa-mir-4419b	-4.39	4	-1.56	0.0596	1435	0.901	0.94	20272	1
HUS1	-5.37	6	-1.56	0.0596	1436	0.901	0.94	20271	1
RNF5	-5.37	6	-1.56	0.0597	1437	0.902	0.94	20270	1
hsa-mir-4426	-3.80	3	-1.56	0.0597	1438	0.902	0.94	20269	1
GTF2IRD2	-4.90	5	-1.56	0.0599	1439	0.902	0.94	20268	1
ZFYVE20	-5.36	6	-1.56	0.0599	1440	0.902	0.94	20267	1
IFNA2	-5.36	6	-1.56	0.0599	1441	0.902	0.94	20266	1
hsa-mir-4698	-4.38	4	-1.55	0.06	1442	0.902	0.94	20265	1
MMP16	-5.36	6	-1.55	0.0601	1443	0.902	0.94	20264	1
AOC3	-5.36	6	-1.55	0.0601	1444	0.902	0.94	20263	1
MED27	-5.36	6	-1.55	0.0601	1445	0.902	0.94	20262	1
TPD52L2	-5.36	6	-1.55	0.0601	1446	0.902	0.94	20261	1
MYCN	-5.36	6	-1.55	0.0602	1447	0.902	0.94	20260	1
LEPR	-5.36	6	-1.55	0.0602	1448	0.903	0.94	20259	1
PEX26	-5.36	6	-1.55	0.0603	1449	0.903	0.94	20258	1
MPZ	-5.36	6	-1.55	0.0603	1450	0.903	0.94	20257	1
MRPL39	-5.35	6	-1.55	0.0603	1451	0.903	0.94	20256	1
RNF130	-5.35	6	-1.55	0.0604	1452	0.903	0.94	20255	1
ZNF33A	-5.35	6	-1.55	0.0605	1453	0.903	0.94	20254	1
RGS9BP	-5.35	6	-1.55	0.0606	1454	0.904	0.939	20253	1
ZNF233	-5.35	6	-1.55	0.0606	1455	0.904	0.939	20252	1
hsa-mir-3654	-4.37	4	-1.55	0.0607	1456	0.904	0.939	20251	1
TRIM3	-5.35	6	-1.55	0.0607	1457	0.904	0.939	20250	1
hsa-mir-6087	-3.78	3	-1.55	0.0607	1458	0.904	0.939	20249	1
SRP68	-5.35	6	-1.55	0.0608	1459	0.904	0.939	20248	1
PDCD11	-5.35	6	-1.55	0.0608	1460	0.904	0.939	20247	1
KBTBD8	-5.34	6	-1.55	0.0609	1461	0.904	0.939	20246	1
PSME3	-5.34	6	-1.55	0.061	1462	0.905	0.939	20245	1
TBX20	-5.34	6	-1.55	0.0611	1463	0.905	0.939	20244	1
ERLEC1	-5.34	6	-1.55	0.0611	1464	0.905	0.939	20243	1
TUBA1C	-5.34	6	-1.55	0.0611	1465	0.905	0.939	20242	1
CCDC102B	-5.34	6	-1.54	0.0612	1466	0.906	0.939	20241	1
HSP90AB1	-5.33	6	-1.54	0.0613	1467	0.906	0.939	20240	1
hsa-mir-7851	-4.36	4	-1.54	0.0613	1468	0.906	0.939	20239	1
SAMD13	-5.33	6	-1.54	0.0614	1469	0.906	0.939	20238	1
UPP1	-5.33	6	-1.54	0.0614	1470	0.906	0.939	20237	1
FAM161B	-5.33	6	-1.54	0.0614	1471	0.906	0.939	20236	1
hsa-mir-6510	-3.77	3	-1.54	0.0615	1472	0.907	0.938	20235	1
HIST1H2BA	-5.33	6	-1.54	0.0616	1473	0.907	0.938	20234	1
FAM177B	-5.33	6	-1.54	0.0616	1474	0.907	0.938	20233	1
KDM1A	-5.33	6	-1.54	0.0617	1475	0.908	0.938	20232	1
YPEL5	-5.32	6	-1.54	0.0618	1476	0.908	0.938	20231	1
C9orf89	-5.32	6	-1.54	0.0618	1477	0.908	0.938	20230	1
NCOA5	-5.32	6	-1.54	0.0618	1478	0.908	0.938	20229	1
CKM	-5.32	6	-1.54	0.062	1479	0.909	0.938	20228	1
HEMK1	-5.32	6	-1.54	0.0621	1480	0.909	0.938	20227	1
WDR77	-5.32	6	-1.54	0.0621	1481	0.909	0.938	20226	1
DYNC1I2	-5.32	6	-1.54	0.0622	1482	0.909	0.938	20225	1
SLFN12	-5.32	6	-1.54	0.0622	1483	0.909	0.938	20224	1
SPDYE4	-5.32	6	-1.54	0.0622	1484	0.909	0.938	20223	1
TMEM169	-5.32	6	-1.54	0.0622	1485	0.909	0.938	20222	1
TRA2A	-5.31	6	-1.54	0.0623	1486	0.91	0.938	20221	1
hsa-mir-6823	-4.34	4	-1.54	0.0623	1487	0.91	0.938	20220	1
BFSP1	-5.31	6	-1.53	0.0624	1488	0.91	0.938	20219	1
C17orf59	-5.31	6	-1.53	0.0624	1489	0.91	0.938	20218	1
SERBP1	-5.31	6	-1.53	0.0625	1490	0.91	0.938	20217	1
hsa-mir-200a	-4.33	4	-1.53	0.0625	1491	0.91	0.937	20216	1
hsa-mir-4323	-4.33	4	-1.53	0.0626	1492	0.91	0.937	20215	1
TEKT1	-5.31	6	-1.53	0.0626	1493	0.91	0.937	20214	1
RHOT2	-5.30	6	-1.53	0.0627	1494	0.91	0.937	20213	1
APLP2	-5.30	6	-1.53	0.0627	1495	0.91	0.937	20212	1
FMO4	-5.30	6	-1.53	0.0628	1496	0.91	0.937	20211	1
MAK16	-5.30	6	-1.53	0.0628	1497	0.91	0.937	20210	1
GBAS	-5.30	6	-1.53	0.0628	1498	0.91	0.937	20209	1
HIST2H3D	-5.30	6	-1.53	0.0629	1499	0.91	0.937	20208	1
POGZ	-5.30	6	-1.53	0.0629	1500	0.911	0.937	20207	1
CFC1B	-3.75	3	-1.53	0.063	1501	0.911	0.937	20206	1
DAAM2	-5.30	6	-1.53	0.0631	1502	0.911	0.937	20205	1
POP1	-5.30	6	-1.53	0.0631	1503	0.911	0.937	20204	1
IL22	-5.29	6	-1.53	0.0631	1504	0.911	0.937	20203	1
MKI67IP	-5.29	6	-1.53	0.0633	1505	0.912	0.937	20202	1
COX5A	-5.29	6	-1.53	0.0633	1506	0.912	0.937	20201	1
RAB3GAP1	-5.29	6	-1.53	0.0634	1507	0.912	0.937	20200	1
TRIM37	-5.29	6	-1.53	0.0634	1508	0.912	0.937	20199	1
hsa-mir-3200	-4.32	4	-1.53	0.0634	1509	0.913	0.937	20198	1
PCDHGA6	-3.05	2	-1.52	0.0637	1510	0.916	0.936	20197	1
POLR2J	-4.31	4	-1.52	0.0637	1511	0.916	0.936	20196	1
GSTA1	-5.28	6	-1.52	0.0639	1512	0.916	0.936	20195	1
KCNAB1	-5.28	6	-1.52	0.0639	1513	0.916	0.936	20194	1
RSBN1	-5.28	6	-1.52	0.0639	1514	0.916	0.936	20193	1
ENPP5	-5.28	6	-1.52	0.064	1515	0.916	0.936	20192	1
NPR1	-5.28	6	-1.52	0.064	1516	0.916	0.936	20191	1
P2RY11	-5.28	6	-1.52	0.064	1517	0.916	0.936	20190	1
GGT1	-4.82	5	-1.52	0.064	1518	0.916	0.936	20189	1
hsa-mir-548h-5	-3.73	3	-1.52	0.0641	1519	0.916	0.936	20188	1
ACSM3	-5.27	6	-1.52	0.0641	1520	0.916	0.936	20187	1
hsa-mir-1250	-4.30	4	-1.52	0.0643	1521	0.917	0.936	20186	1
R3HDM4	-5.27	6	-1.52	0.0644	1522	0.917	0.936	20185	1
ARHGEF40	-5.27	6	-1.52	0.0644	1523	0.917	0.936	20184	1
ITGB3	-5.27	6	-1.52	0.0644	1524	0.917	0.936	20183	1
GSDMB	-5.27	6	-1.52	0.0645	1525	0.917	0.936	20182	1
hsa-mir-3907	-4.30	4	-1.52	0.0646	1526	0.917	0.935	20181	1
hsa-mir-4441	-3.72	3	-1.52	0.0646	1527	0.917	0.935	20180	1
KRTAP2-1	-4.81	5	-1.52	0.0646	1528	0.917	0.935	20179	1
NCAM2	-5.26	6	-1.52	0.0647	1529	0.917	0.935	20178	1
XRCC5	-5.26	6	-1.52	0.0647	1530	0.917	0.935	20177	1
KANSL2	-5.26	6	-1.52	0.0647	1531	0.917	0.935	20176	1
LAG3	-5.26	6	-1.52	0.0647	1532	0.917	0.935	20175	1
FAM198A	-5.26	6	-1.51	0.065	1533	0.921	0.935	20174	1
PIN4	-5.25	6	-1.51	0.0651	1534	0.921	0.935	20173	1
NonTargetingControlGuideForHuman_0068	-2.14	1	-1.51	0.0651	1535	0.921	0.935	20172	1
MGAT5B	-5.25	6	-1.51	0.0652	1536	0.921	0.935	20171	1
GMEB1	-5.25	6	-1.51	0.0653	1537	0.921	0.935	20170	1
INTS6	-5.25	6	-1.51	0.0653	1538	0.921	0.935	20169	1
ACOT12	-5.25	6	-1.51	0.0653	1539	0.921	0.935	20168	1
SARS	-5.25	6	-1.51	0.0654	1540	0.921	0.935	20167	1
CHUK	-5.25	6	-1.51	0.0654	1541	0.921	0.935	20166	1
hsa-mir-6511a-1	-4.28	4	-1.51	0.0656	1542	0.923	0.934	20165	1
C8orf82	-5.24	6	-1.51	0.0657	1543	0.923	0.934	20164	1
CCDC85B	-5.24	6	-1.51	0.0657	1544	0.923	0.934	20163	1
ZBTB39	-5.24	6	-1.51	0.0658	1545	0.923	0.934	20162	1
hsa-mir-181a-2	-4.28	4	-1.51	0.0658	1546	0.923	0.934	20161	1
hsa-mir-1302-10	-4.28	4	-1.51	0.0659	1547	0.924	0.934	20160	1
OR4F5	-3.70	3	-1.51	0.0659	1548	0.924	0.934	20159	1
IRAK4	-5.24	6	-1.51	0.066	1549	0.925	0.934	20158	1
TMED4	-5.23	6	-1.50	0.0662	1550	0.927	0.934	20157	1
SMNDC1	-5.23	6	-1.50	0.0663	1551	0.927	0.934	20156	1
TAPBP	-5.23	6	-1.50	0.0663	1552	0.927	0.934	20155	1
APC2	-5.23	6	-1.50	0.0663	1553	0.927	0.934	20154	1
SCPEP1	-5.23	6	-1.50	0.0664	1554	0.927	0.934	20153	1
PSMD12	-5.23	6	-1.50	0.0664	1555	0.927	0.934	20152	1
hsa-mir-1277	-4.27	4	-1.50	0.0665	1556	0.927	0.934	20151	1
WNT2B	-5.22	6	-1.50	0.0665	1557	0.927	0.933	20150	1
RNF220	-5.22	6	-1.50	0.0665	1558	0.927	0.933	20149	1
PMPCA	-5.22	6	-1.50	0.0666	1559	0.927	0.933	20148	1
SRP19	-5.22	6	-1.50	0.0667	1560	0.928	0.933	20147	1
SHFM1	-5.22	6	-1.50	0.0668	1561	0.928	0.933	20146	1
hsa-mir-6068	-4.26	4	-1.50	0.0668	1562	0.928	0.933	20145	1
TLR3	-5.22	6	-1.50	0.0668	1563	0.928	0.933	20144	1
OGT	-4.76	5	-1.50	0.0669	1564	0.928	0.933	20143	1
hsa-mir-326	-4.26	4	-1.50	0.0669	1565	0.928	0.933	20142	1
PPP1R15B	-5.22	6	-1.50	0.0669	1566	0.928	0.933	20141	1
hsa-mir-6132	-4.26	4	-1.50	0.067	1567	0.928	0.933	20140	1
AR	-5.21	6	-1.50	0.0671	1568	0.928	0.933	20139	1
hsa-mir-5699	-4.26	4	-1.50	0.0671	1569	0.928	0.933	20138	1
BAX	-5.21	6	-1.50	0.0672	1570	0.928	0.933	20137	1
TRIM54	-5.21	6	-1.50	0.0672	1571	0.928	0.933	20136	1
DIS3	-5.21	6	-1.50	0.0672	1572	0.928	0.933	20135	1
ERBB2	-5.21	6	-1.50	0.0673	1573	0.928	0.933	20134	1
LRRIQ4	-5.21	6	-1.50	0.0673	1574	0.928	0.933	20133	1
ANAPC11	-5.21	6	-1.50	0.0674	1575	0.929	0.933	20132	1
C4orf36	-5.21	6	-1.49	0.0675	1576	0.929	0.933	20131	1
RRN3	-5.20	6	-1.49	0.0675	1577	0.929	0.932	20130	1
DCAF13	-5.20	6	-1.49	0.0676	1578	0.929	0.932	20129	1
hsa-mir-4502	-4.25	4	-1.49	0.0676	1579	0.929	0.932	20128	1
ASH1L	-5.20	6	-1.49	0.0678	1580	0.929	0.932	20127	1
CWC22	-5.20	6	-1.49	0.0678	1581	0.929	0.932	20126	1
hsa-mir-6884	-4.24	4	-1.49	0.0679	1582	0.929	0.932	20125	1
LDLRAP1	-5.20	6	-1.49	0.0679	1583	0.929	0.932	20124	1
TAX1BP3	-5.20	6	-1.49	0.068	1584	0.929	0.932	20123	1
ZNF280B	-5.19	6	-1.49	0.068	1585	0.929	0.932	20122	1
hsa-mir-6805	-4.24	4	-1.49	0.068	1586	0.929	0.932	20121	1
KCNAB2	-5.19	6	-1.49	0.0681	1587	0.929	0.932	20120	1
B3GNT8	-5.19	6	-1.49	0.0682	1588	0.929	0.932	20119	1
MDN1	-5.19	6	-1.49	0.0682	1589	0.929	0.932	20118	1
PIGH	-5.19	6	-1.49	0.0682	1590	0.929	0.932	20117	1
NT5C	-5.19	6	-1.49	0.0682	1591	0.929	0.932	20116	1
NDE1	-5.19	6	-1.49	0.0682	1592	0.929	0.932	20115	1
MT1E	-4.74	5	-1.49	0.0683	1593	0.929	0.932	20114	1
SPG21	-5.19	6	-1.49	0.0683	1594	0.929	0.932	20113	1
C7orf25	-5.19	6	-1.49	0.0684	1595	0.929	0.932	20112	1
ZDHHC16	-4.73	5	-1.49	0.0684	1596	0.929	0.932	20111	1
PPP2CA	-5.19	6	-1.49	0.0684	1597	0.929	0.932	20110	1
MED24	-5.19	6	-1.49	0.0684	1598	0.929	0.932	20109	1
TUBA3E	-4.73	5	-1.49	0.0685	1599	0.93	0.931	20108	1
ELMO3	-5.18	6	-1.49	0.0686	1600	0.93	0.931	20107	1
SPATA4	-5.18	6	-1.49	0.0686	1601	0.93	0.931	20106	1
FBXO8	-5.18	6	-1.49	0.0686	1602	0.93	0.931	20105	1
hsa-mir-3670-1	-4.23	4	-1.48	0.0688	1603	0.931	0.931	20104	1
OR2M3	-5.18	6	-1.48	0.0688	1604	0.931	0.931	20103	1
CNGA1	-5.18	6	-1.48	0.0688	1605	0.931	0.931	20102	1
METTL2B	-5.18	6	-1.48	0.069	1606	0.931	0.931	20101	1
SETDB2	-5.17	6	-1.48	0.069	1607	0.931	0.931	20100	1
DLL4	-5.17	6	-1.48	0.069	1608	0.931	0.931	20099	1
DENND1C	-5.17	6	-1.48	0.0691	1609	0.931	0.931	20098	1
SLC6A8	-5.17	6	-1.48	0.0691	1610	0.931	0.931	20097	1
POLD3	-5.17	6	-1.48	0.0691	1611	0.931	0.931	20096	1
JARID2	-5.17	6	-1.48	0.0692	1612	0.932	0.931	20095	1
hsa-mir-6845	-4.22	4	-1.48	0.0693	1613	0.933	0.931	20094	1
SPRYD7	-5.17	6	-1.48	0.0693	1614	0.933	0.931	20093	1
SLC26A1	-5.17	6	-1.48	0.0694	1615	0.933	0.931	20092	1
HORMAD2	-5.17	6	-1.48	0.0695	1616	0.933	0.931	20091	1
CAPN13	-5.16	6	-1.48	0.0695	1617	0.933	0.93	20090	1
NDUFS8	-4.71	5	-1.48	0.0696	1618	0.933	0.93	20089	1
PPWD1	-5.16	6	-1.48	0.0697	1619	0.933	0.93	20088	1
PTGDR2	-5.16	6	-1.48	0.0697	1620	0.933	0.93	20087	1
GGTLC2	-5.16	6	-1.48	0.0697	1621	0.933	0.93	20086	1
MRPL41	-4.71	5	-1.48	0.0698	1622	0.934	0.93	20085	1
hsa-mir-630	-4.21	4	-1.48	0.0699	1623	0.934	0.93	20084	1
UTP18	-5.16	6	-1.48	0.07	1624	0.934	0.93	20083	1
SLC7A7	-5.15	6	-1.48	0.0701	1625	0.934	0.93	20082	1
hsa-mir-1293	-4.21	4	-1.47	0.0702	1626	0.934	0.93	20081	1
MGST1	-5.15	6	-1.47	0.0702	1627	0.934	0.93	20080	1
LRP10	-5.15	6	-1.47	0.0703	1628	0.934	0.93	20079	1
KLK3	-4.70	5	-1.47	0.0703	1629	0.934	0.93	20078	1
ATP2B1	-5.15	6	-1.47	0.0704	1630	0.934	0.93	20077	1
BANF1	-5.15	6	-1.47	0.0705	1631	0.934	0.93	20076	1
MICAL1	-5.15	6	-1.47	0.0705	1632	0.934	0.93	20075	1
CHMP5	-5.14	6	-1.47	0.0705	1633	0.934	0.929	20074	1
HIST1H3J	-5.14	6	-1.47	0.0706	1634	0.934	0.929	20073	1
TNNT2	-5.14	6	-1.47	0.0706	1635	0.934	0.929	20072	1
MED14	-5.14	6	-1.47	0.0706	1636	0.934	0.929	20071	1
HOXD10	-5.14	6	-1.47	0.0706	1637	0.934	0.929	20070	1
TNNI3K	-4.70	5	-1.47	0.0706	1638	0.934	0.929	20069	1
METTL16	-5.14	6	-1.47	0.0706	1639	0.934	0.929	20068	1
C19orf53	-5.14	6	-1.47	0.0707	1640	0.934	0.929	20067	1
TAB3	-5.14	6	-1.47	0.0707	1641	0.934	0.929	20066	1
KCNJ18	-4.20	4	-1.47	0.0707	1642	0.934	0.929	20065	1
CRNKL1	-5.14	6	-1.47	0.0708	1643	0.934	0.929	20064	1
AUNIP	-5.14	6	-1.47	0.0708	1644	0.934	0.929	20063	1
MED1	-5.14	6	-1.47	0.0708	1645	0.934	0.929	20062	1
TBC1D8B	-5.14	6	-1.47	0.0709	1646	0.935	0.929	20061	1
MMP20	-5.14	6	-1.47	0.071	1647	0.935	0.929	20060	1
hsa-mir-3193	-4.19	4	-1.47	0.071	1648	0.936	0.929	20059	1
SYNPO2	-5.13	6	-1.47	0.0711	1649	0.936	0.929	20058	1
C1orf100	-4.68	5	-1.47	0.0712	1650	0.936	0.929	20057	1
AREL1	-5.13	6	-1.47	0.0713	1651	0.937	0.929	20056	1
CHD1	-5.13	6	-1.47	0.0714	1652	0.937	0.929	20055	1
KRTAP1-1	-5.13	6	-1.47	0.0714	1653	0.937	0.929	20054	1
SSB	-5.13	6	-1.46	0.0715	1654	0.937	0.929	20053	1
MXD3	-5.13	6	-1.46	0.0715	1655	0.937	0.928	20052	1
FTSJD2	-2.96	2	-1.46	0.0716	1656	0.937	0.928	20051	1
ARL14	-5.12	6	-1.46	0.0716	1657	0.937	0.928	20050	1
MPI	-5.12	6	-1.46	0.0716	1658	0.937	0.928	20049	1
TPH2	-5.12	6	-1.46	0.0717	1659	0.937	0.928	20048	1
C6orf47	-4.68	5	-1.46	0.0717	1660	0.937	0.928	20047	1
DMRTC2	-5.12	6	-1.46	0.0717	1661	0.937	0.928	20046	1
AFAP1	-5.12	6	-1.46	0.0717	1662	0.937	0.928	20045	1
ANGPT2	-5.12	6	-1.46	0.0718	1663	0.937	0.928	20044	1
SLC30A9	-5.12	6	-1.46	0.0718	1664	0.937	0.928	20043	1
LCN12	-5.12	6	-1.46	0.0719	1665	0.937	0.928	20042	1
PDZK1IP1	-5.12	6	-1.46	0.0719	1666	0.937	0.928	20041	1
LRP4	-5.12	6	-1.46	0.072	1667	0.937	0.928	20040	1
GPER	-5.12	6	-1.46	0.072	1668	0.937	0.928	20039	1
POTEJ	-2.95	2	-1.46	0.0722	1669	0.938	0.928	20038	1
CIZ1	-5.11	6	-1.46	0.0723	1670	0.938	0.928	20037	1
AZIN1	-5.11	6	-1.46	0.0723	1671	0.938	0.928	20036	1
HNRNPAB	-5.11	6	-1.46	0.0723	1672	0.938	0.928	20035	1
SRMS	-5.11	6	-1.46	0.0723	1673	0.938	0.928	20034	1
PA2G4	-5.11	6	-1.46	0.0724	1674	0.938	0.928	20033	1
WNT1	-5.11	6	-1.46	0.0724	1675	0.938	0.928	20032	1
TTPAL	-5.11	6	-1.46	0.0724	1676	0.938	0.928	20031	1
PLOD2	-5.11	6	-1.46	0.0726	1677	0.939	0.927	20030	1
hsa-mir-346	-4.17	4	-1.46	0.0726	1678	0.939	0.927	20029	1
UBR5	-4.66	5	-1.46	0.0726	1679	0.939	0.927	20028	1
PGAM1	-5.10	6	-1.46	0.0727	1680	0.939	0.927	20027	1
WDR75	-5.10	6	-1.46	0.0727	1681	0.939	0.927	20026	1
UBAP2L	-5.10	6	-1.46	0.0728	1682	0.939	0.927	20025	1
FCF1	-4.66	5	-1.45	0.0728	1683	0.939	0.927	20024	1
SIX4	-5.10	6	-1.45	0.0729	1684	0.939	0.927	20023	1
LCE2D	-4.65	5	-1.45	0.073	1685	0.94	0.927	20022	1
SPTBN4	-5.10	6	-1.45	0.0731	1686	0.94	0.927	20021	1
ACTG1	-5.09	6	-1.45	0.0731	1687	0.94	0.927	20020	1
PCDH11X	-5.09	6	-1.45	0.0732	1688	0.94	0.927	20019	1
HRASLS	-5.09	6	-1.45	0.0732	1689	0.94	0.927	20018	1
DHH	-5.09	6	-1.45	0.0732	1690	0.94	0.927	20017	1
SLC25A30	-5.09	6	-1.45	0.0734	1691	0.941	0.927	20016	1
FUBP3	-5.09	6	-1.45	0.0735	1692	0.941	0.927	20015	1
NAE1	-5.09	6	-1.45	0.0735	1693	0.941	0.927	20014	1
NOP14	-5.09	6	-1.45	0.0736	1694	0.941	0.926	20013	1
RAB11FIP3	-5.09	6	-1.45	0.0736	1695	0.941	0.926	20012	1
PROK2	-5.08	6	-1.45	0.0737	1696	0.941	0.926	20011	1
hsa-mir-4752	-4.15	4	-1.45	0.0737	1697	0.941	0.926	20010	1
CEBPZ	-5.08	6	-1.45	0.0738	1698	0.941	0.926	20009	1
hsa-mir-2054	-2.93	2	-1.45	0.0738	1699	0.941	0.926	20008	1
PAF1	-5.08	6	-1.45	0.0738	1700	0.941	0.926	20007	1
ATP8B3	-5.08	6	-1.45	0.0738	1701	0.941	0.926	20006	1
ZNF79	-5.08	6	-1.45	0.0738	1702	0.941	0.926	20005	1
VAC14	-5.08	6	-1.45	0.0739	1703	0.941	0.926	20004	1
TGM2	-5.08	6	-1.45	0.0739	1704	0.941	0.926	20003	1
GABRB2	-5.08	6	-1.45	0.074	1705	0.941	0.926	20002	1
POLR2H	-5.08	6	-1.45	0.074	1706	0.941	0.926	20001	1
TIMM22	-5.08	6	-1.45	0.074	1707	0.941	0.926	20000	1
hsa-mir-548ap	-3.59	3	-1.45	0.0741	1708	0.941	0.926	19999	1
TRAPPC8	-5.08	6	-1.45	0.0742	1709	0.941	0.926	19998	1
HAO2	-5.07	6	-1.45	0.0742	1710	0.941	0.926	19997	1
RUVBL2	-5.07	6	-1.45	0.0742	1711	0.941	0.926	19996	1
COMP	-5.07	6	-1.44	0.0743	1712	0.942	0.926	19995	1
C1orf68	-5.07	6	-1.44	0.0744	1713	0.942	0.926	19994	1
FBXL19	-5.07	6	-1.44	0.0744	1714	0.942	0.926	19993	1
PRSS45	-5.07	6	-1.44	0.0744	1715	0.942	0.926	19992	1
COA6	-5.07	6	-1.44	0.0745	1716	0.942	0.926	19991	1
KCNH8	-5.07	6	-1.44	0.0745	1717	0.942	0.925	19990	1
RSL24D1	-5.07	6	-1.44	0.0745	1718	0.942	0.925	19989	1
hsa-mir-4264	-4.14	4	-1.44	0.0746	1719	0.942	0.925	19988	1
IL20	-5.06	6	-1.44	0.0748	1720	0.944	0.925	19987	1
hsa-mir-1302-5	-4.13	4	-1.44	0.0751	1721	0.945	0.925	19986	1
AK6	-5.06	6	-1.44	0.0751	1722	0.945	0.925	19985	1
TBP	-5.06	6	-1.44	0.0752	1723	0.945	0.925	19984	1
COLGALT2	-5.06	6	-1.44	0.0752	1724	0.945	0.925	19983	1
TSPAN1	-5.05	6	-1.44	0.0753	1725	0.945	0.925	19982	1
hsa-mir-632	-4.12	4	-1.44	0.0755	1726	0.945	0.925	19981	1
BRI3BP	-5.05	6	-1.44	0.0755	1727	0.945	0.925	19980	1
PIH1D3	-5.05	6	-1.44	0.0755	1728	0.945	0.924	19979	1
hsa-mir-6892	-4.12	4	-1.44	0.0755	1729	0.945	0.924	19978	1
PSMC3	-5.05	6	-1.44	0.0756	1730	0.945	0.924	19977	1
HNRNPK	-5.05	6	-1.44	0.0756	1731	0.945	0.924	19976	1
TTYH2	-5.05	6	-1.44	0.0756	1732	0.945	0.924	19975	1
KARS	-5.05	6	-1.43	0.0757	1733	0.945	0.924	19974	1
SAMD15	-5.05	6	-1.43	0.0757	1734	0.945	0.924	19973	1
C12orf79	-5.05	6	-1.43	0.0757	1735	0.945	0.924	19972	1
LCN6	-5.05	6	-1.43	0.0757	1736	0.945	0.924	19971	1
CASC4	-5.05	6	-1.43	0.0758	1737	0.945	0.924	19970	1
SCNN1D	-5.05	6	-1.43	0.0758	1738	0.945	0.924	19969	1
ANXA8L1	-3.57	3	-1.43	0.0758	1739	0.945	0.924	19968	1
TRIM64	-5.04	6	-1.43	0.0758	1740	0.945	0.924	19967	1
STX6	-5.04	6	-1.43	0.0758	1741	0.945	0.924	19966	1
GSTA3	-5.04	6	-1.43	0.076	1742	0.947	0.924	19965	1
ZNF609	-4.60	5	-1.43	0.076	1743	0.947	0.924	19964	1
MED11	-5.04	6	-1.43	0.0762	1744	0.948	0.924	19963	1
hsa-mir-4273	-4.11	4	-1.43	0.0762	1745	0.948	0.924	19962	1
LAMTOR1	-4.60	5	-1.43	0.0763	1746	0.948	0.924	19961	1
SLAIN2	-5.03	6	-1.43	0.0763	1747	0.948	0.924	19960	1
SLC35C2	-5.03	6	-1.43	0.0764	1748	0.948	0.924	19959	1
MTDH	-5.03	6	-1.43	0.0764	1749	0.948	0.924	19958	1
SYMPK	-5.03	6	-1.43	0.0764	1750	0.948	0.924	19957	1
BRD7	-5.03	6	-1.43	0.0765	1751	0.948	0.923	19956	1
GLB1L3	-4.59	5	-1.43	0.0766	1752	0.949	0.923	19955	1
RGS19	-5.03	6	-1.43	0.0767	1753	0.949	0.923	19954	1
CNTRL	-5.03	6	-1.43	0.0767	1754	0.949	0.923	19953	1
SDC3	-5.03	6	-1.43	0.0767	1755	0.949	0.923	19952	1
NUP153	-5.03	6	-1.43	0.0768	1756	0.949	0.923	19951	1
FAM207A	-5.03	6	-1.43	0.0768	1757	0.949	0.923	19950	1
HIGD2A	-5.02	6	-1.43	0.0769	1758	0.949	0.923	19949	1
VPS37A	-5.02	6	-1.43	0.0769	1759	0.949	0.923	19948	1
RAB3GAP2	-5.02	6	-1.43	0.0769	1760	0.949	0.923	19947	1
KCNJ12	-5.02	6	-1.43	0.077	1761	0.949	0.923	19946	1
PMVK	-5.02	6	-1.43	0.077	1762	0.949	0.923	19945	1
ABCA13	-5.02	6	-1.42	0.0771	1763	0.949	0.923	19944	1
UBE2J2	-5.02	6	-1.42	0.0772	1764	0.95	0.923	19943	1
MEPE	-5.02	6	-1.42	0.0773	1765	0.95	0.923	19942	1
KLB	-5.02	6	-1.42	0.0773	1766	0.95	0.923	19941	1
PFN1	-5.02	6	-1.42	0.0774	1767	0.951	0.923	19940	1
CD37	-5.02	6	-1.42	0.0774	1768	0.951	0.923	19939	1
HMGN2	-5.01	6	-1.42	0.0775	1769	0.951	0.923	19938	1
GRM5	-5.01	6	-1.42	0.0776	1770	0.952	0.922	19937	1
CDK1	-5.01	6	-1.42	0.0776	1771	0.952	0.922	19936	1
CDH7	-5.01	6	-1.42	0.0777	1772	0.952	0.922	19935	1
ERCC3	-5.01	6	-1.42	0.0777	1773	0.952	0.922	19934	1
OR12D2	-5.01	6	-1.42	0.0778	1774	0.952	0.922	19933	1
hsa-mir-4435-2	-3.54	3	-1.42	0.0779	1775	0.953	0.922	19932	1
MRPL51	-5.01	6	-1.42	0.078	1776	0.953	0.922	19931	1
CASP14	-5.01	6	-1.42	0.078	1777	0.953	0.922	19930	1
SF3A2	-5.00	6	-1.42	0.0781	1778	0.954	0.922	19929	1
USP54	-5.00	6	-1.42	0.0783	1779	0.955	0.922	19928	1
PKNOX1	-5.00	6	-1.42	0.0784	1780	0.956	0.922	19927	1
FLAD1	-5.00	6	-1.42	0.0784	1781	0.956	0.922	19926	1
FOXD4L3	-4.08	4	-1.42	0.0785	1782	0.956	0.922	19925	1
NDUFA7	-4.99	6	-1.41	0.0787	1783	0.957	0.921	19924	1
CBR3	-4.56	5	-1.41	0.0787	1784	0.957	0.921	19923	1
DGCR8	-4.99	6	-1.41	0.0788	1785	0.957	0.921	19922	1
ZZZ3	-4.99	6	-1.41	0.079	1786	0.957	0.921	19921	1
BMPER	-4.99	6	-1.41	0.079	1787	0.957	0.921	19920	1
HIST1H2AD	-4.99	6	-1.41	0.079	1788	0.957	0.921	19919	1
MAPT	-4.55	5	-1.41	0.0791	1789	0.957	0.921	19918	1
ZNF799	-2.88	2	-1.41	0.0792	1790	0.957	0.921	19917	1
POF1B	-4.98	6	-1.41	0.0792	1791	0.957	0.921	19916	1
hsa-mir-203b	-2.03	1	-1.41	0.0793	1792	0.957	0.921	19915	1
POM121C	-4.98	6	-1.41	0.0794	1793	0.957	0.921	19914	1
GLTSCR1L	-4.98	6	-1.41	0.0794	1794	0.957	0.921	19913	1
DPYSL5	-4.98	6	-1.41	0.0794	1795	0.957	0.921	19912	1
CYP8B1	-4.98	6	-1.41	0.0794	1796	0.957	0.921	19911	1
hsa-mir-761	-3.52	3	-1.41	0.0795	1797	0.957	0.921	19910	1
REXO1	-4.98	6	-1.41	0.0795	1798	0.957	0.921	19909	1
EIF1AD	-4.98	6	-1.41	0.0795	1799	0.957	0.921	19908	1
HIST1H4C	-4.98	6	-1.41	0.0796	1800	0.957	0.92	19907	1
IFT43	-4.98	6	-1.41	0.0796	1801	0.957	0.92	19906	1
TTBK1	-4.98	6	-1.41	0.0796	1802	0.957	0.92	19905	1
hsa-mir-1273c	-4.06	4	-1.41	0.0796	1803	0.957	0.92	19904	1
RANBP1	-4.97	6	-1.41	0.0797	1804	0.957	0.92	19903	1
hsa-mir-1292	-4.06	4	-1.41	0.0797	1805	0.957	0.92	19902	1
KIAA0101	-4.97	6	-1.41	0.0797	1806	0.957	0.92	19901	1
CCDC96	-4.97	6	-1.41	0.0797	1807	0.957	0.92	19900	1
MPC1L	-4.97	6	-1.41	0.0797	1808	0.957	0.92	19899	1
AATF	-4.97	6	-1.41	0.0798	1809	0.957	0.92	19898	1
SPG7	-4.97	6	-1.41	0.0798	1810	0.957	0.92	19897	1
HLA-DPB1	-4.97	6	-1.41	0.0798	1811	0.957	0.92	19896	1
PELO	-4.97	6	-1.41	0.0799	1812	0.957	0.92	19895	1
WBSCR16	-4.97	6	-1.41	0.0799	1813	0.957	0.92	19894	1
hsa-mir-4690	-4.06	4	-1.41	0.0799	1814	0.957	0.92	19893	1
NonTargetingControlGuideForHuman_0974	-2.03	1	-1.40	0.08	1815	0.957	0.92	19892	1
ZNF473	-4.97	6	-1.40	0.0801	1816	0.957	0.92	19891	1
TXNIP	-4.97	6	-1.40	0.0801	1817	0.957	0.92	19890	1
ASAP3	-4.97	6	-1.40	0.0802	1818	0.957	0.92	19889	1
NonTargetingControlGuideForHuman_0724	-2.03	1	-1.40	0.0802	1819	0.957	0.92	19888	1
C1orf198	-4.96	6	-1.40	0.0802	1820	0.957	0.92	19887	1
hsa-mir-510	-4.05	4	-1.40	0.0803	1821	0.957	0.92	19886	1
USP15	-4.96	6	-1.40	0.0803	1822	0.957	0.92	19885	1
KIAA0556	-4.96	6	-1.40	0.0804	1823	0.957	0.92	19884	1
CDKN3	-4.96	6	-1.40	0.0805	1824	0.958	0.919	19883	1
DCTN3	-4.96	6	-1.40	0.0807	1825	0.959	0.919	19882	1
hsa-mir-4299	-4.05	4	-1.40	0.0807	1826	0.959	0.919	19881	1
TCF7	-4.52	5	-1.40	0.0808	1827	0.96	0.919	19880	1
KRTAP19-3	-4.95	6	-1.40	0.0809	1828	0.961	0.919	19879	1
TSGA10IP	-4.95	6	-1.40	0.081	1829	0.961	0.919	19878	1
hsa-mir-6799	-4.04	4	-1.40	0.0811	1830	0.961	0.919	19877	1
SPDYE6	-2.02	1	-1.40	0.0812	1831	0.961	0.919	19876	1
MRPL30	-4.95	6	-1.40	0.0812	1832	0.961	0.919	19875	1
ISG20L2	-4.95	6	-1.40	0.0812	1833	0.961	0.919	19874	1
MTRNR2L1	-4.04	4	-1.40	0.0813	1834	0.961	0.919	19873	1
MELK	-4.95	6	-1.40	0.0813	1835	0.961	0.919	19872	1
CACNB1	-4.95	6	-1.40	0.0813	1836	0.961	0.919	19871	1
RTFDC1	-4.94	6	-1.40	0.0814	1837	0.962	0.919	19870	1
TRA2B	-4.94	6	-1.39	0.0815	1838	0.963	0.918	19869	1
MRPL10	-4.94	6	-1.39	0.0816	1839	0.963	0.918	19868	1
POLE	-4.94	6	-1.39	0.0816	1840	0.963	0.918	19867	1
ATP13A2	-4.94	6	-1.39	0.0817	1841	0.963	0.918	19866	1
NPIPA5	-3.49	3	-1.39	0.0818	1842	0.963	0.918	19865	1
FAM25A	-4.51	5	-1.39	0.0819	1843	0.963	0.918	19864	1
FAM72B	-2.85	2	-1.39	0.0819	1844	0.963	0.918	19863	1
LBX2	-4.94	6	-1.39	0.0819	1845	0.963	0.918	19862	1
APOL5	-4.94	6	-1.39	0.0819	1846	0.963	0.918	19861	1
H1F0	-4.93	6	-1.39	0.0822	1847	0.965	0.918	19860	1
hsa-mir-210	-4.03	4	-1.39	0.0822	1848	0.965	0.918	19859	1
DDX5	-4.93	6	-1.39	0.0822	1849	0.965	0.918	19858	1
hsa-mir-3617	-4.02	4	-1.39	0.0823	1850	0.965	0.918	19857	1
PROX2	-4.93	6	-1.39	0.0824	1851	0.965	0.918	19856	1
NLRC5	-4.93	6	-1.39	0.0824	1852	0.965	0.918	19855	1
ARMC4	-4.93	6	-1.39	0.0825	1853	0.965	0.918	19854	1
hsa-mir-4715	-4.02	4	-1.39	0.0825	1854	0.965	0.918	19853	1
KAT2A	-4.93	6	-1.39	0.0825	1855	0.965	0.918	19852	1
ZBTB1	-4.93	6	-1.39	0.0825	1856	0.965	0.917	19851	1
ITGB1BP1	-4.50	5	-1.39	0.0825	1857	0.965	0.917	19850	1
CRYGC	-4.92	6	-1.39	0.0826	1858	0.965	0.917	19849	1
hsa-mir-518f	-3.48	3	-1.39	0.0826	1859	0.965	0.917	19848	1
ANXA2R	-4.92	6	-1.39	0.0827	1860	0.965	0.917	19847	1
RRAGA	-4.92	6	-1.39	0.0827	1861	0.965	0.917	19846	1
MATN4	-4.92	6	-1.39	0.0828	1862	0.965	0.917	19845	1
SIGLEC5	-4.92	6	-1.39	0.0828	1863	0.965	0.917	19844	1
JAM3	-4.92	6	-1.39	0.0829	1864	0.965	0.917	19843	1
RPL21	-4.92	6	-1.39	0.083	1865	0.965	0.917	19842	1
UBE2A	-4.92	6	-1.38	0.083	1866	0.965	0.917	19841	1
NOL9	-4.92	6	-1.38	0.0831	1867	0.965	0.917	19840	1
SPATS1	-4.92	6	-1.38	0.0831	1868	0.965	0.917	19839	1
FOXF2	-4.91	6	-1.38	0.0833	1869	0.966	0.917	19838	1
NonTargetingControlGuideForHuman_0422	-2.01	1	-1.38	0.0833	1870	0.966	0.917	19837	1
hsa-mir-7113	-3.47	3	-1.38	0.0834	1871	0.966	0.917	19836	1
hsa-mir-3136	-4.01	4	-1.38	0.0834	1872	0.966	0.917	19835	1
ZNF259	-4.91	6	-1.38	0.0834	1873	0.966	0.917	19834	1
SLC9A3	-4.91	6	-1.38	0.0835	1874	0.966	0.917	19833	1
SSTR1	-4.91	6	-1.38	0.0835	1875	0.966	0.917	19832	1
C2orf42	-4.91	6	-1.38	0.0835	1876	0.966	0.917	19831	1
PIK3IP1	-4.90	6	-1.38	0.0837	1877	0.967	0.916	19830	1
C11orf30	-4.90	6	-1.38	0.0837	1878	0.967	0.916	19829	1
FGF8	-4.90	6	-1.38	0.0837	1879	0.967	0.916	19828	1
hsa-mir-4516	-4.00	4	-1.38	0.0838	1880	0.967	0.916	19827	1
SP5	-4.90	6	-1.38	0.0838	1881	0.967	0.916	19826	1
CHCHD4	-4.90	6	-1.38	0.0839	1882	0.967	0.916	19825	1
KIAA0368	-4.90	6	-1.38	0.0839	1883	0.967	0.916	19824	1
RPL36AL	-4.90	6	-1.38	0.0839	1884	0.967	0.916	19823	1
DIP2C	-4.90	6	-1.38	0.084	1885	0.967	0.916	19822	1
TYK2	-4.90	6	-1.38	0.0841	1886	0.967	0.916	19821	1
EIF3C	-4.90	6	-1.38	0.0842	1887	0.967	0.916	19820	1
MTIF3	-4.90	6	-1.38	0.0842	1888	0.967	0.916	19819	1
YIF1A	-4.90	6	-1.38	0.0842	1889	0.967	0.916	19818	1
MLYCD	-4.90	6	-1.38	0.0842	1890	0.967	0.916	19817	1
C1orf109	-4.90	6	-1.38	0.0843	1891	0.967	0.916	19816	1
USP18	-4.89	6	-1.38	0.0843	1892	0.968	0.916	19815	1
MYH10	-4.89	6	-1.38	0.0846	1893	0.969	0.915	19814	1
MTMR2	-4.89	6	-1.37	0.0846	1894	0.969	0.915	19813	1
CHCHD2	-4.89	6	-1.37	0.0847	1895	0.97	0.915	19812	1
IPO11	-4.88	6	-1.37	0.0849	1896	0.971	0.915	19811	1
hsa-mir-652	-3.99	4	-1.37	0.0849	1897	0.971	0.915	19810	1
PLCG1	-4.88	6	-1.37	0.085	1898	0.972	0.915	19809	1
KATNA1	-4.88	6	-1.37	0.0852	1899	0.973	0.915	19808	1
PFKM	-4.45	5	-1.37	0.0852	1900	0.973	0.915	19807	1
RPL7	-4.88	6	-1.37	0.0853	1901	0.973	0.915	19806	1
COMMD5	-4.88	6	-1.37	0.0853	1902	0.973	0.915	19805	1
ARMC6	-4.88	6	-1.37	0.0854	1903	0.974	0.915	19804	1
ANO1	-4.88	6	-1.37	0.0855	1904	0.974	0.915	19803	1
PCLO	-4.87	6	-1.37	0.0855	1905	0.974	0.914	19802	1
MYL12B	-4.45	5	-1.37	0.0856	1906	0.975	0.914	19801	1
NEFH	-4.87	6	-1.37	0.0857	1907	0.975	0.914	19800	1
MATR3	-4.87	6	-1.37	0.0858	1908	0.975	0.914	19799	1
PHYH	-4.45	5	-1.37	0.0858	1909	0.975	0.914	19798	1
ZFAT	-4.87	6	-1.37	0.0858	1910	0.975	0.914	19797	1
PSMD1	-4.87	6	-1.37	0.0858	1911	0.975	0.914	19796	1
CMIP	-4.86	6	-1.36	0.0861	1912	0.977	0.914	19795	1
PRSS46	-4.86	6	-1.36	0.0862	1913	0.977	0.914	19794	1
TMCO3	-4.86	6	-1.36	0.0863	1914	0.977	0.914	19793	1
NUDT15	-4.86	6	-1.36	0.0863	1915	0.977	0.914	19792	1
KIAA1328	-4.86	6	-1.36	0.0865	1916	0.977	0.914	19791	1
LEO1	-4.86	6	-1.36	0.0865	1917	0.977	0.913	19790	1
SLC1A1	-4.85	6	-1.36	0.0867	1918	0.977	0.913	19789	1
hsa-mir-1236	-3.96	4	-1.36	0.0867	1919	0.977	0.913	19788	1
TBCE	-4.43	5	-1.36	0.0871	1920	0.977	0.913	19787	1
ITGAX	-4.85	6	-1.36	0.0872	1921	0.977	0.913	19786	1
GSTM5	-4.42	5	-1.36	0.0872	1922	0.977	0.913	19785	1
ZNF554	-4.85	6	-1.36	0.0872	1923	0.977	0.913	19784	1
ZFP30	-4.84	6	-1.36	0.0873	1924	0.977	0.913	19783	1
LENG9	-4.84	6	-1.36	0.0873	1925	0.977	0.913	19782	1
TMSB4X	-3.95	4	-1.36	0.0874	1926	0.977	0.913	19781	1
TSSK2	-4.84	6	-1.36	0.0874	1927	0.977	0.913	19780	1
CLCA2	-4.84	6	-1.36	0.0874	1928	0.977	0.913	19779	1
KLHL23	-4.84	6	-1.36	0.0875	1929	0.977	0.913	19778	1
TPSG1	-4.84	6	-1.36	0.0876	1930	0.977	0.912	19777	1
SSH3	-4.84	6	-1.36	0.0876	1931	0.977	0.912	19776	1
RWDD3	-4.84	6	-1.36	0.0876	1932	0.977	0.912	19775	1
NDUFB6	-4.84	6	-1.36	0.0876	1933	0.977	0.912	19774	1
hsa-mir-4315-1	-3.95	4	-1.36	0.0876	1934	0.977	0.912	19773	1
MYO3B	-4.84	6	-1.36	0.0877	1935	0.977	0.912	19772	1
VPS72	-4.84	6	-1.36	0.0877	1936	0.977	0.912	19771	1
PCBP1	-4.84	6	-1.36	0.0877	1937	0.977	0.912	19770	1
MRPL45	-4.84	6	-1.35	0.0877	1938	0.977	0.912	19769	1
TSPYL1	-4.84	6	-1.35	0.0878	1939	0.977	0.912	19768	1
BRD4	-4.83	6	-1.35	0.088	1940	0.977	0.912	19767	1
IL12RB2	-4.83	6	-1.35	0.088	1941	0.977	0.912	19766	1
PFDN5	-4.83	6	-1.35	0.088	1942	0.977	0.912	19765	1
hsa-mir-323b	-3.95	4	-1.35	0.088	1943	0.977	0.912	19764	1
PPP1R1C	-4.83	6	-1.35	0.088	1944	0.977	0.912	19763	1
SHARPIN	-4.83	6	-1.35	0.0881	1945	0.977	0.912	19762	1
CCPG1	-4.83	6	-1.35	0.0881	1946	0.977	0.912	19761	1
ADRA2C	-4.83	6	-1.35	0.0881	1947	0.977	0.912	19760	1
FAM178A	-4.41	5	-1.35	0.0882	1948	0.977	0.912	19759	1
CHMP4B	-4.83	6	-1.35	0.0883	1949	0.977	0.912	19758	1
RWDD2A	-4.83	6	-1.35	0.0884	1950	0.977	0.912	19757	1
hsa-mir-647	-3.94	4	-1.35	0.0885	1951	0.977	0.911	19756	1
CXXC1	-4.82	6	-1.35	0.0885	1952	0.977	0.911	19755	1
RPL4	-4.82	6	-1.35	0.0886	1953	0.977	0.911	19754	1
SLC11A1	-4.82	6	-1.35	0.0887	1954	0.977	0.911	19753	1
FTSJ2	-4.82	6	-1.35	0.0887	1955	0.977	0.911	19752	1
SLC22A25	-4.82	6	-1.35	0.0887	1956	0.977	0.911	19751	1
LRRC6	-4.82	6	-1.35	0.0887	1957	0.977	0.911	19750	1
ARHGEF16	-4.82	6	-1.35	0.0887	1958	0.977	0.911	19749	1
LYRM1	-4.82	6	-1.35	0.0888	1959	0.977	0.911	19748	1
ZNF462	-4.82	6	-1.35	0.0888	1960	0.977	0.911	19747	1
C8orf4	-4.82	6	-1.35	0.0888	1961	0.977	0.911	19746	1
C6orf58	-4.82	6	-1.35	0.0889	1962	0.977	0.911	19745	1
HDGFL1	-4.82	6	-1.35	0.089	1963	0.977	0.911	19744	1
CDC23	-4.82	6	-1.35	0.089	1964	0.977	0.911	19743	1
ZNF337	-4.81	6	-1.35	0.0891	1965	0.977	0.911	19742	1
ATL1	-4.81	6	-1.35	0.0892	1966	0.977	0.911	19741	1
SUPT6H	-4.81	6	-1.35	0.0893	1967	0.977	0.911	19740	1
TRMT61A	-4.81	6	-1.35	0.0893	1968	0.977	0.911	19739	1
SCRN2	-4.81	6	-1.35	0.0893	1969	0.977	0.911	19738	1
SLC25A38	-4.81	6	-1.34	0.0895	1970	0.977	0.911	19737	1
USP21	-4.81	6	-1.34	0.0895	1971	0.977	0.911	19736	1
CYP27B1	-4.81	6	-1.34	0.0896	1972	0.977	0.91	19735	1
hsa-mir-3065	-3.92	4	-1.34	0.0896	1973	0.977	0.91	19734	1
KRTAP17-1	-4.81	6	-1.34	0.0897	1974	0.977	0.91	19733	1
GP9	-4.80	6	-1.34	0.0897	1975	0.977	0.91	19732	1
ABCB9	-4.80	6	-1.34	0.0897	1976	0.977	0.91	19731	1
SEMA3D	-4.80	6	-1.34	0.0897	1977	0.977	0.91	19730	1
SNRPD2	-4.80	6	-1.34	0.0898	1978	0.977	0.91	19729	1
IL13	-4.80	6	-1.34	0.0898	1979	0.977	0.91	19728	1
CALCOCO1	-4.80	6	-1.34	0.0898	1980	0.977	0.91	19727	1
C4orf22	-4.80	6	-1.34	0.0898	1981	0.977	0.91	19726	1
TSPO	-4.80	6	-1.34	0.0899	1982	0.977	0.91	19725	1
RHPN1	-4.80	6	-1.34	0.09	1983	0.977	0.91	19724	1
XRCC3	-4.80	6	-1.34	0.0901	1984	0.977	0.91	19723	1
NREP	-4.80	6	-1.34	0.0901	1985	0.977	0.91	19722	1
HJURP	-4.80	6	-1.34	0.0902	1986	0.977	0.91	19721	1
SRP14	-4.80	6	-1.34	0.0902	1987	0.977	0.91	19720	1
FBXW8	-4.80	6	-1.34	0.0902	1988	0.977	0.91	19719	1
hsa-mir-4774	-3.92	4	-1.34	0.0902	1989	0.977	0.91	19718	1
hsa-mir-6752	-3.92	4	-1.34	0.0902	1990	0.977	0.91	19717	1
WDR70	-4.80	6	-1.34	0.0903	1991	0.977	0.91	19716	1
OBFC1	-4.80	6	-1.34	0.0903	1992	0.977	0.91	19715	1
B3GALT1	-4.80	6	-1.34	0.0903	1993	0.977	0.91	19714	1
FABP4	-4.79	6	-1.34	0.0903	1994	0.977	0.91	19713	1
BRIX1	-4.79	6	-1.34	0.0903	1995	0.977	0.91	19712	1
PINX1	-4.79	6	-1.34	0.0905	1996	0.977	0.909	19711	1
hsa-mir-4317	-3.91	4	-1.34	0.0906	1997	0.977	0.909	19710	1
MAP1LC3B	-4.79	6	-1.34	0.0906	1998	0.977	0.909	19709	1
COPB2	-4.79	6	-1.34	0.0907	1999	0.977	0.909	19708	1
[truncated: 19,707 more rows]

## Sheet: T6NU7441
GENE	sumZ	numObs	normZ	pval_synth	rank_synth	fdr_synth	pval_supp	rank_supp	fdr_supp
SMU1	-17.45	6	-6.28	1.66e-10	1	3.6e-06	1	21706	1
HAUS3	-16.38	6	-5.87	2.12e-09	2	1.93e-05	1	21705	1
RPS5	-16.29	6	-5.84	2.67e-09	3	1.93e-05	1	21704	1
RPS26	-15.77	6	-5.64	8.59e-09	4	4.66e-05	1	21703	1
NOP16	-14.82	6	-5.27	6.65e-08	5	0.000289	1	21702	1
PSMB3	-14.59	6	-5.19	1.06e-07	6	0.000384	1	21701	1
TICRR	-13.93	6	-4.93	4.04e-07	7	0.00106	1	21700	1
SNRPA1	-13.90	6	-4.92	4.24e-07	8	0.00106	1	21699	1
GINS3	-13.88	6	-4.92	4.41e-07	9	0.00106	1	21698	1
hsa-mir-7641-1	-11.18	4	-4.84	6.37e-07	10	0.00138	1	21697	1
RPS10-NUDT3	-9.58	3	-4.79	8.45e-07	11	0.00167	1	21696	1
SFPQ	-12.27	5	-4.75	1.03e-06	12	0.00186	1	21695	1
RPL30	-13.33	6	-4.70	1.28e-06	13	0.00214	1	21694	1
PSMA5	-13.14	6	-4.63	1.8e-06	14	0.00278	1	21693	1
PKMYT1	-13.11	6	-4.62	1.92e-06	15	0.00278	1	21692	1
LOC100132247	-13.05	6	-4.60	2.14e-06	16	0.0029	1	21691	1
RPL17	-13.00	6	-4.58	2.35e-06	17	0.003	1	21690	1
RPS24	-12.89	6	-4.54	2.86e-06	18	0.00345	1	21689	1
SPDYE2	-10.29	4	-4.43	4.78e-06	19	0.00546	1	21688	1
SPDYE5	-10.23	4	-4.40	5.43e-06	20	0.00589	1	21687	1
CBWD1	-10.20	4	-4.38	5.83e-06	21	0.00602	1	21686	1
RPL3	-12.45	6	-4.37	6.27e-06	22	0.00618	1	21685	1
PSMD7	-12.37	6	-4.34	7.23e-06	23	0.00682	1	21684	1
DHX15	-12.29	6	-4.31	8.25e-06	24	0.00704	1	21683	1
C9orf114	-11.21	5	-4.30	8.47e-06	25	0.00704	1	21682	1
SNRNP200	-12.27	6	-4.30	8.62e-06	26	0.00704	1	21681	1
ELP3	-12.26	6	-4.29	8.75e-06	27	0.00704	1	21680	1
WDR12	-12.18	6	-4.26	1e-05	28	0.00775	1	21679	1
NBPF9	-11.06	5	-4.24	1.13e-05	29	0.00843	1	21678	1
CRCP	-11.85	6	-4.14	1.76e-05	30	0.0127	1	21677	1
PCF11	-11.71	6	-4.08	2.22e-05	31	0.0155	1	21676	1
ORAOV1	-11.51	6	-4.01	3.07e-05	32	0.0208	1	21675	1
IARS	-11.43	6	-3.98	3.51e-05	33	0.0216	1	21674	1
ANKRD20A1	-10.42	5	-3.97	3.55e-05	34	0.0216	1	21673	1
RPL23	-11.42	6	-3.97	3.57e-05	35	0.0216	1	21672	1
CPSF4	-11.41	6	-3.97	3.58e-05	36	0.0216	1	21671	1
RAE1	-11.33	6	-3.94	4.11e-05	37	0.0241	1	21670	1
POLR3A	-11.25	6	-3.91	4.67e-05	38	0.0267	1	21669	1
hsa-mir-6770-1	-9.08	4	-3.86	5.66e-05	39	0.0311	1	21668	1
RPL38	-11.12	6	-3.86	5.72e-05	40	0.0311	1	21667	1
HINFP	-11.09	6	-3.85	5.95e-05	41	0.0315	1	21666	1
hsa-mir-1304	-8.97	4	-3.81	7.05e-05	42	0.0364	1	21665	1
HAUS7	-10.93	6	-3.78	7.69e-05	43	0.0388	1	21664	1
RPS17	-10.83	6	-3.75	8.86e-05	44	0.0437	1	21663	1
ANAPC4	-10.81	6	-3.74	9.17e-05	45	0.0443	1	21662	1
PSMB5	-10.71	6	-3.70	0.000108	46	0.0507	1	21661	1
hsa-mir-6859-1	-8.69	4	-3.67	0.000119	47	0.0547	1	21660	1
DDX18	-10.62	6	-3.67	0.000123	48	0.0547	1	21659	1
ARSA	-10.61	6	-3.67	0.000124	49	0.0547	1	21658	1
WDR61	-10.56	6	-3.65	0.000133	50	0.0549	1	21657	1
UBL5	-10.56	6	-3.64	0.000134	51	0.0549	1	21656	1
RPL23A	-10.56	6	-3.64	0.000135	52	0.0549	1	21655	1
DHX38	-10.55	6	-3.64	0.000135	53	0.0549	1	21654	1
hsa-mir-2277	-8.61	4	-3.64	0.000137	54	0.0549	1	21653	1
POLR2D	-10.53	6	-3.63	0.00014	55	0.0551	1	21652	1
RPL13A	-10.51	6	-3.62	0.000145	56	0.056	1	21651	1
SNRPE	-10.39	6	-3.58	0.000173	57	0.0636	1	21650	1
SNRNP70	-10.38	6	-3.58	0.000174	58	0.0636	1	21649	1
RPL13	-10.37	6	-3.57	0.000179	59	0.0636	1	21648	1
PPP4C	-10.36	6	-3.57	0.000181	60	0.0636	1	21647	1
RGPD6	-5.97	2	-3.56	0.000186	61	0.0636	1	21646	1
MAD2L1	-10.34	6	-3.56	0.000187	62	0.0636	1	21645	1
CDC23	-10.33	6	-3.56	0.000188	63	0.0636	1	21644	1
RPL24	-9.42	5	-3.55	0.00019	64	0.0636	1	21643	1
PPIAL4F	-7.30	3	-3.55	0.000191	65	0.0636	1	21642	1
EXOSC7	-10.29	6	-3.54	0.000199	66	0.0653	1	21641	1
VCP	-10.22	6	-3.51	0.000221	67	0.0716	1	21640	1
RPL18	-10.19	6	-3.50	0.000229	68	0.0731	1	21639	1
PSMB2	-10.16	6	-3.49	0.000241	69	0.0758	1	21638	1
NLE1	-10.15	6	-3.49	0.000245	70	0.0759	1	21637	1
hsa-mir-5093	-8.26	4	-3.47	0.000257	71	0.0785	1	21636	1
EEF1A1	-10.09	6	-3.46	0.000267	72	0.0805	1	21635	1
COX4I1	-10.05	6	-3.45	0.000281	73	0.0835	1	21634	1
hsa-mir-1233-1	-8.20	4	-3.44	0.000286	74	0.084	1	21633	1
NOTCH2	-10.01	6	-3.43	0.000297	75	0.0861	1	21632	1
NBPF3	-9.96	6	-3.42	0.000318	76	0.0909	1	21631	1
RPL18A	-9.90	6	-3.39	0.000346	77	0.0976	1	21630	1
PLEKHA3	-9.87	6	-3.38	0.000361	78	0.1	1	21629	1
NUFIP1	-9.83	6	-3.36	0.000384	79	0.105	1	21628	1
GPX4	-8.96	5	-3.36	0.000389	80	0.105	1	21627	1
ATP2B1	-9.81	6	-3.36	0.000392	81	0.105	1	21626	1
NonTargetingControlGuideForHuman_0993	-4.00	1	-3.35	0.000399	82	0.106	1	21625	1
TMOD4	-9.77	6	-3.34	0.000416	83	0.108	1	21624	1
RWDD1	-9.77	6	-3.34	0.000417	84	0.108	1	21623	1
CDC20	-9.74	6	-3.33	0.000433	85	0.111	1	21622	1
MOV10	-9.72	6	-3.32	0.000448	86	0.112	1	21621	1
CSNK1A1L	-9.71	6	-3.32	0.000453	87	0.112	1	21620	1
POLR2J2	-7.93	4	-3.32	0.000453	88	0.112	1	21619	1
SNRPB	-9.68	6	-3.31	0.000471	89	0.115	1	21618	1
HEATR1	-9.67	6	-3.30	0.000478	90	0.115	1	21617	1
PSMA2	-9.65	6	-3.29	0.000492	91	0.117	1	21616	1
POLR3K	-9.64	6	-3.29	0.000496	92	0.117	1	21615	1
LARS	-9.63	6	-3.29	0.000504	93	0.117	0.999	21614	1
LENG1	-9.62	6	-3.28	0.00051	94	0.117	0.999	21613	1
NME1	-7.85	4	-3.28	0.000512	95	0.117	0.999	21612	1
SLC25A45	-9.56	6	-3.26	0.000554	96	0.125	0.999	21611	1
SLC7A6OS	-9.55	6	-3.26	0.000561	97	0.126	0.999	21610	1
ACTR3	-9.54	6	-3.25	0.000568	98	0.126	0.999	21609	1
COPE	-9.53	6	-3.25	0.000577	99	0.126	0.999	21608	1
RPS15A	-9.48	6	-3.23	0.000617	100	0.129	0.999	21607	1
YTHDF1	-9.47	6	-3.23	0.000625	101	0.129	0.999	21606	1
IMP4	-9.47	6	-3.23	0.000625	102	0.129	0.999	21605	1
RPS3	-9.47	6	-3.23	0.000628	103	0.129	0.999	21604	1
SNRPC	-7.73	4	-3.23	0.000628	104	0.129	0.999	21603	1
LOC440243	-7.73	4	-3.22	0.00063	105	0.129	0.999	21602	1
hsa-mir-648	-7.73	4	-3.22	0.000631	106	0.129	0.999	21601	1
LGALS9B	-9.44	6	-3.21	0.000655	107	0.133	0.999	21600	1
RNASEK	-9.42	6	-3.21	0.000673	108	0.134	0.999	21599	1
OTOG	-9.41	6	-3.20	0.00068	109	0.134	0.999	21598	1
ZNF273	-9.41	6	-3.20	0.00068	110	0.134	0.999	21597	1
RIMS4	-9.39	6	-3.20	0.000696	111	0.136	0.999	21596	1
RECQL5	-9.30	6	-3.16	0.000785	112	0.152	0.999	21595	1
TUT1	-9.27	6	-3.15	0.000814	113	0.155	0.999	21594	1
ABCC6	-9.27	6	-3.15	0.000815	114	0.155	0.999	21593	1
hsa-mir-3680-1	-7.55	4	-3.14	0.00084	115	0.159	0.999	21592	1
PCDHGC3	-5.32	2	-3.13	0.000882	116	0.164	0.999	21591	1
KBTBD12	-9.21	6	-3.13	0.000882	117	0.164	0.999	21590	1
SRFBP1	-9.20	6	-3.12	0.000894	118	0.164	0.999	21589	1
FAM105B	-9.18	6	-3.11	0.000922	119	0.168	0.999	21588	1
TBC1D3F	-5.28	2	-3.10	0.000956	120	0.173	0.999	21587	1
CHEK1	-9.14	6	-3.10	0.000967	121	0.173	0.999	21586	1
TMEM230	-9.13	6	-3.10	0.000979	122	0.174	0.999	21585	1
TP53TG3	-8.33	5	-3.09	0.000985	123	0.174	0.999	21584	1
RPS20	-9.12	6	-3.09	0.000997	124	0.174	0.999	21583	1
REEP3	-9.09	6	-3.08	0.00103	125	0.179	0.999	21582	1
PPIL2	-9.07	6	-3.07	0.00105	126	0.181	0.999	21581	1
IFNA4	-8.28	5	-3.07	0.00106	127	0.181	0.999	21580	1
PCNA	-9.05	6	-3.06	0.00109	128	0.184	0.999	21579	1
MDM2	-9.04	6	-3.06	0.00109	129	0.184	0.999	21578	1
SAMD4A	-9.03	6	-3.06	0.00111	130	0.185	0.999	21577	1
hsa-mir-566	-7.37	4	-3.06	0.00112	131	0.186	0.999	21576	1
PSMG3	-8.99	6	-3.04	0.00116	132	0.192	0.999	21575	1
CBWD5	-7.32	4	-3.03	0.00121	133	0.198	0.999	21574	1
RPL34	-8.95	6	-3.03	0.00123	134	0.198	0.999	21573	1
RPL21	-8.93	6	-3.02	0.00127	135	0.204	0.999	21572	1
DCP1B	-8.89	6	-3.00	0.00133	136	0.209	0.999	21571	1
PSMB7	-8.88	6	-3.00	0.00134	137	0.209	0.999	21570	1
EIF3I	-8.88	6	-3.00	0.00134	138	0.209	0.999	21569	1
RRM2	-8.88	6	-3.00	0.00134	139	0.209	0.999	21568	1
WDR82	-8.88	6	-3.00	0.00135	140	0.209	0.999	21567	1
BUD31	-8.09	5	-2.99	0.00138	141	0.211	0.999	21566	1
OSCAR	-8.86	6	-2.99	0.00138	142	0.211	0.999	21565	1
B3GAT3	-8.85	6	-2.99	0.0014	143	0.212	0.999	21564	1
RTCA	-8.85	6	-2.99	0.0014	144	0.212	0.999	21563	1
PDDC1	-8.84	6	-2.98	0.00142	145	0.212	0.999	21562	1
RPLP0	-8.83	6	-2.98	0.00142	146	0.212	0.999	21561	1
WDR74	-8.83	6	-2.98	0.00144	147	0.212	0.999	21560	1
hsa-mir-6758	-7.19	4	-2.97	0.00148	148	0.215	0.999	21559	1
SUPT5H	-8.80	6	-2.97	0.00148	149	0.215	0.999	21558	1
PPWD1	-8.78	6	-2.96	0.00153	150	0.22	0.998	21557	1
KRTAP29-1	-8.77	6	-2.96	0.00154	151	0.22	0.998	21556	1
TCP1	-8.77	6	-2.96	0.00155	152	0.22	0.998	21555	1
PSMD14	-8.77	6	-2.96	0.00155	153	0.22	0.998	21554	1
IZUMO1	-8.75	6	-2.95	0.00157	154	0.222	0.998	21553	1
UTP15	-8.73	6	-2.95	0.00161	155	0.224	0.998	21552	1
TCEANC	-8.73	6	-2.95	0.00161	156	0.224	0.998	21551	1
FAM96B	-8.72	6	-2.94	0.00164	157	0.225	0.998	21550	1
KPNB1	-7.96	5	-2.94	0.00164	158	0.225	0.998	21549	1
CASC5	-8.69	6	-2.93	0.0017	159	0.232	0.998	21548	1
TRIM64	-8.68	6	-2.92	0.00173	160	0.235	0.998	21547	1
EIF5	-8.61	6	-2.90	0.00188	161	0.253	0.998	21546	1
TUBGCP6	-8.60	6	-2.89	0.0019	162	0.254	0.998	21545	1
PSMA3	-8.60	6	-2.89	0.00191	163	0.254	0.998	21544	1
CDK2AP2	-8.58	6	-2.89	0.00194	164	0.257	0.998	21543	1
GNL2	-8.57	6	-2.88	0.00198	165	0.26	0.998	21542	1
BRF1	-8.56	6	-2.88	0.00199	166	0.26	0.998	21541	1
KIF17	-8.54	6	-2.87	0.00204	167	0.264	0.998	21540	1
DHFR	-7.79	5	-2.87	0.00205	168	0.264	0.998	21539	1
SPACA7	-8.53	6	-2.87	0.00206	169	0.264	0.998	21538	1
LTV1	-8.53	6	-2.87	0.00207	170	0.264	0.998	21537	1
ATP6V0D1	-8.53	6	-2.87	0.00208	171	0.264	0.998	21536	1
RAC1	-8.52	6	-2.86	0.0021	172	0.265	0.998	21535	1
RBM18	-8.50	6	-2.86	0.00215	173	0.269	0.998	21534	1
ZBTB39	-8.49	6	-2.85	0.00218	174	0.271	0.998	21533	1
NARG2	-8.48	6	-2.85	0.00219	175	0.271	0.998	21532	1
U2AF1	-8.47	6	-2.84	0.00222	176	0.274	0.998	21531	1
RPL35	-8.46	6	-2.84	0.00225	177	0.276	0.998	21530	1
MTOR	-8.45	6	-2.84	0.00227	178	0.277	0.998	21529	1
INPP5E	-8.43	6	-2.83	0.00232	179	0.281	0.998	21528	1
COPA	-8.43	6	-2.83	0.00233	180	0.281	0.998	21527	1
ZBTB34	-8.43	6	-2.83	0.00235	181	0.281	0.998	21526	1
hsa-mir-5193	-6.87	4	-2.82	0.00238	182	0.282	0.998	21525	1
CCNA2	-8.41	6	-2.82	0.00238	183	0.282	0.998	21524	1
C2orf27A	-8.41	6	-2.82	0.0024	184	0.283	0.998	21523	1
EIF2B3	-8.40	6	-2.82	0.00242	185	0.284	0.998	21522	1
L3MBTL2	-8.39	6	-2.81	0.00244	186	0.285	0.998	21521	1
NIP7	-8.37	6	-2.81	0.0025	187	0.29	0.998	21520	1
FBL	-8.36	6	-2.80	0.00255	188	0.295	0.997	21519	1
EPN3	-8.34	6	-2.79	0.0026	189	0.298	0.997	21518	1
EIF1AX	-8.33	6	-2.79	0.00262	190	0.298	0.997	21517	1
NRN1L	-8.33	6	-2.79	0.00263	191	0.298	0.997	21516	1
BRF2	-8.33	6	-2.79	0.00264	192	0.299	0.997	21515	1
GTF3A	-8.32	6	-2.79	0.00267	193	0.299	0.997	21514	1
POLR3B	-8.31	6	-2.78	0.00268	194	0.299	0.997	21513	1
PTPN23	-8.31	6	-2.78	0.00269	195	0.299	0.997	21512	1
hsa-mir-3687	-6.78	4	-2.78	0.00271	196	0.301	0.997	21511	1
NTNG1	-8.29	6	-2.78	0.00275	197	0.301	0.997	21510	1
hsa-mir-548w	-5.86	3	-2.78	0.00275	198	0.301	0.997	21509	1
PRPF8	-8.29	6	-2.78	0.00276	199	0.301	0.997	21508	1
CDCA8	-8.28	6	-2.77	0.00278	200	0.301	0.997	21507	1
ARIH1	-8.27	6	-2.77	0.00283	201	0.303	0.997	21506	1
FBXO40	-8.27	6	-2.77	0.00283	202	0.303	0.997	21505	1
LRR1	-8.26	6	-2.77	0.00284	203	0.303	0.997	21504	1
RPL11	-8.26	6	-2.76	0.00287	204	0.303	0.997	21503	1
RNPS1	-8.26	6	-2.76	0.00287	205	0.303	0.997	21502	1
GAPDH	-8.25	6	-2.76	0.00289	206	0.303	0.997	21501	1
hsa-mir-3651	-6.74	4	-2.76	0.00289	207	0.303	0.997	21500	1
PPP1R35	-8.23	6	-2.75	0.00295	208	0.306	0.997	21499	1
CNPY2	-8.23	6	-2.75	0.00295	209	0.306	0.997	21498	1
hsa-mir-1284	-6.72	4	-2.75	0.00296	210	0.306	0.997	21497	1
ZNHIT6	-8.22	6	-2.75	0.00299	211	0.307	0.997	21496	1
DOLPP1	-8.20	6	-2.74	0.00306	212	0.313	0.997	21495	1
hsa-mir-6812	-6.69	4	-2.74	0.00309	213	0.313	0.997	21494	1
TBC1D3	-8.19	6	-2.74	0.00309	214	0.313	0.997	21493	1
ABHD8	-8.19	6	-2.74	0.00312	215	0.315	0.997	21492	1
hsa-mir-3617	-6.68	4	-2.73	0.00315	216	0.316	0.997	21491	1
EIF3B	-7.45	5	-2.72	0.00323	217	0.323	0.997	21490	1
CPEB1	-7.44	5	-2.72	0.00325	218	0.323	0.997	21489	1
hsa-mir-548ag-1	-6.65	4	-2.72	0.00326	219	0.323	0.997	21488	1
POLE2	-7.43	5	-2.72	0.00329	220	0.325	0.997	21487	1
ATP6V0C	-8.12	6	-2.71	0.00337	221	0.331	0.997	21486	1
ERCC6L	-8.11	6	-2.71	0.00338	222	0.331	0.997	21485	1
OMA1	-8.10	6	-2.70	0.00344	223	0.335	0.997	21484	1
MED8	-8.09	6	-2.70	0.00347	224	0.335	0.997	21483	1
CPOX	-8.09	6	-2.70	0.00347	225	0.335	0.997	21482	1
ARHGEF18	-8.08	6	-2.70	0.00351	226	0.337	0.996	21481	1
hsa-mir-1224	-6.59	4	-2.69	0.00353	227	0.338	0.996	21480	1
NRF1	-8.06	6	-2.69	0.00361	228	0.344	0.996	21479	1
RPL10A	-8.05	6	-2.68	0.00363	229	0.344	0.996	21478	1
ZCCHC2	-8.05	6	-2.68	0.00366	230	0.345	0.996	21477	1
hsa-mir-3118-1	-3.28	1	-2.68	0.0037	231	0.345	0.996	21476	1
HAUS8	-8.03	6	-2.68	0.00372	232	0.345	0.996	21475	1
BROX	-8.03	6	-2.68	0.00373	233	0.345	0.996	21474	1
CSNK1A1	-8.03	6	-2.68	0.00373	234	0.345	0.996	21473	1
MED17	-8.03	6	-2.67	0.00374	235	0.345	0.996	21472	1
OSBP	-8.02	6	-2.67	0.00376	236	0.345	0.996	21471	1
SF3A3	-8.02	6	-2.67	0.00377	237	0.345	0.996	21470	1
POLA1	-7.32	5	-2.67	0.00378	238	0.345	0.996	21469	1
MED11	-8.01	6	-2.67	0.00381	239	0.346	0.996	21468	1
VMP1	-8.01	6	-2.67	0.00382	240	0.346	0.996	21467	1
PRIM2	-7.99	6	-2.66	0.0039	241	0.351	0.996	21466	1
EIF6	-7.98	6	-2.66	0.00393	242	0.351	0.996	21465	1
RPS4X	-7.98	6	-2.66	0.00393	243	0.351	0.996	21464	1
HIST2H2BF	-7.97	6	-2.65	0.004	244	0.355	0.996	21463	1
hsa-mir-8078	-6.51	4	-2.65	0.004	245	0.355	0.996	21462	1
C19orf48	-7.96	6	-2.65	0.00403	246	0.356	0.996	21461	1
KIAA2018	-7.94	6	-2.64	0.00411	247	0.359	0.996	21460	1
RTL1	-7.94	6	-2.64	0.00411	248	0.359	0.996	21459	1
DIDO1	-7.93	6	-2.64	0.00416	249	0.359	0.996	21458	1
RPL37A	-7.93	6	-2.64	0.00416	250	0.359	0.996	21457	1
MED30	-7.93	6	-2.64	0.00416	251	0.359	0.996	21456	1
NUDT4	-7.93	6	-2.64	0.00417	252	0.359	0.996	21455	1
PLK2	-7.23	5	-2.63	0.00422	253	0.361	0.996	21454	1
RUVBL1	-7.92	6	-2.63	0.00424	254	0.361	0.996	21453	1
SLC9A1	-7.92	6	-2.63	0.00424	255	0.361	0.996	21452	1
TXNL4A	-7.91	6	-2.63	0.00427	256	0.361	0.996	21451	1
RPL15	-7.91	6	-2.63	0.00428	257	0.361	0.996	21450	1
YARS	-7.90	6	-2.63	0.00432	258	0.364	0.996	21449	1
HIST1H2BF	-7.89	6	-2.62	0.00436	259	0.365	0.996	21448	1
VARS	-7.88	6	-2.62	0.00441	260	0.368	0.996	21447	1
ZNF429	-7.88	6	-2.62	0.00443	261	0.368	0.996	21446	1
DSN1	-7.88	6	-2.62	0.00444	262	0.368	0.996	21445	1
TUBB	-7.86	6	-2.61	0.0045	263	0.371	0.996	21444	1
MED9	-7.85	6	-2.61	0.00455	264	0.374	0.995	21443	1
ATOX1	-7.85	6	-2.60	0.00459	265	0.374	0.995	21442	1
PRDX1	-7.16	5	-2.60	0.0046	266	0.374	0.995	21441	1
HIST2H2AC	-7.16	5	-2.60	0.0046	267	0.374	0.995	21440	1
NUP54	-7.84	6	-2.60	0.00461	268	0.374	0.995	21439	1
PPIAL4A	-7.83	6	-2.60	0.00468	269	0.378	0.995	21438	1
TRIM49	-6.39	4	-2.60	0.00472	270	0.379	0.995	21437	1
hsa-mir-4693	-4.51	2	-2.59	0.00473	271	0.379	0.995	21436	1
TRIM33	-7.79	6	-2.59	0.00487	272	0.389	0.995	21435	1
GMPPB	-7.79	6	-2.58	0.00489	273	0.389	0.995	21434	1
BTF3	-7.78	6	-2.58	0.00495	274	0.392	0.995	21433	1
RPRD2	-7.77	6	-2.58	0.00499	275	0.392	0.995	21432	1
PHB2	-7.77	6	-2.58	0.00499	276	0.392	0.995	21431	1
TRIM49B	-3.17	1	-2.58	0.00501	277	0.392	0.995	21430	1
CDC73	-7.76	6	-2.57	0.00503	278	0.392	0.995	21429	1
UNC50	-7.76	6	-2.57	0.00507	279	0.393	0.995	21428	1
PSMC3	-7.76	6	-2.57	0.00508	280	0.393	0.995	21427	1
PIH1D3	-7.75	6	-2.57	0.00511	281	0.393	0.995	21426	1
MYC	-7.75	6	-2.57	0.00513	282	0.393	0.995	21425	1
TUBG1	-7.74	6	-2.56	0.00517	283	0.393	0.995	21424	1
HIST1H2BO	-7.73	6	-2.56	0.00519	284	0.393	0.995	21423	1
WDR1	-7.73	6	-2.56	0.0052	285	0.393	0.995	21422	1
NAPA	-7.73	6	-2.56	0.0052	286	0.393	0.995	21421	1
SMN2	-4.46	2	-2.56	0.0052	287	0.393	0.995	21420	1
NFE2L2	-7.73	6	-2.56	0.00522	288	0.393	0.995	21419	1
NFRKB	-7.73	6	-2.56	0.00524	289	0.393	0.995	21418	1
CEP85	-7.71	6	-2.55	0.00533	290	0.399	0.995	21417	1
CCDC129	-7.70	6	-2.55	0.00539	291	0.401	0.995	21416	1
TBCC	-7.70	6	-2.55	0.0054	292	0.401	0.995	21415	1
NXPH4	-7.03	5	-2.55	0.00541	293	0.401	0.995	21414	1
CPSF2	-7.69	6	-2.54	0.00547	294	0.404	0.995	21413	1
CHMP1A	-7.68	6	-2.54	0.00552	295	0.406	0.994	21412	1
FAM157A	-7.68	6	-2.54	0.00554	296	0.406	0.994	21411	1
RAD18	-7.67	6	-2.54	0.00558	297	0.408	0.994	21410	1
hsa-mir-6783	-6.25	4	-2.53	0.00565	298	0.41	0.994	21409	1
AFMID	-7.65	6	-2.53	0.00568	299	0.41	0.994	21408	1
hsa-mir-3670-1	-6.25	4	-2.53	0.00568	300	0.41	0.994	21407	1
ZNF672	-7.65	6	-2.53	0.0057	301	0.41	0.994	21406	1
FAM214B	-7.64	6	-2.53	0.00574	302	0.41	0.994	21405	1
SRGAP2B	-7.64	6	-2.53	0.00576	303	0.41	0.994	21404	1
JTB	-7.64	6	-2.53	0.00576	304	0.41	0.994	21403	1
POLR2L	-7.64	6	-2.53	0.00577	305	0.41	0.994	21402	1
VILL	-7.64	6	-2.53	0.00578	306	0.41	0.994	21401	1
SGPL1	-7.63	6	-2.52	0.0058	307	0.41	0.994	21400	1
CHMP3	-7.63	6	-2.52	0.00584	308	0.41	0.994	21399	1
GPS1	-7.63	6	-2.52	0.00585	309	0.41	0.994	21398	1
RPS8	-7.63	6	-2.52	0.00585	310	0.41	0.994	21397	1
RPL26	-7.61	6	-2.52	0.00592	311	0.412	0.994	21396	1
hsa-mir-3135b	-6.21	4	-2.52	0.00594	312	0.412	0.994	21395	1
CCDC101	-7.61	6	-2.52	0.00595	313	0.412	0.994	21394	1
DCAF13	-7.60	6	-2.51	0.006	314	0.414	0.994	21393	1
RPS19	-7.60	6	-2.51	0.00603	315	0.414	0.994	21392	1
GDF7	-7.60	6	-2.51	0.00604	316	0.414	0.994	21391	1
hsa-mir-4636	-6.20	4	-2.51	0.00607	317	0.414	0.994	21390	1
ACKR3	-7.59	6	-2.51	0.0061	318	0.414	0.994	21389	1
GSTK1	-7.59	6	-2.51	0.00611	319	0.414	0.994	21388	1
CATSPER1	-6.92	5	-2.50	0.00614	320	0.414	0.994	21387	1
RGPD2	-6.19	4	-2.50	0.00615	321	0.414	0.994	21386	1
INVS	-7.58	6	-2.50	0.00616	322	0.414	0.994	21385	1
BCL2L10	-7.58	6	-2.50	0.00618	323	0.414	0.994	21384	1
LCNL1	-7.57	6	-2.50	0.0062	324	0.414	0.994	21383	1
TUBA4A	-7.57	6	-2.50	0.0062	325	0.414	0.994	21382	1
ZNF771	-7.57	6	-2.50	0.00625	326	0.415	0.994	21381	1
RAPGEF1	-7.56	6	-2.50	0.00629	327	0.415	0.994	21380	1
COQ2	-7.56	6	-2.50	0.0063	328	0.415	0.994	21379	1
PHLDB1	-7.56	6	-2.49	0.0063	329	0.415	0.994	21378	1
RPL9	-7.56	6	-2.49	0.00631	330	0.415	0.994	21377	1
C19orf10	-7.55	6	-2.49	0.00636	331	0.416	0.994	21376	1
HSPA9	-7.54	6	-2.49	0.00639	332	0.416	0.994	21375	1
C9orf89	-7.54	6	-2.49	0.00639	333	0.416	0.994	21374	1
hsa-mir-1273c	-6.16	4	-2.49	0.0064	334	0.416	0.994	21373	1
HNRNPM	-7.54	6	-2.49	0.00643	335	0.417	0.994	21372	1
PPP2CA	-7.52	6	-2.48	0.00656	336	0.424	0.993	21371	1
BCL2L2-PABPN1	-7.51	6	-2.48	0.0066	337	0.425	0.993	21370	1
ADAMTSL5	-7.51	6	-2.48	0.00662	338	0.425	0.993	21369	1
GRPEL1	-7.51	6	-2.48	0.00663	339	0.425	0.993	21368	1
VRK1	-7.51	6	-2.48	0.00666	340	0.425	0.993	21367	1
NUP62	-7.49	6	-2.47	0.00674	341	0.429	0.993	21366	1
POLR1C	-7.48	6	-2.47	0.00685	342	0.435	0.993	21365	1
WDR43	-7.46	6	-2.46	0.00697	343	0.441	0.993	21364	1
BTBD7	-7.46	6	-2.46	0.00701	344	0.441	0.993	21363	1
KRTCAP2	-7.46	6	-2.46	0.00701	345	0.441	0.993	21362	1
DCTN1	-7.45	6	-2.45	0.00706	346	0.442	0.993	21361	1
NUP93	-7.45	6	-2.45	0.00707	347	0.442	0.993	21360	1
ASB17	-6.80	5	-2.45	0.00709	348	0.442	0.993	21359	1
LSM2	-7.45	6	-2.45	0.0071	349	0.442	0.993	21358	1
TPM3	-7.44	6	-2.45	0.00714	350	0.443	0.993	21357	1
hsa-mir-4419b	-6.07	4	-2.45	0.00717	351	0.443	0.993	21356	1
DARS	-7.43	6	-2.45	0.00722	352	0.444	0.993	21355	1
SCYL1	-7.43	6	-2.45	0.00723	353	0.444	0.993	21354	1
DYNLRB1	-7.43	6	-2.44	0.00725	354	0.445	0.993	21353	1
RING1	-7.42	6	-2.44	0.00731	355	0.447	0.993	21352	1
TGIF1	-7.41	6	-2.44	0.00734	356	0.448	0.993	21351	1
CLECL1	-7.40	6	-2.43	0.00745	357	0.451	0.993	21350	1
LIMS3L	-3.02	1	-2.43	0.00745	358	0.451	0.993	21349	1
RPL8	-7.40	6	-2.43	0.00748	359	0.451	0.993	21348	1
POTEM	-3.02	1	-2.43	0.00749	360	0.451	0.993	21347	1
STX4	-7.39	6	-2.43	0.00753	361	0.452	0.992	21346	1
BARD1	-7.39	6	-2.43	0.00755	362	0.452	0.992	21345	1
LOC729059	-5.22	3	-2.43	0.00755	363	0.452	0.992	21344	1
FIBIN	-7.38	6	-2.43	0.00761	364	0.454	0.992	21343	1
ASH2L	-7.37	6	-2.42	0.00766	365	0.455	0.992	21342	1
NonTargetingControlGuideForHuman_0489	-3.01	1	-2.42	0.00774	366	0.458	0.992	21341	1
RPL27A	-7.36	6	-2.42	0.00775	367	0.458	0.992	21340	1
GGTLC2	-7.35	6	-2.42	0.00783	368	0.46	0.992	21339	1
HSPA12B	-7.35	6	-2.42	0.00784	369	0.46	0.992	21338	1
NOP14	-7.35	6	-2.42	0.00785	370	0.46	0.992	21337	1
SNRPD1	-7.35	6	-2.41	0.00788	371	0.461	0.992	21336	1
LRRC37A	-7.34	6	-2.41	0.00792	372	0.462	0.992	21335	1
EIF4A3	-7.34	6	-2.41	0.00793	373	0.462	0.992	21334	1
CFI	-7.34	6	-2.41	0.00798	374	0.463	0.992	21333	1
SERBP1	-7.33	6	-2.41	0.00802	375	0.463	0.992	21332	1
RSL24D1	-7.33	6	-2.41	0.00803	376	0.463	0.992	21331	1
SLC39A2	-7.33	6	-2.41	0.00804	377	0.463	0.992	21330	1
CTAGE4	-7.32	6	-2.40	0.0081	378	0.463	0.992	21329	1
TYSND1	-7.32	6	-2.40	0.00812	379	0.463	0.992	21328	1
SPATA22	-7.32	6	-2.40	0.00812	380	0.463	0.992	21327	1
ATP6V1B2	-7.32	6	-2.40	0.00812	381	0.463	0.992	21326	1
hsa-mir-578	-5.97	4	-2.40	0.00816	382	0.464	0.992	21325	1
POLR3H	-6.67	5	-2.40	0.00818	383	0.464	0.992	21324	1
NDUFAF2	-7.31	6	-2.40	0.00821	384	0.464	0.992	21323	1
MTRNR2L7	-5.96	4	-2.40	0.00826	385	0.466	0.992	21322	1
SUPT16H	-7.29	6	-2.39	0.00833	386	0.468	0.992	21321	1
HIST2H3A	-6.65	5	-2.39	0.00837	387	0.468	0.992	21320	1
GLIPR1L2	-7.29	6	-2.39	0.00837	388	0.468	0.992	21319	1
SLCO2A1	-7.28	6	-2.39	0.00842	389	0.469	0.992	21318	1
PSMA6	-7.28	6	-2.39	0.00842	390	0.469	0.992	21317	1
REXO1L1	-7.28	6	-2.39	0.00849	391	0.471	0.992	21316	1
FEN1	-7.27	6	-2.39	0.00852	392	0.472	0.991	21315	1
ZNF492	-7.27	6	-2.38	0.00855	393	0.472	0.991	21314	1
ZBTB41	-7.26	6	-2.38	0.00863	394	0.473	0.991	21313	1
CCDC64B	-7.26	6	-2.38	0.00864	395	0.473	0.991	21312	1
HSPE1	-7.26	6	-2.38	0.00865	396	0.473	0.991	21311	1
TTC25	-7.26	6	-2.38	0.00866	397	0.473	0.991	21310	1
TRAIP	-7.26	6	-2.38	0.00867	398	0.473	0.991	21309	1
OCM2	-5.91	4	-2.37	0.00881	399	0.479	0.991	21308	1
GPN3	-7.23	6	-2.37	0.00889	400	0.482	0.991	21307	1
NonTargetingControlGuideForHuman_0820	-2.95	1	-2.37	0.0089	401	0.482	0.991	21306	1
BANF1	-7.22	6	-2.37	0.00896	402	0.484	0.991	21305	1
hsa-mir-4672	-5.90	4	-2.37	0.00899	403	0.484	0.991	21304	1
YIF1B	-7.20	6	-2.36	0.00915	404	0.491	0.991	21303	1
OVGP1	-7.20	6	-2.36	0.00916	405	0.491	0.991	21302	1
MDN1	-7.20	6	-2.36	0.00919	406	0.491	0.991	21301	1
ANXA13	-7.19	6	-2.36	0.00925	407	0.493	0.991	21300	1
IDH1	-7.19	6	-2.35	0.00929	408	0.493	0.991	21299	1
NKX2-8	-7.19	6	-2.35	0.0093	409	0.493	0.991	21298	1
MPEG1	-7.19	6	-2.35	0.00932	410	0.493	0.991	21297	1
TMEM235	-7.17	6	-2.35	0.00943	411	0.498	0.991	21296	1
NAPG	-5.07	3	-2.35	0.00948	412	0.499	0.991	21295	1
PSMC1	-7.17	6	-2.35	0.00949	413	0.499	0.991	21294	1
THOC3	-7.17	6	-2.35	0.00951	414	0.499	0.99	21293	1
NARS2	-7.16	6	-2.34	0.0096	415	0.501	0.99	21292	1
PRPF38B	-7.16	6	-2.34	0.0096	416	0.501	0.99	21291	1
HBG1	-7.15	6	-2.34	0.00965	417	0.501	0.99	21290	1
HPGDS	-7.15	6	-2.34	0.00967	418	0.501	0.99	21289	1
ABT1	-7.15	6	-2.34	0.00969	419	0.501	0.99	21288	1
TMSB4X	-5.83	4	-2.34	0.00971	420	0.501	0.99	21287	1
TBCEL	-7.14	6	-2.34	0.00973	421	0.501	0.99	21286	1
SEMA6A	-7.14	6	-2.34	0.00975	422	0.501	0.99	21285	1
RAD9A	-7.14	6	-2.34	0.00975	423	0.501	0.99	21284	1
SYMPK	-7.13	6	-2.33	0.00984	424	0.503	0.99	21283	1
hsa-mir-3648	-5.82	4	-2.33	0.00988	425	0.503	0.99	21282	1
hsa-mir-483	-5.82	4	-2.33	0.00988	426	0.503	0.99	21281	1
hsa-mir-326	-5.82	4	-2.33	0.00989	427	0.503	0.99	21280	1
NPIPL3	-4.11	2	-2.33	0.00992	428	0.503	0.99	21279	1
POP5	-7.12	6	-2.33	0.00995	429	0.504	0.99	21278	1
PDZRN3	-7.11	6	-2.32	0.0101	430	0.507	0.99	21277	1
CNTRL	-7.11	6	-2.32	0.0101	431	0.507	0.99	21276	1
ITGAM	-7.10	6	-2.32	0.0102	432	0.511	0.99	21275	1
hsa-mir-302d	-5.80	4	-2.32	0.0102	433	0.511	0.99	21274	1
EIF3D	-7.09	6	-2.32	0.0103	434	0.514	0.99	21273	1
B3GALT6	-7.09	6	-2.31	0.0103	435	0.514	0.99	21272	1
RPL32	-7.09	6	-2.31	0.0103	436	0.514	0.99	21271	1
PDE6D	-7.08	6	-2.31	0.0104	437	0.514	0.99	21270	1
C7orf10	-7.08	6	-2.31	0.0104	438	0.515	0.99	21269	1
TMEM30A	-7.08	6	-2.31	0.0104	439	0.515	0.99	21268	1
hsa-mir-1305	-5.77	4	-2.31	0.0105	440	0.517	0.99	21267	1
EIF4B	-7.06	6	-2.31	0.0106	441	0.519	0.989	21266	1
KCNA2	-7.06	6	-2.31	0.0106	442	0.519	0.989	21265	1
DDX55	-7.06	6	-2.30	0.0106	443	0.519	0.989	21264	1
SLC39A9	-7.06	6	-2.30	0.0106	444	0.519	0.989	21263	1
KCNN3	-7.06	6	-2.30	0.0106	445	0.519	0.989	21262	1
MEPCE	-7.05	6	-2.30	0.0107	446	0.519	0.989	21261	1
ORC6	-7.05	6	-2.30	0.0107	447	0.519	0.989	21260	1
NUMBL	-7.05	6	-2.30	0.0107	448	0.519	0.989	21259	1
CPVL	-7.05	6	-2.30	0.0107	449	0.519	0.989	21258	1
HOXD12	-6.43	5	-2.30	0.0108	450	0.521	0.989	21257	1
DLEC1	-7.04	6	-2.30	0.0109	451	0.523	0.989	21256	1
HDAC1	-7.03	6	-2.29	0.011	452	0.526	0.989	21255	1
SLC9A3	-7.02	6	-2.29	0.011	453	0.526	0.989	21254	1
RPL10L	-7.02	6	-2.29	0.011	454	0.526	0.989	21253	1
hsa-mir-4512	-5.73	4	-2.29	0.011	455	0.526	0.989	21252	1
FES	-7.02	6	-2.29	0.0111	456	0.526	0.989	21251	1
RPS14	-7.01	6	-2.29	0.0111	457	0.526	0.989	21250	1
SRD5A3	-6.40	5	-2.29	0.0111	458	0.526	0.989	21249	1
HIST2H4A	-7.01	6	-2.29	0.0111	459	0.526	0.989	21248	1
PDCD2	-6.40	5	-2.29	0.0112	460	0.526	0.989	21247	1
ZNF428	-7.00	6	-2.28	0.0112	461	0.527	0.989	21246	1
HSD17B10	-7.00	6	-2.28	0.0112	462	0.527	0.989	21245	1
SF3B1	-7.00	6	-2.28	0.0112	463	0.527	0.989	21244	1
CLEC3B	-6.98	6	-2.27	0.0115	464	0.54	0.988	21243	1
CCDC64	-6.97	6	-2.27	0.0116	465	0.543	0.988	21242	1
TM4SF4	-6.97	6	-2.27	0.0117	466	0.543	0.988	21241	1
NonTargetingControlGuideForHuman_0807	-2.84	1	-2.27	0.0117	467	0.544	0.988	21240	1
DVL2	-6.96	6	-2.27	0.0117	468	0.544	0.988	21239	1
DNAJB6	-6.96	6	-2.26	0.0118	469	0.544	0.988	21238	1
SPANXE	-4.01	2	-2.26	0.0119	470	0.546	0.988	21237	1
ARL17B	-4.01	2	-2.26	0.0119	471	0.546	0.988	21236	1
USP17L15	-6.95	6	-2.26	0.0119	472	0.546	0.988	21235	1
TRMT112	-6.34	5	-2.26	0.0119	473	0.546	0.988	21234	1
HAUS5	-6.94	6	-2.26	0.0119	474	0.546	0.988	21233	1
EXOSC8	-6.94	6	-2.26	0.012	475	0.547	0.988	21232	1
LSM4	-6.94	6	-2.26	0.012	476	0.547	0.988	21231	1
C3orf35	-6.92	6	-2.25	0.0121	477	0.552	0.988	21230	1
RALGAPB	-6.92	6	-2.25	0.0122	478	0.552	0.988	21229	1
SSB	-6.92	6	-2.25	0.0122	479	0.552	0.988	21228	1
NHLRC2	-6.92	6	-2.25	0.0122	480	0.554	0.988	21227	1
VDR	-6.91	6	-2.25	0.0123	481	0.557	0.988	21226	1
SF3A2	-6.90	6	-2.24	0.0124	482	0.559	0.988	21225	1
IL5RA	-6.90	6	-2.24	0.0124	483	0.559	0.988	21224	1
GGN	-6.90	6	-2.24	0.0125	484	0.56	0.988	21223	1
AARS	-6.88	6	-2.24	0.0127	485	0.568	0.987	21222	1
MGAT2	-6.87	6	-2.23	0.0128	486	0.569	0.987	21221	1
MPP3	-6.87	6	-2.23	0.0128	487	0.569	0.987	21220	1
SLC12A4	-6.87	6	-2.23	0.0128	488	0.57	0.987	21219	1
hsa-mir-4428	-5.61	4	-2.23	0.0128	489	0.57	0.987	21218	1
CLN6	-6.86	6	-2.23	0.0129	490	0.57	0.987	21217	1
hsa-mir-6775	-5.60	4	-2.23	0.0129	491	0.57	0.987	21216	1
ANXA3	-6.86	6	-2.23	0.013	492	0.57	0.987	21215	1
NonTargetingControlGuideForHuman_0731	-2.80	1	-2.23	0.013	493	0.57	0.987	21214	1
hsa-mir-4723	-5.60	4	-2.23	0.013	494	0.57	0.987	21213	1
CDC25B	-6.85	6	-2.23	0.013	495	0.57	0.987	21212	1
SYS1	-6.85	6	-2.22	0.013	496	0.57	0.987	21211	1
MELK	-6.85	6	-2.22	0.0131	497	0.57	0.987	21210	1
hsa-mir-188	-5.59	4	-2.22	0.0131	498	0.57	0.987	21209	1
ZXDC	-6.84	6	-2.22	0.0132	499	0.57	0.987	21208	1
TAF6	-6.84	6	-2.22	0.0132	500	0.57	0.987	21207	1
RSPRY1	-6.84	6	-2.22	0.0132	501	0.57	0.987	21206	1
CXADR	-6.84	6	-2.22	0.0132	502	0.57	0.987	21205	1
HOXC11	-6.84	6	-2.22	0.0132	503	0.57	0.987	21204	1
RNF19A	-6.24	5	-2.22	0.0132	504	0.57	0.987	21203	1
ZFAND1	-6.83	6	-2.22	0.0133	505	0.57	0.987	21202	1
BANK1	-6.83	6	-2.22	0.0133	506	0.57	0.987	21201	1
AKIRIN2	-6.83	6	-2.22	0.0133	507	0.57	0.987	21200	1
SUSD3	-6.83	6	-2.22	0.0133	508	0.57	0.987	21199	1
CSTF3	-6.23	5	-2.21	0.0134	509	0.57	0.987	21198	1
ARL2	-6.83	6	-2.21	0.0134	510	0.57	0.987	21197	1
STOML2	-6.82	6	-2.21	0.0135	511	0.572	0.987	21196	1
RPS27	-6.22	5	-2.21	0.0135	512	0.573	0.986	21195	1
FAU	-6.81	6	-2.21	0.0136	513	0.574	0.986	21194	1
CCDC68	-6.80	6	-2.21	0.0137	514	0.577	0.986	21193	1
SEC61A1	-6.80	6	-2.21	0.0137	515	0.577	0.986	21192	1
SCAMP4	-6.80	6	-2.20	0.0137	516	0.577	0.986	21191	1
TET1	-6.80	6	-2.20	0.0137	517	0.577	0.986	21190	1
ARPC3	-6.79	6	-2.20	0.0138	518	0.578	0.986	21189	1
TRAM1	-6.79	6	-2.20	0.0138	519	0.578	0.986	21188	1
RPL41	-5.54	4	-2.20	0.0139	520	0.579	0.986	21187	1
OR5A1	-6.79	6	-2.20	0.0139	521	0.579	0.986	21186	1
SLC22A17	-6.79	6	-2.20	0.0139	522	0.579	0.986	21185	1
hsa-mir-6088	-4.80	3	-2.20	0.014	523	0.579	0.986	21184	1
SP2	-6.78	6	-2.20	0.014	524	0.579	0.986	21183	1
HOXD8	-6.78	6	-2.20	0.014	525	0.579	0.986	21182	1
CMTR1	-6.78	6	-2.20	0.0141	526	0.579	0.986	21181	1
VPS37C	-6.78	6	-2.20	0.0141	527	0.579	0.986	21180	1
SPRYD7	-6.77	6	-2.19	0.0141	528	0.58	0.986	21179	1
RAN	-6.77	6	-2.19	0.0142	529	0.58	0.986	21178	1
GINS4	-6.77	6	-2.19	0.0142	530	0.58	0.986	21177	1
GATSL3	-6.17	5	-2.19	0.0142	531	0.58	0.986	21176	1
CSRNP3	-6.76	6	-2.19	0.0142	532	0.58	0.986	21175	1
ZNF224	-6.76	6	-2.19	0.0142	533	0.58	0.986	21174	1
TMEM143	-6.76	6	-2.19	0.0143	534	0.58	0.986	21173	1
OR4B1	-6.76	6	-2.19	0.0143	535	0.58	0.986	21172	1
USO1	-6.76	6	-2.19	0.0143	536	0.58	0.986	21171	1
SNX33	-6.75	6	-2.19	0.0144	537	0.581	0.986	21170	1
RGS5	-6.75	6	-2.19	0.0144	538	0.582	0.986	21169	1
VWA1	-6.16	5	-2.18	0.0145	539	0.583	0.985	21168	1
CENPW	-6.74	6	-2.18	0.0145	540	0.583	0.985	21167	1
IGFBP6	-6.74	6	-2.18	0.0145	541	0.583	0.985	21166	1
SKA2	-6.73	6	-2.18	0.0147	542	0.589	0.985	21165	1
hsa-mir-3132	-5.49	4	-2.18	0.0148	543	0.591	0.985	21164	1
KCTD11	-6.72	6	-2.17	0.0148	544	0.592	0.985	21163	1
GNB2L1	-6.72	6	-2.17	0.0149	545	0.592	0.985	21162	1
EIF3J	-6.71	6	-2.17	0.015	546	0.596	0.985	21161	1
TTC4	-6.71	6	-2.17	0.015	547	0.596	0.985	21160	1
CHST1	-6.70	6	-2.17	0.0151	548	0.596	0.985	21159	1
ZBTB1	-6.70	6	-2.17	0.0151	549	0.596	0.985	21158	1
ARHGAP31	-6.70	6	-2.17	0.0152	550	0.596	0.985	21157	1
KRTAP3-3	-6.70	6	-2.17	0.0152	551	0.596	0.985	21156	1
NonTargetingControlGuideForHuman_0942	-2.73	1	-2.17	0.0152	552	0.596	0.985	21155	1
CPSF3	-6.70	6	-2.16	0.0152	553	0.596	0.985	21154	1
hsa-mir-4436b-1	-5.46	4	-2.16	0.0152	554	0.596	0.985	21153	1
XYLT2	-6.69	6	-2.16	0.0152	555	0.596	0.985	21152	1
TSR2	-6.69	6	-2.16	0.0153	556	0.596	0.985	21151	1
STAT1	-6.11	5	-2.16	0.0153	557	0.596	0.985	21150	1
RRAD	-6.68	6	-2.16	0.0154	558	0.598	0.985	21149	1
hsa-mir-6721	-5.46	4	-2.16	0.0154	559	0.598	0.985	21148	1
SNAP23	-6.68	6	-2.16	0.0155	560	0.599	0.985	21147	1
CCL16	-6.68	6	-2.16	0.0155	561	0.599	0.985	21146	1
COL23A1	-6.67	6	-2.16	0.0155	562	0.599	0.984	21145	1
OSGEP	-6.67	6	-2.16	0.0156	563	0.599	0.984	21144	1
ITPKC	-6.67	6	-2.16	0.0156	564	0.599	0.984	21143	1
SLC5A2	-5.44	4	-2.15	0.0156	565	0.6	0.984	21142	1
NT5M	-6.66	6	-2.15	0.0157	566	0.6	0.984	21141	1
ELN	-6.66	6	-2.15	0.0157	567	0.6	0.984	21140	1
LRRN4CL	-6.66	6	-2.15	0.0157	568	0.6	0.984	21139	1
GOLGA2	-6.66	6	-2.15	0.0158	569	0.6	0.984	21138	1
TSNAXIP1	-6.65	6	-2.15	0.0158	570	0.6	0.984	21137	1
MRTO4	-6.65	6	-2.15	0.0159	571	0.6	0.984	21136	1
TMPRSS11E	-6.65	6	-2.15	0.0159	572	0.6	0.984	21135	1
HLX	-6.65	6	-2.15	0.0159	573	0.6	0.984	21134	1
SRSF2	-6.65	6	-2.15	0.0159	574	0.6	0.984	21133	1
SOD1	-6.65	6	-2.15	0.0159	575	0.6	0.984	21132	1
RHOB	-6.65	6	-2.15	0.0159	576	0.6	0.984	21131	1
hsa-mir-3655	-5.43	4	-2.15	0.0159	577	0.6	0.984	21130	1
RALA	-6.64	6	-2.14	0.016	578	0.601	0.984	21129	1
DNAJB11	-6.64	6	-2.14	0.0161	579	0.603	0.984	21128	1
hsa-mir-7975	-5.41	4	-2.14	0.0162	580	0.604	0.984	21127	1
OGFOD2	-6.63	6	-2.14	0.0162	581	0.604	0.984	21126	1
WDR92	-6.63	6	-2.14	0.0162	582	0.604	0.984	21125	1
GTF2E2	-6.63	6	-2.14	0.0163	583	0.604	0.984	21124	1
OTUD1	-6.62	6	-2.14	0.0163	584	0.604	0.984	21123	1
STH	-6.62	6	-2.14	0.0163	585	0.604	0.984	21122	1
TRIM49D1	-4.68	3	-2.14	0.0163	586	0.604	0.984	21121	1
MECOM	-6.62	6	-2.14	0.0163	587	0.604	0.984	21120	1
HGS	-6.62	6	-2.13	0.0164	588	0.604	0.984	21119	1
MRPS21	-6.62	6	-2.13	0.0164	589	0.604	0.984	21118	1
FIGLA	-6.61	6	-2.13	0.0164	590	0.605	0.984	21117	1
CCNK	-6.61	6	-2.13	0.0165	591	0.606	0.983	21116	1
TMEM191C	-6.61	6	-2.13	0.0165	592	0.607	0.983	21115	1
GOLGA6L10	-5.39	4	-2.13	0.0166	593	0.607	0.983	21114	1
SMG7	-6.60	6	-2.13	0.0166	594	0.607	0.983	21113	1
NASP	-6.59	6	-2.12	0.0168	595	0.61	0.983	21112	1
SETD6	-6.59	6	-2.12	0.0169	596	0.61	0.983	21111	1
IL2RA	-6.59	6	-2.12	0.0169	597	0.61	0.983	21110	1
VPS11	-6.59	6	-2.12	0.0169	598	0.61	0.983	21109	1
FOXM1	-6.59	6	-2.12	0.0169	599	0.61	0.983	21108	1
STRA13	-6.58	6	-2.12	0.0169	600	0.61	0.983	21107	1
U2SURP	-6.58	6	-2.12	0.0169	601	0.61	0.983	21106	1
TNFSF8	-6.01	5	-2.12	0.017	602	0.61	0.983	21105	1
ANKRD30B	-6.58	6	-2.12	0.017	603	0.61	0.983	21104	1
MYH2	-6.58	6	-2.12	0.017	604	0.61	0.983	21103	1
SEMA3F	-6.58	6	-2.12	0.0171	605	0.612	0.983	21102	1
RAB6A	-6.57	6	-2.12	0.0171	606	0.613	0.983	21101	1
EXOC6B	-6.57	6	-2.12	0.0172	607	0.614	0.983	21100	1
PPIAL4D	-4.64	3	-2.12	0.0172	608	0.614	0.983	21099	1
RGS19	-6.55	6	-2.11	0.0174	609	0.619	0.983	21098	1
PSMD12	-6.55	6	-2.11	0.0174	610	0.619	0.983	21097	1
CRYZL1	-6.55	6	-2.11	0.0174	611	0.619	0.983	21096	1
IL17RD	-6.55	6	-2.11	0.0175	612	0.619	0.983	21095	1
SF1	-6.55	6	-2.11	0.0175	613	0.619	0.983	21094	1
C11orf40	-6.55	6	-2.11	0.0175	614	0.619	0.982	21093	1
LRRC70	-6.55	6	-2.11	0.0175	615	0.619	0.982	21092	1
KRT17	-6.54	6	-2.11	0.0176	616	0.62	0.982	21091	1
TBCE	-5.97	5	-2.10	0.0177	617	0.621	0.982	21090	1
SOX17	-6.53	6	-2.10	0.0179	618	0.627	0.982	21089	1
VTCN1	-6.52	6	-2.10	0.0179	619	0.627	0.982	21088	1
SDR16C5	-6.52	6	-2.10	0.0179	620	0.627	0.982	21087	1
ZNF280D	-6.52	6	-2.10	0.018	621	0.627	0.982	21086	1
MEIS2	-6.52	6	-2.10	0.018	622	0.627	0.982	21085	1
ABCG8	-6.52	6	-2.10	0.018	623	0.627	0.982	21084	1
KCNB2	-6.51	6	-2.10	0.0181	624	0.627	0.982	21083	1
GOLGA6B	-5.32	4	-2.09	0.0181	625	0.627	0.982	21082	1
UBA1	-6.51	6	-2.09	0.0181	626	0.627	0.982	21081	1
hsa-mir-3184	-5.32	4	-2.09	0.0181	627	0.627	0.982	21080	1
POLR3C	-6.51	6	-2.09	0.0182	628	0.627	0.982	21079	1
PRM1	-6.51	6	-2.09	0.0182	629	0.627	0.982	21078	1
RBM48	-6.51	6	-2.09	0.0182	630	0.627	0.982	21077	1
TUBA1C	-6.50	6	-2.09	0.0183	631	0.629	0.982	21076	1
HIST1H4J	-6.50	6	-2.09	0.0183	632	0.629	0.982	21075	1
hsa-mir-345	-5.30	4	-2.09	0.0184	633	0.629	0.982	21074	1
hsa-mir-3178	-5.30	4	-2.09	0.0184	634	0.629	0.982	21073	1
hsa-mir-1277	-5.30	4	-2.09	0.0184	635	0.629	0.982	21072	1
SASS6	-6.49	6	-2.09	0.0185	636	0.629	0.982	21071	1
MFAP5	-6.49	6	-2.09	0.0185	637	0.629	0.982	21070	1
POTEE	-5.92	5	-2.09	0.0185	638	0.629	0.981	21069	1
RANGAP1	-6.48	6	-2.08	0.0186	639	0.629	0.981	21068	1
AIFM2	-6.48	6	-2.08	0.0186	640	0.629	0.981	21067	1
VSIG4	-6.48	6	-2.08	0.0186	641	0.629	0.981	21066	1
POLR2J	-5.29	4	-2.08	0.0186	642	0.629	0.981	21065	1
ZNF679	-6.48	6	-2.08	0.0187	643	0.631	0.981	21064	1
ELP6	-6.48	6	-2.08	0.0187	644	0.631	0.981	21063	1
hsa-mir-3610	-5.28	4	-2.08	0.0188	645	0.632	0.981	21062	1
RNASE10	-6.47	6	-2.08	0.0188	646	0.632	0.981	21061	1
ACMSD	-6.47	6	-2.08	0.0189	647	0.633	0.981	21060	1
RAP1GDS1	-6.47	6	-2.08	0.0189	648	0.633	0.981	21059	1
TSPO	-6.47	6	-2.08	0.0189	649	0.633	0.981	21058	1
GDF6	-6.46	6	-2.08	0.019	650	0.633	0.981	21057	1
PTPRE	-6.46	6	-2.07	0.019	651	0.634	0.981	21056	1
ZNF319	-6.46	6	-2.07	0.019	652	0.634	0.981	21055	1
hsa-mir-182	-5.27	4	-2.07	0.0191	653	0.634	0.981	21054	1
ROBO4	-6.45	6	-2.07	0.0191	654	0.634	0.981	21053	1
PSMD2	-6.45	6	-2.07	0.0191	655	0.634	0.981	21052	1
MXRA7	-5.89	5	-2.07	0.0192	656	0.634	0.981	21051	1
hsa-mir-26b	-5.27	4	-2.07	0.0192	657	0.634	0.981	21050	1
hsa-mir-4284	-5.26	4	-2.07	0.0192	658	0.634	0.981	21049	1
CEP192	-6.44	6	-2.07	0.0194	659	0.637	0.981	21048	1
PPP1CB	-6.44	6	-2.07	0.0194	660	0.637	0.981	21047	1
PLK1	-6.44	6	-2.07	0.0194	661	0.637	0.981	21046	1
YKT6	-6.44	6	-2.07	0.0194	662	0.637	0.981	21045	1
PRDM6	-6.43	6	-2.07	0.0195	663	0.637	0.981	21044	1
ATP5E	-5.25	4	-2.06	0.0196	664	0.64	0.98	21043	1
hsa-mir-939	-5.24	4	-2.06	0.0198	665	0.647	0.98	21042	1
PAGR1	-6.41	6	-2.05	0.0199	666	0.65	0.98	21041	1
MLYCD	-6.41	6	-2.05	0.02	667	0.65	0.98	21040	1
GXYLT1	-6.39	6	-2.05	0.0202	668	0.652	0.98	21039	1
NUP85	-6.39	6	-2.05	0.0202	669	0.652	0.98	21038	1
MGMT	-6.39	6	-2.05	0.0202	670	0.652	0.98	21037	1
SLC22A5	-5.83	5	-2.05	0.0203	671	0.652	0.98	21036	1
OR5AR1	-6.39	6	-2.05	0.0203	672	0.652	0.98	21035	1
PTTG1	-6.39	6	-2.05	0.0203	673	0.652	0.98	21034	1
RANBP9	-6.39	6	-2.05	0.0203	674	0.652	0.98	21033	1
GSTP1	-6.39	6	-2.05	0.0203	675	0.652	0.98	21032	1
GNB3	-6.39	6	-2.05	0.0203	676	0.652	0.98	21031	1
GEMIN5	-6.38	6	-2.05	0.0204	677	0.654	0.98	21030	1
LSM7	-6.38	6	-2.04	0.0204	678	0.654	0.98	21029	1
RPS13	-6.38	6	-2.04	0.0205	679	0.654	0.98	21028	1
RNF220	-6.38	6	-2.04	0.0205	680	0.654	0.979	21027	1
RNASE7	-6.38	6	-2.04	0.0205	681	0.654	0.979	21026	1
GOLGA6L1	-5.20	4	-2.04	0.0206	682	0.654	0.979	21025	1
C8G	-6.37	6	-2.04	0.0206	683	0.654	0.979	21024	1
TRIO	-6.37	6	-2.04	0.0206	684	0.654	0.979	21023	1
CEP152	-6.37	6	-2.04	0.0206	685	0.654	0.979	21022	1
DDX5	-6.37	6	-2.04	0.0207	686	0.655	0.979	21021	1
RINL	-6.37	6	-2.04	0.0207	687	0.655	0.979	21020	1
COQ4	-6.36	6	-2.04	0.0208	688	0.656	0.979	21019	1
SPC24	-6.36	6	-2.04	0.0208	689	0.656	0.979	21018	1
hsa-mir-7114	-5.19	4	-2.04	0.0208	690	0.656	0.979	21017	1
STIM1	-6.36	6	-2.04	0.0209	691	0.656	0.979	21016	1
SNRNP25	-6.36	6	-2.04	0.0209	692	0.656	0.979	21015	1
AGAP4	-6.35	6	-2.03	0.021	693	0.656	0.979	21014	1
PGD	-6.35	6	-2.03	0.021	694	0.656	0.979	21013	1
DNAJC5B	-6.35	6	-2.03	0.021	695	0.656	0.979	21012	1
SH2D4B	-6.35	6	-2.03	0.021	696	0.656	0.979	21011	1
TMEM184B	-6.35	6	-2.03	0.0211	697	0.656	0.979	21010	1
NLRX1	-6.35	6	-2.03	0.0211	698	0.656	0.979	21009	1
CRY2	-6.35	6	-2.03	0.0211	699	0.657	0.979	21008	1
ASNS	-6.34	6	-2.03	0.0213	700	0.66	0.979	21007	1
PSMC4	-6.34	6	-2.03	0.0213	701	0.66	0.979	21006	1
EWSR1	-5.78	5	-2.03	0.0214	702	0.66	0.979	21005	1
NRAS	-6.33	6	-2.03	0.0214	703	0.66	0.979	21004	1
hsa-mir-449b	-5.17	4	-2.02	0.0214	704	0.66	0.979	21003	1
TTC18	-6.33	6	-2.02	0.0214	705	0.66	0.979	21002	1
GPR137	-6.33	6	-2.02	0.0215	706	0.66	0.979	21001	1
RBMY1J	-3.65	2	-2.02	0.0215	707	0.661	0.978	21000	1
USP35	-6.32	6	-2.02	0.0217	708	0.664	0.978	20999	1
COMMD3-BMI1	-3.65	2	-2.02	0.0217	709	0.664	0.978	20998	1
DENR	-6.32	6	-2.02	0.0217	710	0.664	0.978	20997	1
AK2	-6.31	6	-2.02	0.0218	711	0.666	0.978	20996	1
KIAA1432	-6.31	6	-2.02	0.0219	712	0.666	0.978	20995	1
RBMX	-6.31	6	-2.02	0.0219	713	0.666	0.978	20994	1
SKIV2L2	-6.30	6	-2.02	0.0219	714	0.666	0.978	20993	1
hsa-mir-1267	-5.15	4	-2.01	0.022	715	0.666	0.978	20992	1
GJD4	-6.30	6	-2.01	0.022	716	0.666	0.978	20991	1
RPL10	-6.30	6	-2.01	0.022	717	0.667	0.978	20990	1
C3orf36	-6.30	6	-2.01	0.0221	718	0.668	0.978	20989	1
DIRAS3	-6.29	6	-2.01	0.0222	719	0.67	0.978	20988	1
KRTAP9-6	-6.29	6	-2.01	0.0222	720	0.67	0.978	20987	1
GRAMD3	-6.29	6	-2.01	0.0223	721	0.67	0.978	20986	1
ATP6V1G1	-6.29	6	-2.01	0.0223	722	0.67	0.978	20985	1
TMEM184C	-6.29	6	-2.01	0.0223	723	0.67	0.978	20984	1
LRCH1	-6.28	6	-2.01	0.0224	724	0.67	0.978	20983	1
CCT4	-6.28	6	-2.01	0.0224	725	0.671	0.978	20982	1
NFYA	-6.28	6	-2.00	0.0225	726	0.671	0.977	20981	1
hsa-mir-6873	-5.12	4	-2.00	0.0225	727	0.671	0.977	20980	1
ANKRD20A3	-2.56	1	-2.00	0.0226	728	0.671	0.977	20979	1
hsa-mir-5096	-5.12	4	-2.00	0.0226	729	0.671	0.977	20978	1
GRIK3	-6.27	6	-2.00	0.0226	730	0.671	0.977	20977	1
hsa-mir-6832	-4.43	3	-2.00	0.0226	731	0.671	0.977	20976	1
RNF113A	-6.27	6	-2.00	0.0227	732	0.671	0.977	20975	1
LUZP2	-6.27	6	-2.00	0.0227	733	0.671	0.977	20974	1
ATOH8	-6.27	6	-2.00	0.0227	734	0.671	0.977	20973	1
CD55	-6.27	6	-2.00	0.0227	735	0.671	0.977	20972	1
DYNC1I2	-6.26	6	-2.00	0.0228	736	0.671	0.977	20971	1
P2RY6	-6.26	6	-2.00	0.0228	737	0.671	0.977	20970	1
KTN1	-6.25	6	-2.00	0.023	738	0.674	0.977	20969	1
CWF19L2	-6.25	6	-2.00	0.023	739	0.674	0.977	20968	1
FAM71F2	-6.25	6	-2.00	0.023	740	0.674	0.977	20967	1
BFSP2	-6.25	6	-1.99	0.0231	741	0.677	0.977	20966	1
NUDT21	-6.24	6	-1.99	0.0232	742	0.677	0.977	20965	1
DMPK	-6.24	6	-1.99	0.0232	743	0.677	0.977	20964	1
P2RX3	-6.24	6	-1.99	0.0232	744	0.677	0.977	20963	1
EFCAB5	-4.41	3	-1.99	0.0232	745	0.677	0.977	20962	1
SUPT20H	-5.09	4	-1.99	0.0233	746	0.677	0.977	20961	1
CDC16	-6.24	6	-1.99	0.0233	747	0.677	0.977	20960	1
BOP1	-5.69	5	-1.99	0.0233	748	0.677	0.977	20959	1
NonTargetingControlGuideForHuman_0157	-2.54	1	-1.99	0.0234	749	0.678	0.977	20958	1
TIMM8B	-6.23	6	-1.99	0.0234	750	0.678	0.977	20957	1
SPATA33	-4.41	3	-1.99	0.0235	751	0.678	0.977	20956	1
OR4C13	-6.23	6	-1.99	0.0235	752	0.678	0.977	20955	1
LAMTOR4	-6.22	6	-1.98	0.0236	753	0.679	0.976	20954	1
hsa-mir-378d-1	-5.08	4	-1.98	0.0236	754	0.679	0.976	20953	1
SLC35A4	-6.22	6	-1.98	0.0236	755	0.679	0.976	20952	1
SF3B3	-6.22	6	-1.98	0.0237	756	0.679	0.976	20951	1
hsa-mir-645	-5.08	4	-1.98	0.0237	757	0.679	0.976	20950	1
CAPN2	-6.22	6	-1.98	0.0237	758	0.679	0.976	20949	1
RBM42	-6.22	6	-1.98	0.0237	759	0.679	0.976	20948	1
BIRC5	-6.22	6	-1.98	0.0238	760	0.679	0.976	20947	1
CASP8AP2	-6.22	6	-1.98	0.0238	761	0.679	0.976	20946	1
SIAH3	-6.21	6	-1.98	0.0239	762	0.68	0.976	20945	1
RPAP2	-6.21	6	-1.98	0.0239	763	0.68	0.976	20944	1
PDCD11	-6.21	6	-1.98	0.0239	764	0.68	0.976	20943	1
RPS11	-6.20	6	-1.98	0.0241	765	0.682	0.976	20942	1
NR2C2AP	-6.20	6	-1.98	0.0241	766	0.682	0.976	20941	1
PPP1R2	-6.20	6	-1.98	0.0241	767	0.682	0.976	20940	1
TRIM37	-6.19	6	-1.97	0.0243	768	0.687	0.976	20939	1
CNOT2	-6.19	6	-1.97	0.0244	769	0.687	0.976	20938	1
BNIPL	-6.19	6	-1.97	0.0244	770	0.687	0.976	20937	1
WIPF3	-6.19	6	-1.97	0.0244	771	0.687	0.976	20936	1
MRPS10	-6.19	6	-1.97	0.0245	772	0.687	0.976	20935	1
USP39	-6.18	6	-1.97	0.0245	773	0.687	0.976	20934	1
LAT	-5.64	5	-1.97	0.0245	774	0.688	0.975	20933	1
BRICD5	-6.18	6	-1.97	0.0246	775	0.689	0.975	20932	1
hsa-mir-149	-5.04	4	-1.97	0.0246	776	0.689	0.975	20931	1
CNBD1	-6.17	6	-1.97	0.0247	777	0.689	0.975	20930	1
PDCD7	-5.63	5	-1.96	0.0248	778	0.692	0.975	20929	1
hsa-mir-5689	-5.04	4	-1.96	0.0249	779	0.692	0.975	20928	1
KIFC2	-6.17	6	-1.96	0.0249	780	0.692	0.975	20927	1
DNAJC27	-6.16	6	-1.96	0.025	781	0.696	0.975	20926	1
ARTN	-6.16	6	-1.96	0.0251	782	0.697	0.975	20925	1
BCAT1	-6.15	6	-1.96	0.0252	783	0.697	0.975	20924	1
GPKOW	-6.15	6	-1.96	0.0252	784	0.697	0.975	20923	1
GTPBP4	-6.15	6	-1.96	0.0252	785	0.697	0.975	20922	1
INO80B	-6.15	6	-1.96	0.0252	786	0.697	0.975	20921	1
ANAPC10	-6.15	6	-1.96	0.0253	787	0.697	0.975	20920	1
NUS1	-6.14	6	-1.95	0.0254	788	0.699	0.975	20919	1
MAP3K8	-5.60	5	-1.95	0.0255	789	0.701	0.975	20918	1
RFC2	-6.14	6	-1.95	0.0255	790	0.701	0.975	20917	1
KRCC1	-6.14	6	-1.95	0.0256	791	0.701	0.974	20916	1
CFL1	-6.13	6	-1.95	0.0256	792	0.701	0.974	20915	1
PCDHB8	-6.13	6	-1.95	0.0256	793	0.701	0.974	20914	1
RSBN1L	-6.13	6	-1.95	0.0258	794	0.704	0.974	20913	1
SERPINB9	-6.12	6	-1.95	0.0258	795	0.705	0.974	20912	1
PRAMEF6	-3.53	2	-1.94	0.026	796	0.707	0.974	20911	1
ZNF195	-6.12	6	-1.94	0.026	797	0.707	0.974	20910	1
hsa-mir-3907	-4.99	4	-1.94	0.026	798	0.707	0.974	20909	1
ADD2	-6.11	6	-1.94	0.0261	799	0.708	0.974	20908	1
KDM3B	-6.11	6	-1.94	0.0261	800	0.708	0.974	20907	1
CMTM5	-6.10	6	-1.94	0.0263	801	0.712	0.974	20906	1
hsa-mir-1255b-1	-3.52	2	-1.94	0.0263	802	0.713	0.974	20905	1
UBE2E3	-6.10	6	-1.94	0.0265	803	0.716	0.974	20904	1
BBS5	-6.09	6	-1.93	0.0265	804	0.716	0.973	20903	1
EEF1G	-6.09	6	-1.93	0.0266	805	0.716	0.973	20902	1
CHMP2A	-6.09	6	-1.93	0.0266	806	0.717	0.973	20901	1
OBP2A	-5.56	5	-1.93	0.0266	807	0.717	0.973	20900	1
EIF2S2	-6.08	6	-1.93	0.0268	808	0.719	0.973	20899	1
C14orf79	-6.08	6	-1.93	0.0268	809	0.719	0.973	20898	1
ZNF264	-6.08	6	-1.93	0.0269	810	0.719	0.973	20897	1
MED4	-6.08	6	-1.93	0.0269	811	0.719	0.973	20896	1
C6orf163	-6.08	6	-1.93	0.0269	812	0.72	0.973	20895	1
CCRN4L	-6.07	6	-1.93	0.027	813	0.72	0.973	20894	1
HNRNPK	-6.07	6	-1.93	0.0271	814	0.72	0.973	20893	1
TUBA1B	-6.07	6	-1.92	0.0271	815	0.72	0.973	20892	1
CLLU1OS	-6.07	6	-1.92	0.0271	816	0.72	0.973	20891	1
SSRP1	-6.07	6	-1.92	0.0271	817	0.72	0.973	20890	1
CHMP4B	-6.06	6	-1.92	0.0272	818	0.72	0.973	20889	1
RAG2	-6.06	6	-1.92	0.0273	819	0.72	0.973	20888	1
MMD2	-6.06	6	-1.92	0.0273	820	0.72	0.973	20887	1
CSTF1	-6.06	6	-1.92	0.0273	821	0.72	0.973	20886	1
DDX52	-6.06	6	-1.92	0.0273	822	0.72	0.973	20885	1
PRKD2	-6.06	6	-1.92	0.0274	823	0.72	0.973	20884	1
FOXG1	-6.06	6	-1.92	0.0274	824	0.72	0.973	20883	1
ATG16L2	-6.05	6	-1.92	0.0275	825	0.72	0.972	20882	1
PPP1R15A	-6.05	6	-1.92	0.0276	826	0.72	0.972	20881	1
COL6A1	-6.05	6	-1.92	0.0276	827	0.72	0.972	20880	1
hsa-mir-6820	-4.94	4	-1.92	0.0276	828	0.72	0.972	20879	1
hsa-mir-647	-4.94	4	-1.92	0.0276	829	0.72	0.972	20878	1
FNTA	-6.05	6	-1.92	0.0276	830	0.72	0.972	20877	1
UBE2M	-6.05	6	-1.92	0.0277	831	0.72	0.972	20876	1
GGPS1	-6.05	6	-1.92	0.0277	832	0.72	0.972	20875	1
CMTM8	-6.04	6	-1.92	0.0277	833	0.72	0.972	20874	1
ZNF555	-6.04	6	-1.92	0.0277	834	0.72	0.972	20873	1
SLC2A12	-6.04	6	-1.91	0.0278	835	0.72	0.972	20872	1
RABL2A	-6.04	6	-1.91	0.0278	836	0.72	0.972	20871	1
TTLL11	-6.04	6	-1.91	0.0278	837	0.72	0.972	20870	1
APOL5	-6.04	6	-1.91	0.0278	838	0.72	0.972	20869	1
LYPD4	-6.04	6	-1.91	0.0279	839	0.722	0.972	20868	1
WDFY4	-6.03	6	-1.91	0.028	840	0.724	0.972	20867	1
GLE1	-6.03	6	-1.91	0.0281	841	0.724	0.972	20866	1
NEK9	-6.03	6	-1.91	0.0281	842	0.724	0.972	20865	1
STK36	-6.02	6	-1.91	0.0282	843	0.726	0.972	20864	1
hsa-mir-1299	-4.92	4	-1.91	0.0282	844	0.726	0.972	20863	1
NMT1	-6.02	6	-1.91	0.0283	845	0.726	0.972	20862	1
SH3YL1	-6.02	6	-1.91	0.0283	846	0.726	0.972	20861	1
DHDDS	-6.02	6	-1.91	0.0284	847	0.727	0.972	20860	1
ABLIM3	-6.01	6	-1.90	0.0285	848	0.729	0.972	20859	1
CCT5	-6.01	6	-1.90	0.0285	849	0.729	0.971	20858	1
EXOSC5	-6.01	6	-1.90	0.0286	850	0.73	0.971	20857	1
KCNA10	-6.01	6	-1.90	0.0286	851	0.731	0.971	20856	1
ETV2	-6.00	6	-1.90	0.0288	852	0.733	0.971	20855	1
UBE2I	-5.48	5	-1.90	0.0288	853	0.733	0.971	20854	1
TMEM40	-6.00	6	-1.90	0.0289	854	0.733	0.971	20853	1
RPL39	-6.00	6	-1.90	0.0289	855	0.734	0.971	20852	1
ZNF850	-6.00	6	-1.90	0.0289	856	0.734	0.971	20851	1
BORA	-5.99	6	-1.90	0.029	857	0.734	0.971	20850	1
hsa-mir-6779	-4.89	4	-1.90	0.029	858	0.734	0.971	20849	1
TMEM126A	-5.99	6	-1.89	0.029	859	0.734	0.971	20848	1
PDGFD	-5.99	6	-1.89	0.0291	860	0.734	0.971	20847	1
CCDC102A	-5.98	6	-1.89	0.0292	861	0.736	0.971	20846	1
UBB	-5.98	6	-1.89	0.0294	862	0.739	0.971	20845	1
C3orf38	-5.98	6	-1.89	0.0294	863	0.739	0.971	20844	1
hsa-mir-6790	-4.88	4	-1.89	0.0295	864	0.739	0.971	20843	1
ZPBP2	-5.97	6	-1.89	0.0295	865	0.739	0.97	20842	1
ARMC4	-5.97	6	-1.89	0.0296	866	0.739	0.97	20841	1
TNXB	-5.97	6	-1.89	0.0297	867	0.739	0.97	20840	1
C19orf82	-5.97	6	-1.89	0.0297	868	0.739	0.97	20839	1
CCDC127	-5.96	6	-1.89	0.0297	869	0.739	0.97	20838	1
THAP1	-5.96	6	-1.88	0.0297	870	0.739	0.97	20837	1
hsa-mir-584	-4.87	4	-1.88	0.0297	871	0.739	0.97	20836	1
APOM	-5.96	6	-1.88	0.0297	872	0.739	0.97	20835	1
TRRAP	-4.87	4	-1.88	0.0298	873	0.739	0.97	20834	1
SSR1	-5.96	6	-1.88	0.0298	874	0.739	0.97	20833	1
RBM19	-5.96	6	-1.88	0.0298	875	0.739	0.97	20832	1
RBM17	-5.96	6	-1.88	0.0298	876	0.739	0.97	20831	1
ATP6V1H	-5.96	6	-1.88	0.0298	877	0.739	0.97	20830	1
SLC38A5	-5.96	6	-1.88	0.0299	878	0.739	0.97	20829	1
ZRANB3	-5.95	6	-1.88	0.03	879	0.741	0.97	20828	1
TF	-5.95	6	-1.88	0.0301	880	0.743	0.97	20827	1
HSF5	-5.95	6	-1.88	0.0302	881	0.743	0.97	20826	1
CSRP3	-5.43	5	-1.88	0.0302	882	0.743	0.97	20825	1
NCBP2	-5.94	6	-1.88	0.0303	883	0.743	0.97	20824	1
SLC22A20	-5.94	6	-1.88	0.0303	884	0.743	0.97	20823	1
CREB3L4	-5.94	6	-1.88	0.0303	885	0.743	0.97	20822	1
hsa-mir-4486	-4.85	4	-1.88	0.0303	886	0.743	0.97	20821	1
EVI2A	-5.94	6	-1.88	0.0304	887	0.743	0.97	20820	1
PIR	-5.94	6	-1.87	0.0304	888	0.743	0.97	20819	1
TELO2	-5.94	6	-1.87	0.0305	889	0.743	0.97	20818	1
hsa-mir-4785	-4.85	4	-1.87	0.0305	890	0.743	0.97	20817	1
TM7SF2	-5.93	6	-1.87	0.0305	891	0.743	0.969	20816	1
ZNF267	-5.41	5	-1.87	0.0306	892	0.745	0.969	20815	1
CDC7	-5.41	5	-1.87	0.0307	893	0.745	0.969	20814	1
DHX33	-5.40	5	-1.87	0.0309	894	0.748	0.969	20813	1
FOXO3	-5.92	6	-1.87	0.0309	895	0.748	0.969	20812	1
hsa-mir-6789	-4.83	4	-1.87	0.0309	896	0.748	0.969	20811	1
SKP1	-5.92	6	-1.87	0.0309	897	0.748	0.969	20810	1
hsa-mir-3180-4	-4.83	4	-1.87	0.031	898	0.749	0.969	20809	1
FAM117B	-5.91	6	-1.87	0.031	899	0.749	0.969	20808	1
EFCAB14	-5.91	6	-1.87	0.0311	900	0.749	0.969	20807	1
EPHA3	-5.91	6	-1.86	0.0311	901	0.749	0.969	20806	1
RPL19	-5.91	6	-1.86	0.0311	902	0.749	0.969	20805	1
hsa-mir-6845	-4.82	4	-1.86	0.0313	903	0.751	0.969	20804	1
ADM5	-5.39	5	-1.86	0.0313	904	0.751	0.969	20803	1
TNFRSF14	-5.90	6	-1.86	0.0313	905	0.751	0.969	20802	1
ICAM4	-5.90	6	-1.86	0.0315	906	0.752	0.968	20801	1
TMEM37	-5.90	6	-1.86	0.0315	907	0.752	0.968	20800	1
MRPL45	-5.90	6	-1.86	0.0316	908	0.752	0.968	20799	1
TSPAN1	-5.89	6	-1.86	0.0316	909	0.752	0.968	20798	1
hsa-mir-378c	-4.81	4	-1.86	0.0316	910	0.752	0.968	20797	1
RYR1	-5.89	6	-1.86	0.0316	911	0.752	0.968	20796	1
hsa-mir-4656	-4.81	4	-1.86	0.0317	912	0.752	0.968	20795	1
ANHX	-5.89	6	-1.86	0.0317	913	0.752	0.968	20794	1
XPO1	-5.89	6	-1.86	0.0317	914	0.752	0.968	20793	1
CLCNKA	-5.89	6	-1.86	0.0317	915	0.752	0.968	20792	1
PRPF19	-5.89	6	-1.86	0.0317	916	0.752	0.968	20791	1
POGK	-5.88	6	-1.85	0.032	917	0.757	0.968	20790	1
CGB2	-3.39	2	-1.85	0.032	918	0.757	0.968	20789	1
RIPPLY2	-5.88	6	-1.85	0.0321	919	0.757	0.968	20788	1
SUMO2	-5.88	6	-1.85	0.0321	920	0.757	0.968	20787	1
RUVBL2	-5.87	6	-1.85	0.0322	921	0.758	0.968	20786	1
HYI	-5.87	6	-1.85	0.0322	922	0.758	0.968	20785	1
EPM2AIP1	-5.86	6	-1.85	0.0324	923	0.759	0.968	20784	1
LALBA	-5.86	6	-1.85	0.0324	924	0.759	0.968	20783	1
GTF2A1	-5.86	6	-1.85	0.0324	925	0.759	0.968	20782	1
ELTD1	-5.86	6	-1.85	0.0324	926	0.759	0.968	20781	1
DDX3X	-5.86	6	-1.85	0.0324	927	0.759	0.968	20780	1
MOAP1	-5.86	6	-1.84	0.0326	928	0.759	0.967	20779	1
hsa-mir-6770-3	-3.38	2	-1.84	0.0326	929	0.759	0.967	20778	1
CYP8B1	-5.86	6	-1.84	0.0326	930	0.759	0.967	20777	1
CXCR4	-5.85	6	-1.84	0.0327	931	0.759	0.967	20776	1
hsa-mir-885	-4.78	4	-1.84	0.0327	932	0.759	0.967	20775	1
CMTM7	-5.85	6	-1.84	0.0328	933	0.759	0.967	20774	1
TRIM16L	-5.85	6	-1.84	0.0329	934	0.759	0.967	20773	1
hsa-mir-150	-4.77	4	-1.84	0.0329	935	0.759	0.967	20772	1
ENDOG	-5.85	6	-1.84	0.0329	936	0.759	0.967	20771	1
PEG10	-5.85	6	-1.84	0.0329	937	0.759	0.967	20770	1
CHORDC1	-5.85	6	-1.84	0.0329	938	0.759	0.967	20769	1
NUTM2A	-5.84	6	-1.84	0.0329	939	0.759	0.967	20768	1
H2AFY2	-5.84	6	-1.84	0.0329	940	0.759	0.967	20767	1
LHFPL5	-5.84	6	-1.84	0.033	941	0.759	0.967	20766	1
IGSF22	-5.84	6	-1.84	0.033	942	0.759	0.967	20765	1
ZNF259	-5.84	6	-1.84	0.033	943	0.759	0.967	20764	1
TAF7	-5.84	6	-1.84	0.0331	944	0.76	0.967	20763	1
EIF3A	-5.84	6	-1.84	0.0332	945	0.761	0.967	20762	1
FAM186B	-5.84	6	-1.84	0.0332	946	0.761	0.967	20761	1
hsa-mir-1263	-4.76	4	-1.84	0.0332	947	0.761	0.967	20760	1
ASF1A	-5.83	6	-1.83	0.0334	948	0.761	0.967	20759	1
MUC6	-5.83	6	-1.83	0.0334	949	0.761	0.967	20758	1
NAAA	-5.83	6	-1.83	0.0334	950	0.761	0.967	20757	1
TESK2	-5.83	6	-1.83	0.0335	951	0.761	0.967	20756	1
CNNM4	-5.83	6	-1.83	0.0335	952	0.761	0.967	20755	1
NUPL1	-5.32	5	-1.83	0.0335	953	0.761	0.966	20754	1
hsa-mir-600	-4.12	3	-1.83	0.0336	954	0.761	0.966	20753	1
ADAMTS12	-5.82	6	-1.83	0.0336	955	0.761	0.966	20752	1
CACNA1B	-5.82	6	-1.83	0.0336	956	0.761	0.966	20751	1
hsa-mir-3684	-4.75	4	-1.83	0.0336	957	0.761	0.966	20750	1
OC90	-5.82	6	-1.83	0.0336	958	0.761	0.966	20749	1
BUB3	-5.82	6	-1.83	0.0336	959	0.761	0.966	20748	1
ZFAND3	-5.82	6	-1.83	0.0337	960	0.761	0.966	20747	1
EHBP1L1	-5.82	6	-1.83	0.0337	961	0.761	0.966	20746	1
NAIF1	-5.31	5	-1.83	0.0337	962	0.761	0.966	20745	1
PNMA6A	-5.82	6	-1.83	0.0337	963	0.761	0.966	20744	1
AEN	-5.81	6	-1.83	0.0339	964	0.763	0.966	20743	1
VAT1L	-5.81	6	-1.83	0.0339	965	0.763	0.966	20742	1
FIP1L1	-5.81	6	-1.83	0.0339	966	0.763	0.966	20741	1
PCLO	-5.81	6	-1.82	0.0341	967	0.764	0.966	20740	1
SLC4A4	-5.80	6	-1.82	0.0341	968	0.764	0.966	20739	1
DYNC1H1	-5.80	6	-1.82	0.0343	969	0.768	0.966	20738	1
CDH22	-5.80	6	-1.82	0.0343	970	0.768	0.966	20737	1
EIF3F	-5.79	6	-1.82	0.0344	971	0.769	0.966	20736	1
hsa-mir-4648	-4.73	4	-1.82	0.0345	972	0.769	0.966	20735	1
DTL	-5.79	6	-1.82	0.0345	973	0.769	0.966	20734	1
hsa-mir-7162	-4.73	4	-1.82	0.0345	974	0.769	0.965	20733	1
OR51G1	-5.79	6	-1.82	0.0346	975	0.769	0.965	20732	1
DDX20	-5.79	6	-1.82	0.0346	976	0.769	0.965	20731	1
hsa-mir-6768	-4.72	4	-1.82	0.0347	977	0.772	0.965	20730	1
GALNT6	-5.78	6	-1.81	0.0348	978	0.773	0.965	20729	1
PURA	-5.78	6	-1.81	0.0349	979	0.774	0.965	20728	1
PKN2	-5.78	6	-1.81	0.0349	980	0.774	0.965	20727	1
GSK3B	-5.77	6	-1.81	0.0351	981	0.775	0.965	20726	1
NDE1	-5.77	6	-1.81	0.0351	982	0.775	0.965	20725	1
TCN1	-5.77	6	-1.81	0.0351	983	0.776	0.965	20724	1
GPN2	-5.76	6	-1.81	0.0354	984	0.78	0.965	20723	1
FAM189A2	-5.76	6	-1.81	0.0354	985	0.781	0.965	20722	1
hsa-mir-6853	-4.70	4	-1.80	0.0356	986	0.783	0.964	20721	1
RPL14	-5.75	6	-1.80	0.0356	987	0.783	0.964	20720	1
SUGT1	-4.70	4	-1.80	0.0356	988	0.783	0.964	20719	1
RRAGB	-5.75	6	-1.80	0.0358	989	0.785	0.964	20718	1
PCDHGB2	-3.32	2	-1.80	0.0359	990	0.785	0.964	20717	1
C11orf48	-5.24	5	-1.80	0.036	991	0.785	0.964	20716	1
ALDH1A1	-5.74	6	-1.80	0.036	992	0.785	0.964	20715	1
RSPO3	-5.74	6	-1.80	0.036	993	0.785	0.964	20714	1
TCTEX1D1	-5.74	6	-1.80	0.036	994	0.785	0.964	20713	1
hsa-mir-632	-4.69	4	-1.80	0.036	995	0.785	0.964	20712	1
EIF3M	-5.74	6	-1.80	0.0361	996	0.785	0.964	20711	1
NEDD1	-5.74	6	-1.80	0.0361	997	0.785	0.964	20710	1
SRRM5	-5.73	6	-1.80	0.0362	998	0.786	0.964	20709	1
CCDC113	-5.73	6	-1.80	0.0362	999	0.786	0.964	20708	1
FZD1	-5.73	6	-1.80	0.0362	1000	0.786	0.964	20707	1
PLIN2	-5.73	6	-1.80	0.0363	1001	0.786	0.964	20706	1
CAPZB	-5.73	6	-1.80	0.0363	1002	0.786	0.964	20705	1
MRPL46	-5.73	6	-1.79	0.0364	1003	0.787	0.964	20704	1
PRR20A	-5.73	6	-1.79	0.0365	1004	0.787	0.964	20703	1
GPR19	-5.72	6	-1.79	0.0365	1005	0.787	0.964	20702	1
SUV420H2	-5.72	6	-1.79	0.0365	1006	0.787	0.963	20701	1
ZCCHC12	-5.72	6	-1.79	0.0365	1007	0.787	0.963	20700	1
COG2	-5.72	6	-1.79	0.0365	1008	0.787	0.963	20699	1
CCT3	-5.72	6	-1.79	0.0366	1009	0.787	0.963	20698	1
TBC1D24	-5.72	6	-1.79	0.0366	1010	0.787	0.963	20697	1
CYP2C19	-5.72	6	-1.79	0.0367	1011	0.788	0.963	20696	1
TRPV6	-5.72	6	-1.79	0.0367	1012	0.788	0.963	20695	1
TDRD6	-5.71	6	-1.79	0.0368	1013	0.788	0.963	20694	1
SPPL2C	-5.71	6	-1.79	0.0368	1014	0.788	0.963	20693	1
CCL2	-5.71	6	-1.79	0.0369	1015	0.788	0.963	20692	1
FBXW11	-5.71	6	-1.79	0.0369	1016	0.788	0.963	20691	1
hsa-mir-5692a-1	-4.66	4	-1.79	0.037	1017	0.789	0.963	20690	1
NonTargetingControlGuideForHuman_0469	-2.33	1	-1.78	0.0372	1018	0.793	0.963	20689	1
TEX261	-5.70	6	-1.78	0.0373	1019	0.794	0.963	20688	1
UBXN2B	-5.20	5	-1.78	0.0373	1020	0.794	0.963	20687	1
MFN2	-5.69	6	-1.78	0.0374	1021	0.795	0.963	20686	1
CXorf23	-5.69	6	-1.78	0.0374	1022	0.795	0.963	20685	1
STARD3NL	-5.69	6	-1.78	0.0376	1023	0.797	0.962	20684	1
ATG3	-5.68	6	-1.78	0.0377	1024	0.8	0.962	20683	1
CUTA	-5.68	6	-1.78	0.0379	1025	0.8	0.962	20682	1
RIC8A	-5.68	6	-1.78	0.0379	1026	0.8	0.962	20681	1
NFYC	-5.68	6	-1.78	0.0379	1027	0.8	0.962	20680	1
ST7L	-5.68	6	-1.78	0.0379	1028	0.8	0.962	20679	1
C2CD2L	-5.67	6	-1.77	0.0381	1029	0.8	0.962	20678	1
NCK2	-5.67	6	-1.77	0.0381	1030	0.8	0.962	20677	1
PRPF3	-5.67	6	-1.77	0.0381	1031	0.8	0.962	20676	1
RNF165	-5.67	6	-1.77	0.0382	1032	0.8	0.962	20675	1
NBPF24	-5.18	5	-1.77	0.0382	1033	0.8	0.962	20674	1
FOXD2	-5.67	6	-1.77	0.0382	1034	0.8	0.962	20673	1
CHCHD2	-5.67	6	-1.77	0.0382	1035	0.8	0.962	20672	1
BATF2	-5.67	6	-1.77	0.0382	1036	0.8	0.962	20671	1
UVRAG	-5.17	5	-1.77	0.0382	1037	0.8	0.962	20670	1
hsa-mir-1178	-4.63	4	-1.77	0.0383	1038	0.801	0.962	20669	1
FUK	-5.66	6	-1.77	0.0384	1039	0.801	0.962	20668	1
SERTAD4	-5.17	5	-1.77	0.0385	1040	0.801	0.962	20667	1
MCM7	-5.66	6	-1.77	0.0385	1041	0.801	0.961	20666	1
PSMD4	-5.66	6	-1.77	0.0386	1042	0.801	0.961	20665	1
FAM227B	-5.66	6	-1.77	0.0386	1043	0.801	0.961	20664	1
PYGB	-5.66	6	-1.77	0.0386	1044	0.801	0.961	20663	1
POP7	-5.66	6	-1.77	0.0386	1045	0.801	0.961	20662	1
FZD8	-5.65	6	-1.77	0.0387	1046	0.801	0.961	20661	1
CENPC1	-4.62	4	-1.77	0.0387	1047	0.801	0.961	20660	1
hsa-mir-208b	-4.62	4	-1.77	0.0387	1048	0.801	0.961	20659	1
hsa-mir-6734	-4.62	4	-1.77	0.0387	1049	0.801	0.961	20658	1
COL8A1	-5.65	6	-1.76	0.0389	1050	0.802	0.961	20657	1
MMS22L	-5.65	6	-1.76	0.0389	1051	0.802	0.961	20656	1
SLC16A8	-5.64	6	-1.76	0.039	1052	0.802	0.961	20655	1
hsa-mir-1471	-4.61	4	-1.76	0.039	1053	0.802	0.961	20654	1
POLR2B	-5.64	6	-1.76	0.039	1054	0.802	0.961	20653	1
FRMPD2	-5.64	6	-1.76	0.0391	1055	0.802	0.961	20652	1
hsa-mir-4429	-4.61	4	-1.76	0.0391	1056	0.802	0.961	20651	1
TFEB	-5.64	6	-1.76	0.0391	1057	0.802	0.961	20650	1
COPG1	-5.64	6	-1.76	0.0391	1058	0.802	0.961	20649	1
LOC729020	-5.64	6	-1.76	0.0391	1059	0.802	0.961	20648	1
CHCHD5	-5.64	6	-1.76	0.0392	1060	0.802	0.961	20647	1
ANKRD7	-5.64	6	-1.76	0.0393	1061	0.803	0.961	20646	1
FAM9A	-5.63	6	-1.76	0.0393	1062	0.803	0.961	20645	1
SOWAHA	-5.63	6	-1.76	0.0393	1063	0.803	0.961	20644	1
ZNF785	-5.63	6	-1.76	0.0395	1064	0.804	0.961	20643	1
EOMES	-5.63	6	-1.76	0.0395	1065	0.804	0.96	20642	1
MCM9	-5.63	6	-1.76	0.0396	1066	0.804	0.96	20641	1
PNO1	-5.63	6	-1.76	0.0396	1067	0.804	0.96	20640	1
ADO	-5.62	6	-1.75	0.0397	1068	0.804	0.96	20639	1
hsa-mir-1913	-4.59	4	-1.75	0.0397	1069	0.804	0.96	20638	1
TMEM110	-5.62	6	-1.75	0.0398	1070	0.804	0.96	20637	1
SMARCD2	-5.62	6	-1.75	0.0398	1071	0.804	0.96	20636	1
SF3B2	-5.62	6	-1.75	0.0398	1072	0.804	0.96	20635	1
NHP2L1	-5.62	6	-1.75	0.0398	1073	0.804	0.96	20634	1
PLEKHS1	-5.62	6	-1.75	0.0398	1074	0.804	0.96	20633	1
OR4D10	-5.62	6	-1.75	0.0399	1075	0.805	0.96	20632	1
C1orf110	-5.62	6	-1.75	0.0399	1076	0.806	0.96	20631	1
hsa-mir-5586	-3.97	3	-1.75	0.04	1077	0.806	0.96	20630	1
NSL1	-5.61	6	-1.75	0.0402	1078	0.808	0.96	20629	1
EXOC5	-4.58	4	-1.75	0.0402	1079	0.808	0.96	20628	1
POLD3	-5.60	6	-1.75	0.0403	1080	0.81	0.96	20627	1
SPSB2	-5.60	6	-1.75	0.0404	1081	0.81	0.96	20626	1
AVIL	-5.60	6	-1.75	0.0404	1082	0.81	0.96	20625	1
RPS29	-5.60	6	-1.75	0.0405	1083	0.81	0.96	20624	1
MKNK1	-5.60	6	-1.75	0.0405	1084	0.81	0.96	20623	1
ANKRD27	-5.60	6	-1.74	0.0405	1085	0.81	0.959	20622	1
SART1	-5.60	6	-1.74	0.0405	1086	0.81	0.959	20621	1
OTUD6A	-5.60	6	-1.74	0.0406	1087	0.81	0.959	20620	1
hsa-mir-562	-4.57	4	-1.74	0.0407	1088	0.81	0.959	20619	1
APRT	-5.59	6	-1.74	0.0407	1089	0.81	0.959	20618	1
hsa-mir-410	-4.57	4	-1.74	0.0407	1090	0.81	0.959	20617	1
FAM170B	-5.59	6	-1.74	0.0407	1091	0.81	0.959	20616	1
GLTPD2	-5.59	6	-1.74	0.0408	1092	0.811	0.959	20615	1
TMED4	-5.59	6	-1.74	0.0408	1093	0.811	0.959	20614	1
hsa-mir-4290	-4.56	4	-1.74	0.0409	1094	0.811	0.959	20613	1
PSMD1	-5.58	6	-1.74	0.041	1095	0.813	0.959	20612	1
CCR9	-5.58	6	-1.74	0.0411	1096	0.813	0.959	20611	1
TRIM43B	-5.58	6	-1.74	0.0412	1097	0.814	0.959	20610	1
AGAP5	-3.22	2	-1.74	0.0413	1098	0.814	0.959	20609	1
EXOC3L1	-5.58	6	-1.74	0.0413	1099	0.814	0.959	20608	1
PPP1CA	-5.58	6	-1.74	0.0413	1100	0.814	0.959	20607	1
SRSF7	-5.57	6	-1.74	0.0413	1101	0.814	0.959	20606	1
hsa-mir-204	-4.55	4	-1.74	0.0413	1102	0.814	0.959	20605	1
RFC5	-5.57	6	-1.73	0.0415	1103	0.816	0.959	20604	1
CHD1	-5.57	6	-1.73	0.0415	1104	0.816	0.959	20603	1
KIAA0947	-5.57	6	-1.73	0.0416	1105	0.816	0.958	20602	1
CASKIN1	-5.57	6	-1.73	0.0416	1106	0.816	0.958	20601	1
hsa-mir-1261	-4.54	4	-1.73	0.0417	1107	0.816	0.958	20600	1
ESPN	-5.56	6	-1.73	0.0418	1108	0.816	0.958	20599	1
CDC6	-5.56	6	-1.73	0.0418	1109	0.816	0.958	20598	1
MARCH6	-5.56	6	-1.73	0.0418	1110	0.816	0.958	20597	1
hsa-mir-591	-4.54	4	-1.73	0.0418	1111	0.816	0.958	20596	1
hsa-mir-1285-2	-4.54	4	-1.73	0.0419	1112	0.816	0.958	20595	1
SARS	-5.56	6	-1.73	0.0419	1113	0.816	0.958	20594	1
DIS3L	-5.56	6	-1.73	0.0419	1114	0.816	0.958	20593	1
hsa-mir-384	-4.54	4	-1.73	0.0419	1115	0.816	0.958	20592	1
MAU2	-5.56	6	-1.73	0.0419	1116	0.816	0.958	20591	1
EIF2S3	-5.55	6	-1.73	0.042	1117	0.816	0.958	20590	1
EDN2	-5.55	6	-1.73	0.042	1118	0.816	0.958	20589	1
SLC25A39	-5.55	6	-1.73	0.0421	1119	0.816	0.958	20588	1
PSMD8	-5.55	6	-1.73	0.0422	1120	0.817	0.958	20587	1
TMEM151A	-5.07	5	-1.73	0.0422	1121	0.817	0.958	20586	1
FAM19A2	-5.55	6	-1.73	0.0422	1122	0.817	0.958	20585	1
hsa-mir-6859-2	-3.20	2	-1.72	0.0423	1123	0.818	0.958	20584	1
AP4B1	-5.54	6	-1.72	0.0424	1124	0.819	0.958	20583	1
RNF169	-5.54	6	-1.72	0.0426	1125	0.819	0.957	20582	1
hsa-mir-4435-2	-3.92	3	-1.72	0.0426	1126	0.819	0.957	20581	1
hsa-mir-5684	-4.52	4	-1.72	0.0426	1127	0.819	0.957	20580	1
PLA2G4F	-5.54	6	-1.72	0.0426	1128	0.819	0.957	20579	1
PLCD1	-5.54	6	-1.72	0.0426	1129	0.819	0.957	20578	1
PLEKHG2	-5.54	6	-1.72	0.0427	1130	0.819	0.957	20577	1
FAM57B	-5.53	6	-1.72	0.0427	1131	0.819	0.957	20576	1
ZNF14	-5.53	6	-1.72	0.0428	1132	0.82	0.957	20575	1
SNX32	-5.52	6	-1.72	0.043	1133	0.82	0.957	20574	1
EPRS	-5.52	6	-1.72	0.0431	1134	0.82	0.957	20573	1
GJA10	-5.52	6	-1.72	0.0431	1135	0.82	0.957	20572	1
SLC6A20	-5.52	6	-1.72	0.0431	1136	0.82	0.957	20571	1
EID3	-5.52	6	-1.71	0.0432	1137	0.82	0.957	20570	1
DNAH10	-5.52	6	-1.71	0.0433	1138	0.82	0.957	20569	1
VANGL1	-5.52	6	-1.71	0.0433	1139	0.82	0.957	20568	1
KCNV1	-5.52	6	-1.71	0.0434	1140	0.82	0.957	20567	1
GOLGA6C	-4.50	4	-1.71	0.0434	1141	0.82	0.957	20566	1
TUBA3E	-5.03	5	-1.71	0.0434	1142	0.82	0.957	20565	1
SCN5A	-5.51	6	-1.71	0.0435	1143	0.82	0.957	20564	1
TOPBP1	-5.51	6	-1.71	0.0435	1144	0.82	0.957	20563	1
REEP1	-5.51	6	-1.71	0.0435	1145	0.82	0.956	20562	1
NOX5	-5.51	6	-1.71	0.0435	1146	0.82	0.956	20561	1
KLHL1	-5.51	6	-1.71	0.0436	1147	0.82	0.956	20560	1
ATP11C	-5.51	6	-1.71	0.0436	1148	0.82	0.956	20559	1
TUBGCP4	-5.50	6	-1.71	0.0438	1149	0.82	0.956	20558	1
WDR18	-5.50	6	-1.71	0.0438	1150	0.82	0.956	20557	1
PKP4	-5.50	6	-1.71	0.0438	1151	0.82	0.956	20556	1
hsa-mir-1343	-4.49	4	-1.71	0.0438	1152	0.82	0.956	20555	1
FSIP2	-5.50	6	-1.71	0.0438	1153	0.82	0.956	20554	1
hsa-mir-4254	-4.49	4	-1.71	0.0439	1154	0.82	0.956	20553	1
UMPS	-5.50	6	-1.71	0.0439	1155	0.82	0.956	20552	1
JMJD6	-5.50	6	-1.71	0.044	1156	0.82	0.956	20551	1
CAT	-5.50	6	-1.71	0.044	1157	0.82	0.956	20550	1
ZNF436	-5.50	6	-1.71	0.044	1158	0.82	0.956	20549	1
TSPAN33	-5.50	6	-1.71	0.044	1159	0.82	0.956	20548	1
BCL9	-5.50	6	-1.71	0.044	1160	0.82	0.956	20547	1
hsa-mir-301b	-4.49	4	-1.71	0.044	1161	0.82	0.956	20546	1
NR6A1	-5.50	6	-1.71	0.044	1162	0.82	0.956	20545	1
FLJ44313	-5.49	6	-1.71	0.0441	1163	0.82	0.956	20544	1
COG5	-5.49	6	-1.70	0.0441	1164	0.82	0.956	20543	1
OR10S1	-5.49	6	-1.70	0.0441	1165	0.82	0.956	20542	1
RAB34	-4.48	4	-1.70	0.0442	1166	0.82	0.956	20541	1
RNF126	-5.49	6	-1.70	0.0442	1167	0.82	0.956	20540	1
NonTargetingControlGuideForHuman_0573	-2.24	1	-1.70	0.0442	1168	0.82	0.956	20539	1
FZD2	-5.49	6	-1.70	0.0443	1169	0.82	0.956	20538	1
LRRC8C	-5.49	6	-1.70	0.0443	1170	0.82	0.956	20537	1
RPL29	-5.49	6	-1.70	0.0443	1171	0.82	0.956	20536	1
THYN1	-5.49	6	-1.70	0.0443	1172	0.82	0.956	20535	1
HAT1	-5.49	6	-1.70	0.0444	1173	0.82	0.956	20534	1
POLE3	-5.48	6	-1.70	0.0444	1174	0.82	0.956	20533	1
SFRP1	-5.48	6	-1.70	0.0445	1175	0.82	0.956	20532	1
DNPH1	-5.48	6	-1.70	0.0445	1176	0.82	0.956	20531	1
HOXA9	-5.48	6	-1.70	0.0445	1177	0.82	0.956	20530	1
IL15RA	-5.00	5	-1.70	0.0445	1178	0.82	0.955	20529	1
ZRSR2	-5.48	6	-1.70	0.0446	1179	0.82	0.955	20528	1
HYOU1	-5.48	6	-1.70	0.0446	1180	0.82	0.955	20527	1
IL12RB2	-5.48	6	-1.70	0.0446	1181	0.82	0.955	20526	1
PRPF4B	-5.48	6	-1.70	0.0447	1182	0.821	0.955	20525	1
TSKU	-5.47	6	-1.70	0.0448	1183	0.822	0.955	20524	1
PDXK	-5.47	6	-1.70	0.0448	1184	0.822	0.955	20523	1
ICT1	-5.47	6	-1.70	0.0449	1185	0.822	0.955	20522	1
C2orf15	-5.47	6	-1.69	0.045	1186	0.822	0.955	20521	1
HMGA1	-5.47	6	-1.69	0.0451	1187	0.822	0.955	20520	1
PCNXL3	-5.47	6	-1.69	0.0452	1188	0.822	0.955	20519	1
GPC4	-5.47	6	-1.69	0.0452	1189	0.822	0.955	20518	1
ADCY1	-5.46	6	-1.69	0.0452	1190	0.822	0.955	20517	1
NAV1	-5.46	6	-1.69	0.0452	1191	0.822	0.955	20516	1
SLC30A9	-5.46	6	-1.69	0.0452	1192	0.822	0.955	20515	1
PHF5A	-5.46	6	-1.69	0.0452	1193	0.822	0.955	20514	1
CAPN13	-5.46	6	-1.69	0.0452	1194	0.822	0.955	20513	1
SART3	-5.46	6	-1.69	0.0453	1195	0.822	0.955	20512	1
hsa-mir-1302-10	-4.46	4	-1.69	0.0453	1196	0.822	0.955	20511	1
hsa-mir-1273d	-4.46	4	-1.69	0.0453	1197	0.822	0.955	20510	1
AZU1	-5.46	6	-1.69	0.0454	1198	0.822	0.955	20509	1
PPP1R16A	-5.46	6	-1.69	0.0454	1199	0.822	0.955	20508	1
SPAG11A	-4.98	5	-1.69	0.0454	1200	0.822	0.955	20507	1
RPS25	-5.46	6	-1.69	0.0455	1201	0.822	0.954	20506	1
C16orf95	-5.45	6	-1.69	0.0456	1202	0.822	0.954	20505	1
RAB11FIP3	-5.45	6	-1.69	0.0456	1203	0.822	0.954	20504	1
hsa-mir-6511a-1	-4.45	4	-1.69	0.0457	1204	0.822	0.954	20503	1
CLDN9	-5.45	6	-1.69	0.0457	1205	0.822	0.954	20502	1
hsa-mir-711	-4.45	4	-1.69	0.0457	1206	0.822	0.954	20501	1
TMEM70	-5.45	6	-1.69	0.0458	1207	0.824	0.954	20500	1
NCAN	-5.44	6	-1.69	0.0459	1208	0.824	0.954	20499	1
ZMYM6	-5.44	6	-1.69	0.0459	1209	0.824	0.954	20498	1
ALDOA	-5.44	6	-1.69	0.046	1210	0.825	0.954	20497	1
EIF3E	-5.44	6	-1.68	0.0461	1211	0.826	0.954	20496	1
ZMAT2	-5.43	6	-1.68	0.0463	1212	0.828	0.954	20495	1
MED1	-5.43	6	-1.68	0.0463	1213	0.828	0.954	20494	1
MCOLN1	-5.43	6	-1.68	0.0463	1214	0.828	0.954	20493	1
PRSS22	-5.43	6	-1.68	0.0463	1215	0.828	0.954	20492	1
OR5K1	-5.43	6	-1.68	0.0465	1216	0.829	0.954	20491	1
RBBP6	-5.43	6	-1.68	0.0465	1217	0.829	0.954	20490	1
ANKRD61	-5.43	6	-1.68	0.0466	1218	0.829	0.953	20489	1
SPTY2D1	-5.43	6	-1.68	0.0466	1219	0.829	0.953	20488	1
GLIS2	-5.42	6	-1.68	0.0466	1220	0.829	0.953	20487	1
SLC33A1	-5.42	6	-1.68	0.0468	1221	0.829	0.953	20486	1
ATP5A1	-5.42	6	-1.68	0.0468	1222	0.829	0.953	20485	1
INMT	-5.42	6	-1.68	0.0468	1223	0.829	0.953	20484	1
RPS28	-5.42	6	-1.68	0.0468	1224	0.829	0.953	20483	1
NOM1	-5.42	6	-1.68	0.0468	1225	0.829	0.953	20482	1
ATP6AP1	-5.42	6	-1.67	0.047	1226	0.831	0.953	20481	1
PCDHGA9	-3.13	2	-1.67	0.047	1227	0.831	0.953	20480	1
ACTA1	-5.41	6	-1.67	0.047	1228	0.831	0.953	20479	1
CCDC38	-5.41	6	-1.67	0.0471	1229	0.832	0.953	20478	1
RS1	-5.41	6	-1.67	0.0472	1230	0.832	0.953	20477	1
hsa-mir-3198-1	-4.42	4	-1.67	0.0472	1231	0.833	0.953	20476	1
TRABD	-5.41	6	-1.67	0.0473	1232	0.834	0.953	20475	1
C1orf85	-5.41	6	-1.67	0.0473	1233	0.834	0.953	20474	1
TMEM125	-4.93	5	-1.67	0.0474	1234	0.834	0.953	20473	1
ISY1	-5.40	6	-1.67	0.0475	1235	0.835	0.952	20472	1
GTF3C1	-5.40	6	-1.67	0.0476	1236	0.835	0.952	20471	1
SKP2	-5.40	6	-1.67	0.0476	1237	0.835	0.952	20470	1
RPLP1	-5.40	6	-1.67	0.0477	1238	0.836	0.952	20469	1
MED14	-5.40	6	-1.67	0.0477	1239	0.837	0.952	20468	1
TBC1D12	-5.39	6	-1.67	0.0478	1240	0.837	0.952	20467	1
FCGR1A	-4.40	4	-1.67	0.0479	1241	0.838	0.952	20466	1
HMGA2	-5.39	6	-1.66	0.0481	1242	0.839	0.952	20465	1
KREMEN1	-5.38	6	-1.66	0.0481	1243	0.839	0.952	20464	1
FAM89B	-5.38	6	-1.66	0.0482	1244	0.839	0.952	20463	1
ARCN1	-4.91	5	-1.66	0.0482	1245	0.839	0.952	20462	1
RPL31	-5.38	6	-1.66	0.0483	1246	0.839	0.952	20461	1
TMEM71	-5.38	6	-1.66	0.0483	1247	0.839	0.952	20460	1
CAPN9	-5.38	6	-1.66	0.0484	1248	0.839	0.952	20459	1
C22orf42	-5.38	6	-1.66	0.0484	1249	0.839	0.952	20458	1
EMG1	-5.38	6	-1.66	0.0484	1250	0.839	0.952	20457	1
RASGEF1A	-5.38	6	-1.66	0.0484	1251	0.839	0.952	20456	1
RPF2	-4.91	5	-1.66	0.0485	1252	0.839	0.951	20455	1
FAM210B	-5.37	6	-1.66	0.0486	1253	0.839	0.951	20454	1
hsa-mir-4273	-4.39	4	-1.66	0.0486	1254	0.839	0.951	20453	1
WASH1	-5.37	6	-1.66	0.0486	1255	0.839	0.951	20452	1
CCDC180	-5.37	6	-1.66	0.0487	1256	0.839	0.951	20451	1
FEZ2	-5.37	6	-1.66	0.0487	1257	0.839	0.951	20450	1
RCN1	-5.37	6	-1.66	0.0487	1258	0.839	0.951	20449	1
hsa-mir-548a-2	-4.39	4	-1.66	0.0487	1259	0.839	0.951	20448	1
CCR7	-5.37	6	-1.66	0.0487	1260	0.839	0.951	20447	1
YEATS2	-5.37	6	-1.66	0.0488	1261	0.839	0.951	20446	1
SYNGR2	-5.37	6	-1.66	0.0488	1262	0.839	0.951	20445	1
RCC1	-5.37	6	-1.66	0.0489	1263	0.839	0.951	20444	1
LMO4	-5.37	6	-1.66	0.0489	1264	0.839	0.951	20443	1
RAP2B	-5.36	6	-1.66	0.0489	1265	0.839	0.951	20442	1
CWC25	-4.90	5	-1.66	0.049	1266	0.839	0.951	20441	1
SCRN2	-5.36	6	-1.65	0.049	1267	0.84	0.951	20440	1
hsa-mir-4285	-4.38	4	-1.65	0.0491	1268	0.841	0.951	20439	1
ING2	-5.36	6	-1.65	0.0492	1269	0.842	0.951	20438	1
hsa-mir-551b	-4.37	4	-1.65	0.0493	1270	0.842	0.951	20437	1
NAA50	-5.35	6	-1.65	0.0493	1271	0.842	0.951	20436	1
SLC10A1	-5.35	6	-1.65	0.0494	1272	0.842	0.951	20435	1
SCUBE3	-5.35	6	-1.65	0.0494	1273	0.842	0.951	20434	1
TMEM258	-5.35	6	-1.65	0.0495	1274	0.843	0.951	20433	1
AGBL2	-5.35	6	-1.65	0.0495	1275	0.843	0.95	20432	1
hsa-mir-1273a	-4.37	4	-1.65	0.0496	1276	0.843	0.95	20431	1
hsa-mir-4492	-4.36	4	-1.65	0.0497	1277	0.845	0.95	20430	1
HIST1H2AI	-4.88	5	-1.65	0.0498	1278	0.845	0.95	20429	1
hsa-mir-26a-1	-3.78	3	-1.65	0.0498	1279	0.845	0.95	20428	1
FARSA	-5.34	6	-1.65	0.0498	1280	0.845	0.95	20427	1
LSAMP	-5.34	6	-1.65	0.0499	1281	0.845	0.95	20426	1
PRMT5	-5.34	6	-1.65	0.05	1282	0.846	0.95	20425	1
HPS5	-5.34	6	-1.64	0.05	1283	0.846	0.95	20424	1
NFS1	-5.34	6	-1.64	0.05	1284	0.846	0.95	20423	1
BRD2	-5.33	6	-1.64	0.0501	1285	0.846	0.95	20422	1
FOXP4	-5.33	6	-1.64	0.0501	1286	0.846	0.95	20421	1
ISG20L2	-5.33	6	-1.64	0.0502	1287	0.847	0.95	20420	1
ZNF460	-5.33	6	-1.64	0.0502	1288	0.847	0.95	20419	1
PPM1A	-5.33	6	-1.64	0.0504	1289	0.848	0.95	20418	1
MTX2	-5.33	6	-1.64	0.0504	1290	0.848	0.95	20417	1
MTRNR2L10	-4.35	4	-1.64	0.0505	1291	0.848	0.95	20416	1
TMEM88B	-5.32	6	-1.64	0.0505	1292	0.848	0.95	20415	1
ODF3	-5.32	6	-1.64	0.0505	1293	0.848	0.949	20414	1
KRT39	-5.32	6	-1.64	0.0506	1294	0.848	0.949	20413	1
MZT1	-4.86	5	-1.64	0.0507	1295	0.848	0.949	20412	1
TMEM110-MUSTN1	-4.34	4	-1.64	0.0507	1296	0.848	0.949	20411	1
TIMM23	-5.32	6	-1.64	0.0507	1297	0.848	0.949	20410	1
OR51B2	-5.32	6	-1.64	0.0507	1298	0.848	0.949	20409	1
CDCP2	-5.32	6	-1.64	0.0508	1299	0.848	0.949	20408	1
TEX35	-5.32	6	-1.64	0.0508	1300	0.848	0.949	20407	1
TSHZ3	-5.32	6	-1.64	0.0508	1301	0.848	0.949	20406	1
MNS1	-5.32	6	-1.64	0.0508	1302	0.848	0.949	20405	1
FAM151A	-5.31	6	-1.64	0.0509	1303	0.848	0.949	20404	1
hsa-mir-4325	-4.34	4	-1.64	0.051	1304	0.848	0.949	20403	1
KIF18B	-5.31	6	-1.64	0.051	1305	0.848	0.949	20402	1
hsa-mir-6854	-4.34	4	-1.63	0.0511	1306	0.848	0.949	20401	1
NPAT	-5.31	6	-1.63	0.0511	1307	0.848	0.949	20400	1
NTNG2	-4.85	5	-1.63	0.0511	1308	0.848	0.949	20399	1
GPC6	-5.31	6	-1.63	0.0512	1309	0.848	0.949	20398	1
DPF3	-5.31	6	-1.63	0.0512	1310	0.848	0.949	20397	1
CLEC17A	-5.31	6	-1.63	0.0512	1311	0.848	0.949	20396	1
CAD	-5.31	6	-1.63	0.0513	1312	0.848	0.949	20395	1
PTCRA	-5.30	6	-1.63	0.0514	1313	0.848	0.949	20394	1
PC	-5.30	6	-1.63	0.0514	1314	0.848	0.949	20393	1
TUBA1A	-5.30	6	-1.63	0.0515	1315	0.848	0.949	20392	1
WDR33	-5.30	6	-1.63	0.0515	1316	0.848	0.948	20391	1
ARPC2	-5.30	6	-1.63	0.0515	1317	0.848	0.948	20390	1
PRAMEF2	-5.30	6	-1.63	0.0516	1318	0.848	0.948	20389	1
SPR	-5.30	6	-1.63	0.0516	1319	0.848	0.948	20388	1
CNN2	-5.30	6	-1.63	0.0516	1320	0.848	0.948	20387	1
LEPROT	-5.30	6	-1.63	0.0516	1321	0.848	0.948	20386	1
YPEL5	-5.29	6	-1.63	0.0517	1322	0.849	0.948	20385	1
ABI2	-5.29	6	-1.63	0.0518	1323	0.85	0.948	20384	1
RRP9	-5.29	6	-1.63	0.0519	1324	0.85	0.948	20383	1
GPBAR1	-5.28	6	-1.62	0.0521	1325	0.854	0.948	20382	1
GLTPD1	-5.28	6	-1.62	0.0524	1326	0.857	0.948	20381	1
RSPH6A	-5.28	6	-1.62	0.0525	1327	0.857	0.948	20380	1
POM121C	-5.27	6	-1.62	0.0525	1328	0.857	0.947	20379	1
LRRK2	-5.27	6	-1.62	0.0525	1329	0.857	0.947	20378	1
LRRC71	-5.27	6	-1.62	0.0526	1330	0.857	0.947	20377	1
TLK2	-5.27	6	-1.62	0.0526	1331	0.857	0.947	20376	1
FAM124A	-5.27	6	-1.62	0.0526	1332	0.857	0.947	20375	1
ARHGEF26	-5.27	6	-1.62	0.0526	1333	0.857	0.947	20374	1
CORO7-PAM16	-5.27	6	-1.62	0.0527	1334	0.857	0.947	20373	1
ARID5B	-5.27	6	-1.62	0.0527	1335	0.857	0.947	20372	1
TINAGL1	-5.27	6	-1.62	0.0528	1336	0.858	0.947	20371	1
CDK6	-5.26	6	-1.62	0.0529	1337	0.859	0.947	20370	1
GAB4	-5.26	6	-1.62	0.0529	1338	0.859	0.947	20369	1
C19orf77	-5.26	6	-1.61	0.0532	1339	0.862	0.947	20368	1
SHFM1	-5.26	6	-1.61	0.0533	1340	0.864	0.947	20367	1
NOP56	-5.25	6	-1.61	0.0536	1341	0.864	0.946	20366	1
hsa-mir-4647	-4.28	4	-1.61	0.0537	1342	0.864	0.946	20365	1
FRG1	-4.79	5	-1.61	0.0537	1343	0.864	0.946	20364	1
NRCAM	-5.25	6	-1.61	0.0537	1344	0.864	0.946	20363	1
LAMTOR3	-5.24	6	-1.61	0.0538	1345	0.864	0.946	20362	1
PHF6	-5.24	6	-1.61	0.0538	1346	0.864	0.946	20361	1
S100A13	-5.24	6	-1.61	0.0538	1347	0.864	0.946	20360	1
NANP	-5.24	6	-1.61	0.0539	1348	0.864	0.946	20359	1
hsa-mir-548i-1	-4.28	4	-1.61	0.0539	1349	0.864	0.946	20358	1
SLC22A2	-5.24	6	-1.61	0.0539	1350	0.864	0.946	20357	1
CEACAM3	-5.24	6	-1.61	0.054	1351	0.864	0.946	20356	1
WWTR1	-5.24	6	-1.61	0.054	1352	0.864	0.946	20355	1
GTF2IRD2	-4.78	5	-1.61	0.054	1353	0.864	0.946	20354	1
KIAA1731	-5.24	6	-1.61	0.054	1354	0.864	0.946	20353	1
OGDH	-5.24	6	-1.61	0.0541	1355	0.864	0.946	20352	1
SLC16A10	-5.23	6	-1.61	0.0542	1356	0.864	0.946	20351	1
HARS2	-5.23	6	-1.60	0.0543	1357	0.864	0.946	20350	1
HOXB7	-5.23	6	-1.60	0.0543	1358	0.864	0.946	20349	1
MS4A3	-5.23	6	-1.60	0.0543	1359	0.864	0.946	20348	1
PSAP	-5.23	6	-1.60	0.0543	1360	0.864	0.946	20347	1
MOGAT2	-5.23	6	-1.60	0.0543	1361	0.864	0.946	20346	1
LSM11	-5.23	6	-1.60	0.0543	1362	0.864	0.946	20345	1
FAM192A	-5.23	6	-1.60	0.0544	1363	0.864	0.946	20344	1
ARL6IP6	-5.23	6	-1.60	0.0544	1364	0.864	0.946	20343	1
TSLP	-5.23	6	-1.60	0.0544	1365	0.864	0.946	20342	1
PMF1-BGLAP	-4.27	4	-1.60	0.0544	1366	0.864	0.946	20341	1
AHCYL1	-5.23	6	-1.60	0.0544	1367	0.864	0.946	20340	1
VPS35	-5.23	6	-1.60	0.0545	1368	0.864	0.946	20339	1
TMEM216	-5.23	6	-1.60	0.0545	1369	0.864	0.945	20338	1
MGARP	-5.23	6	-1.60	0.0546	1370	0.864	0.945	20337	1
SPATA31A2	-4.27	4	-1.60	0.0546	1371	0.864	0.945	20336	1
CD5L	-5.22	6	-1.60	0.0547	1372	0.864	0.945	20335	1
NOP58	-5.22	6	-1.60	0.0547	1373	0.864	0.945	20334	1
IHH	-5.22	6	-1.60	0.0547	1374	0.864	0.945	20333	1
TUBA3C	-5.22	6	-1.60	0.0547	1375	0.864	0.945	20332	1
SIPA1	-5.22	6	-1.60	0.0548	1376	0.864	0.945	20331	1
PPIAL4E	-4.26	4	-1.60	0.055	1377	0.866	0.945	20330	1
SNRPG	-5.21	6	-1.60	0.055	1378	0.866	0.945	20329	1
MTO1	-5.21	6	-1.60	0.0551	1379	0.866	0.945	20328	1
WNT8A	-5.21	6	-1.60	0.0551	1380	0.866	0.945	20327	1
KCNK7	-5.21	6	-1.60	0.0552	1381	0.867	0.945	20326	1
hsa-mir-6841	-4.25	4	-1.60	0.0552	1382	0.868	0.945	20325	1
C1RL	-5.21	6	-1.60	0.0553	1383	0.868	0.945	20324	1
LOC646498	-2.13	1	-1.60	0.0553	1384	0.868	0.945	20323	1
HES3	-5.21	6	-1.59	0.0554	1385	0.868	0.945	20322	1
C8orf82	-5.20	6	-1.59	0.0555	1386	0.868	0.945	20321	1
NDUFS8	-4.75	5	-1.59	0.0555	1387	0.868	0.945	20320	1
DDX27	-5.20	6	-1.59	0.0555	1388	0.868	0.945	20319	1
HADH	-4.75	5	-1.59	0.0556	1389	0.869	0.944	20318	1
ENO1	-5.20	6	-1.59	0.0556	1390	0.869	0.944	20317	1
hsa-mir-1227	-4.25	4	-1.59	0.0557	1391	0.869	0.944	20316	1
SALL1	-5.20	6	-1.59	0.0558	1392	0.869	0.944	20315	1
TIMM9	-5.20	6	-1.59	0.0558	1393	0.869	0.944	20314	1
ATM	-4.74	5	-1.59	0.0559	1394	0.869	0.944	20313	1
C1QTNF4	-5.19	6	-1.59	0.0559	1395	0.869	0.944	20312	1
TTI1	-5.19	6	-1.59	0.0559	1396	0.869	0.944	20311	1
TMEM97	-5.19	6	-1.59	0.0559	1397	0.869	0.944	20310	1
NIT2	-5.19	6	-1.59	0.0559	1398	0.869	0.944	20309	1
NOB1	-5.19	6	-1.59	0.056	1399	0.869	0.944	20308	1
CDK11B	-5.19	6	-1.59	0.056	1400	0.869	0.944	20307	1
CYLD	-5.19	6	-1.59	0.0562	1401	0.869	0.944	20306	1
hsa-mir-548f-3	-3.67	3	-1.59	0.0562	1402	0.869	0.944	20305	1
SLC29A2	-5.19	6	-1.59	0.0562	1403	0.869	0.944	20304	1
MAP3K3	-5.19	6	-1.59	0.0563	1404	0.869	0.944	20303	1
KNSTRN	-5.18	6	-1.59	0.0564	1405	0.869	0.944	20302	1
SNRNP35	-5.18	6	-1.59	0.0564	1406	0.869	0.944	20301	1
NonTargetingControlGuideForHuman_0301	-2.12	1	-1.59	0.0564	1407	0.869	0.944	20300	1
HMGN2	-5.18	6	-1.59	0.0564	1408	0.869	0.944	20299	1
GAR1	-5.18	6	-1.59	0.0564	1409	0.869	0.944	20298	1
LOC730183	-4.73	5	-1.59	0.0565	1410	0.869	0.944	20297	1
EIF2B5	-5.18	6	-1.58	0.0566	1411	0.869	0.943	20296	1
hsa-mir-5002	-4.23	4	-1.58	0.0566	1412	0.869	0.943	20295	1
TOMM5	-5.18	6	-1.58	0.0567	1413	0.869	0.943	20294	1
DEFB104B	-2.11	1	-1.58	0.0567	1414	0.869	0.943	20293	1
IRX6	-5.18	6	-1.58	0.0567	1415	0.869	0.943	20292	1
LIMS3	-4.72	5	-1.58	0.0567	1416	0.869	0.943	20291	1
hsa-mir-4467	-4.22	4	-1.58	0.0568	1417	0.869	0.943	20290	1
MCM3AP	-5.17	6	-1.58	0.0568	1418	0.869	0.943	20289	1
LTB4R	-5.17	6	-1.58	0.0568	1419	0.869	0.943	20288	1
CLEC4E	-5.17	6	-1.58	0.0568	1420	0.869	0.943	20287	1
ATP6V0B	-4.72	5	-1.58	0.0569	1421	0.869	0.943	20286	1
GNG7	-4.72	5	-1.58	0.0569	1422	0.869	0.943	20285	1
NFIB	-5.17	6	-1.58	0.057	1423	0.869	0.943	20284	1
SMC5	-5.17	6	-1.58	0.057	1424	0.869	0.943	20283	1
SCFD1	-5.17	6	-1.58	0.0571	1425	0.87	0.943	20282	1
hsa-mir-3147	-4.22	4	-1.58	0.0571	1426	0.87	0.943	20281	1
ZSCAN18	-4.71	5	-1.58	0.0572	1427	0.87	0.943	20280	1
TRAPPC8	-5.16	6	-1.58	0.0572	1428	0.87	0.943	20279	1
ZNF578	-5.16	6	-1.58	0.0573	1429	0.87	0.943	20278	1
VPS28	-5.16	6	-1.58	0.0574	1430	0.87	0.943	20277	1
RCCD1	-5.16	6	-1.58	0.0574	1431	0.87	0.943	20276	1
MAP1LC3B	-5.16	6	-1.58	0.0574	1432	0.87	0.943	20275	1
OASL	-5.16	6	-1.58	0.0574	1433	0.87	0.943	20274	1
ASAH1	-5.16	6	-1.58	0.0575	1434	0.87	0.942	20273	1
GPR37L1	-5.16	6	-1.58	0.0575	1435	0.87	0.942	20272	1
KCNS2	-5.15	6	-1.57	0.0577	1436	0.871	0.942	20271	1
hsa-mir-3131	-3.64	3	-1.57	0.0577	1437	0.871	0.942	20270	1
CCDC173	-5.15	6	-1.57	0.0577	1438	0.871	0.942	20269	1
GNB4	-5.15	6	-1.57	0.0578	1439	0.872	0.942	20268	1
TIMM17A	-5.15	6	-1.57	0.0579	1440	0.873	0.942	20267	1
ZNF843	-5.15	6	-1.57	0.058	1441	0.874	0.942	20266	1
SH3PXD2B	-5.14	6	-1.57	0.0581	1442	0.875	0.942	20265	1
TM4SF18	-5.14	6	-1.57	0.0582	1443	0.875	0.942	20264	1
SLC35A5	-5.14	6	-1.57	0.0583	1444	0.875	0.942	20263	1
NonTargetingControlGuideForHuman_0568	-2.10	1	-1.57	0.0583	1445	0.875	0.942	20262	1
WBP1	-5.14	6	-1.57	0.0583	1446	0.875	0.942	20261	1
hsa-mir-7856	-4.19	4	-1.57	0.0584	1447	0.876	0.942	20260	1
LCN10	-5.14	6	-1.57	0.0584	1448	0.876	0.942	20259	1
MRP63	-5.13	6	-1.57	0.0586	1449	0.878	0.941	20258	1
ATP9A	-5.13	6	-1.57	0.0587	1450	0.879	0.941	20257	1
RFC4	-5.13	6	-1.57	0.0588	1451	0.879	0.941	20256	1
ATP7A	-5.13	6	-1.56	0.0588	1452	0.879	0.941	20255	1
CLCC1	-4.68	5	-1.56	0.0588	1453	0.879	0.941	20254	1
GTDC2	-4.68	5	-1.56	0.0589	1454	0.879	0.941	20253	1
EFTUD2	-5.13	6	-1.56	0.0589	1455	0.879	0.941	20252	1
FSCB	-5.13	6	-1.56	0.0589	1456	0.879	0.941	20251	1
SLC26A10	-5.12	6	-1.56	0.0591	1457	0.88	0.941	20250	1
WBSCR16	-5.12	6	-1.56	0.0591	1458	0.88	0.941	20249	1
SLC30A2	-5.12	6	-1.56	0.0592	1459	0.88	0.941	20248	1
VPS18	-5.12	6	-1.56	0.0592	1460	0.88	0.941	20247	1
SCN4A	-5.12	6	-1.56	0.0592	1461	0.88	0.941	20246	1
FGFR1OP	-5.12	6	-1.56	0.0593	1462	0.88	0.941	20245	1
PEX14	-5.12	6	-1.56	0.0593	1463	0.88	0.941	20244	1
POC1A	-5.12	6	-1.56	0.0594	1464	0.88	0.941	20243	1
hsa-mir-6087	-4.18	4	-1.56	0.0594	1465	0.881	0.941	20242	1
CHST13	-5.11	6	-1.56	0.0596	1466	0.881	0.94	20241	1
hsa-mir-4710	-4.17	4	-1.56	0.0596	1467	0.881	0.94	20240	1
CD300LF	-5.11	6	-1.56	0.0596	1468	0.881	0.94	20239	1
SLC26A4	-5.11	6	-1.56	0.0596	1469	0.881	0.94	20238	1
CHD4	-5.11	6	-1.56	0.0596	1470	0.881	0.94	20237	1
C16orf93	-5.11	6	-1.56	0.0598	1471	0.883	0.94	20236	1
COPB1	-5.10	6	-1.56	0.0599	1472	0.883	0.94	20235	1
L3MBTL1	-5.10	6	-1.55	0.0601	1473	0.883	0.94	20234	1
NOTUM	-5.10	6	-1.55	0.0601	1474	0.883	0.94	20233	1
CERS6	-5.10	6	-1.55	0.0601	1475	0.883	0.94	20232	1
SMYD5	-5.10	6	-1.55	0.0602	1476	0.883	0.94	20231	1
NOL3	-5.10	6	-1.55	0.0602	1477	0.883	0.94	20230	1
CCDC7	-4.65	5	-1.55	0.0602	1478	0.883	0.94	20229	1
SLIRP	-5.10	6	-1.55	0.0602	1479	0.883	0.94	20228	1
ZC3H7A	-5.10	6	-1.55	0.0602	1480	0.883	0.94	20227	1
DYRK1A	-5.10	6	-1.55	0.0603	1481	0.883	0.94	20226	1
PDGFRB	-5.09	6	-1.55	0.0603	1482	0.883	0.94	20225	1
NDUFB9	-5.09	6	-1.55	0.0604	1483	0.883	0.94	20224	1
RGS7BP	-5.09	6	-1.55	0.0604	1484	0.883	0.94	20223	1
GRAP2	-5.09	6	-1.55	0.0604	1485	0.883	0.94	20222	1
NOL10	-5.09	6	-1.55	0.0605	1486	0.883	0.94	20221	1
SNAPC5	-5.09	6	-1.55	0.0605	1487	0.883	0.94	20220	1
MCFD2	-5.09	6	-1.55	0.0605	1488	0.883	0.939	20219	1
PURB	-5.09	6	-1.55	0.0606	1489	0.884	0.939	20218	1
NLRP9	-5.09	6	-1.55	0.0607	1490	0.884	0.939	20217	1
ZNF311	-5.09	6	-1.55	0.0607	1491	0.884	0.939	20216	1
C14orf183	-5.09	6	-1.55	0.0607	1492	0.884	0.939	20215	1
DCTN6	-5.08	6	-1.55	0.0608	1493	0.884	0.939	20214	1
hsa-mir-4803	-3.59	3	-1.55	0.0608	1494	0.884	0.939	20213	1
DGAT1	-5.08	6	-1.55	0.0609	1495	0.884	0.939	20212	1
SNX16	-5.08	6	-1.55	0.0611	1496	0.886	0.939	20211	1
OR52I1	-5.08	6	-1.55	0.0611	1497	0.886	0.939	20210	1
POTEJ	-2.93	2	-1.54	0.0613	1498	0.888	0.939	20209	1
F8A1	-4.63	5	-1.54	0.0614	1499	0.888	0.939	20208	1
SERPINF1	-5.07	6	-1.54	0.0614	1500	0.888	0.939	20207	1
PFDN6	-5.07	6	-1.54	0.0615	1501	0.888	0.939	20206	1
hsa-mir-548ac	-4.14	4	-1.54	0.0615	1502	0.888	0.939	20205	1
GIPC2	-5.07	6	-1.54	0.0616	1503	0.888	0.938	20204	1
CLTA	-4.63	5	-1.54	0.0616	1504	0.888	0.938	20203	1
RELT	-5.07	6	-1.54	0.0616	1505	0.888	0.938	20202	1
C1QTNF9	-5.06	6	-1.54	0.0617	1506	0.89	0.938	20201	1
UBR2	-5.06	6	-1.54	0.0619	1507	0.891	0.938	20200	1
ISG15	-5.06	6	-1.54	0.0619	1508	0.891	0.938	20199	1
UBP1	-5.06	6	-1.54	0.062	1509	0.891	0.938	20198	1
OR51B5	-5.06	6	-1.54	0.062	1510	0.891	0.938	20197	1
IGSF23	-5.06	6	-1.54	0.0621	1511	0.891	0.938	20196	1
hsa-mir-6884	-4.13	4	-1.54	0.0621	1512	0.892	0.938	20195	1
PHLDB2	-5.05	6	-1.54	0.0623	1513	0.893	0.938	20194	1
hsa-mir-4649	-4.12	4	-1.54	0.0623	1514	0.894	0.938	20193	1
METRNL	-5.05	6	-1.53	0.0625	1515	0.895	0.938	20192	1
DIEXF	-5.05	6	-1.53	0.0625	1516	0.895	0.937	20191	1
hsa-mir-3193	-4.12	4	-1.53	0.0625	1517	0.895	0.937	20190	1
FAM136A	-5.04	6	-1.53	0.0626	1518	0.896	0.937	20189	1
ZNF626	-4.60	5	-1.53	0.0627	1519	0.896	0.937	20188	1
hsa-mir-181d	-4.12	4	-1.53	0.0627	1520	0.896	0.937	20187	1
TTN	-5.04	6	-1.53	0.0628	1521	0.896	0.937	20186	1
SLC13A5	-5.04	6	-1.53	0.0628	1522	0.896	0.937	20185	1
GFPT1	-5.04	6	-1.53	0.063	1523	0.897	0.937	20184	1
TNFRSF12A	-5.04	6	-1.53	0.0631	1524	0.898	0.937	20183	1
AP3M1	-5.03	6	-1.53	0.0631	1525	0.898	0.937	20182	1
EHD3	-5.03	6	-1.53	0.0632	1526	0.898	0.937	20181	1
hsa-mir-6838	-4.11	4	-1.53	0.0632	1527	0.898	0.937	20180	1
ROPN1L	-5.03	6	-1.53	0.0633	1528	0.898	0.937	20179	1
MEF2C	-4.59	5	-1.53	0.0633	1529	0.898	0.937	20178	1
RPA3	-5.03	6	-1.53	0.0633	1530	0.898	0.937	20177	1
CS	-5.03	6	-1.53	0.0633	1531	0.898	0.937	20176	1
CYP4V2	-5.03	6	-1.53	0.0634	1532	0.898	0.937	20175	1
GDF10	-4.59	5	-1.53	0.0634	1533	0.898	0.937	20174	1
LDLRAP1	-5.03	6	-1.53	0.0635	1534	0.898	0.937	20173	1
MLLT6	-5.03	6	-1.53	0.0635	1535	0.898	0.936	20172	1
RPL36	-5.03	6	-1.53	0.0636	1536	0.898	0.936	20171	1
WDYHV1	-5.02	6	-1.53	0.0636	1537	0.898	0.936	20170	1
UBL4B	-5.02	6	-1.53	0.0636	1538	0.898	0.936	20169	1
RPP25	-5.02	6	-1.52	0.0637	1539	0.898	0.936	20168	1
KRTAP2-1	-4.59	5	-1.52	0.0637	1540	0.898	0.936	20167	1
CXorf22	-5.02	6	-1.52	0.0639	1541	0.9	0.936	20166	1
PPAN	-5.02	6	-1.52	0.0639	1542	0.9	0.936	20165	1
LY9	-5.02	6	-1.52	0.0639	1543	0.9	0.936	20164	1
RASGRP2	-5.02	6	-1.52	0.064	1544	0.9	0.936	20163	1
KIAA1984	-5.01	6	-1.52	0.0642	1545	0.901	0.936	20162	1
HSDL2	-5.01	6	-1.52	0.0642	1546	0.901	0.936	20161	1
SLC9A9	-5.01	6	-1.52	0.0642	1547	0.901	0.936	20160	1
hsa-mir-664b	-4.09	4	-1.52	0.0644	1548	0.903	0.936	20159	1
PTS	-5.01	6	-1.52	0.0644	1549	0.903	0.936	20158	1
PSMB11	-5.01	6	-1.52	0.0644	1550	0.903	0.936	20157	1
MYNN	-5.00	6	-1.52	0.0646	1551	0.904	0.935	20156	1
CERK	-5.00	6	-1.52	0.0647	1552	0.905	0.935	20155	1
TMEM244	-5.00	6	-1.52	0.0648	1553	0.905	0.935	20154	1
DVL1	-5.00	6	-1.52	0.0648	1554	0.905	0.935	20153	1
FARSB	-5.00	6	-1.51	0.065	1555	0.907	0.935	20152	1
PPAT	-4.99	6	-1.51	0.065	1556	0.907	0.935	20151	1
SYVN1	-4.99	6	-1.51	0.0651	1557	0.907	0.935	20150	1
hsa-mir-4435-1	-4.08	4	-1.51	0.0651	1558	0.907	0.935	20149	1
PLA2G4C	-4.99	6	-1.51	0.0652	1559	0.907	0.935	20148	1
hsa-mir-1231	-4.07	4	-1.51	0.0653	1560	0.907	0.935	20147	1
hsa-mir-1273g	-4.07	4	-1.51	0.0654	1561	0.907	0.935	20146	1
HOGA1	-4.99	6	-1.51	0.0654	1562	0.907	0.935	20145	1
BCAT2	-4.99	6	-1.51	0.0654	1563	0.907	0.935	20144	1
DCX	-4.99	6	-1.51	0.0654	1564	0.907	0.935	20143	1
RAP2C	-4.99	6	-1.51	0.0654	1565	0.907	0.935	20142	1
SHF	-4.99	6	-1.51	0.0654	1566	0.907	0.935	20141	1
COQ10B	-4.98	6	-1.51	0.0655	1567	0.907	0.934	20140	1
UBAP2L	-4.98	6	-1.51	0.0656	1568	0.907	0.934	20139	1
HS3ST3A1	-4.07	4	-1.51	0.0656	1569	0.907	0.934	20138	1
PROX2	-4.98	6	-1.51	0.0657	1570	0.909	0.934	20137	1
YWHAH	-4.54	5	-1.51	0.0659	1571	0.91	0.934	20136	1
PLEKHH3	-4.98	6	-1.51	0.066	1572	0.91	0.934	20135	1
CA13	-4.98	6	-1.51	0.066	1573	0.91	0.934	20134	1
GGTLC1	-4.97	6	-1.51	0.0661	1574	0.911	0.934	20133	1
G6PD	-4.97	6	-1.50	0.0662	1575	0.913	0.934	20132	1
FAM60A	-4.97	6	-1.50	0.0663	1576	0.913	0.934	20131	1
MRPL51	-4.97	6	-1.50	0.0663	1577	0.913	0.934	20130	1
SEP2	-3.51	3	-1.50	0.0664	1578	0.913	0.934	20129	1
ANGPTL3	-4.97	6	-1.50	0.0664	1579	0.913	0.934	20128	1
GPATCH4	-4.97	6	-1.50	0.0665	1580	0.913	0.934	20127	1
TARM1	-4.96	6	-1.50	0.0666	1581	0.914	0.933	20126	1
RTFDC1	-4.96	6	-1.50	0.0667	1582	0.914	0.933	20125	1
GAL3ST1	-4.96	6	-1.50	0.0667	1583	0.914	0.933	20124	1
NFKBIA	-4.96	6	-1.50	0.0668	1584	0.914	0.933	20123	1
hsa-mir-889	-4.05	4	-1.50	0.0669	1585	0.914	0.933	20122	1
APOBR	-4.96	6	-1.50	0.0669	1586	0.914	0.933	20121	1
PTCD3	-4.95	6	-1.50	0.0671	1587	0.914	0.933	20120	1
UPK1A	-4.95	6	-1.50	0.0671	1588	0.914	0.933	20119	1
TBX21	-4.95	6	-1.50	0.0671	1589	0.914	0.933	20118	1
PTGES3	-4.95	6	-1.50	0.0671	1590	0.914	0.933	20117	1
SYNDIG1	-4.95	6	-1.50	0.0671	1591	0.914	0.933	20116	1
WAPAL	-4.95	6	-1.50	0.0671	1592	0.914	0.933	20115	1
PPP3R2	-4.95	6	-1.50	0.0672	1593	0.914	0.933	20114	1
CCDC37	-4.95	6	-1.50	0.0672	1594	0.914	0.933	20113	1
RTP1	-4.95	6	-1.50	0.0673	1595	0.914	0.933	20112	1
CLNS1A	-4.52	5	-1.50	0.0673	1596	0.914	0.933	20111	1
ZRANB2	-4.95	6	-1.50	0.0673	1597	0.914	0.933	20110	1
XRCC2	-4.95	6	-1.50	0.0673	1598	0.914	0.933	20109	1
HMGCS1	-4.95	6	-1.50	0.0673	1599	0.914	0.933	20108	1
KRTAP20-2	-4.95	6	-1.50	0.0673	1600	0.914	0.933	20107	1
PARP14	-4.95	6	-1.50	0.0674	1601	0.914	0.933	20106	1
GMFB	-4.51	5	-1.49	0.0675	1602	0.914	0.933	20105	1
COPB2	-4.94	6	-1.49	0.0675	1603	0.914	0.932	20104	1
MBTD1	-4.94	6	-1.49	0.0675	1604	0.914	0.932	20103	1
RSRC2	-4.94	6	-1.49	0.0677	1605	0.914	0.932	20102	1
POLR2C	-4.94	6	-1.49	0.0677	1606	0.914	0.932	20101	1
POLR2E	-4.94	6	-1.49	0.0678	1607	0.914	0.932	20100	1
INCA1	-4.94	6	-1.49	0.0678	1608	0.914	0.932	20099	1
TMEM179B	-4.51	5	-1.49	0.0679	1609	0.914	0.932	20098	1
NTMT1	-4.94	6	-1.49	0.0679	1610	0.914	0.932	20097	1
RAB3IP	-4.94	6	-1.49	0.0679	1611	0.914	0.932	20096	1
RRP7A	-4.94	6	-1.49	0.0679	1612	0.914	0.932	20095	1
RNF24	-4.94	6	-1.49	0.0679	1613	0.914	0.932	20094	1
VHL	-4.94	6	-1.49	0.068	1614	0.914	0.932	20093	1
IFT27	-4.94	6	-1.49	0.068	1615	0.914	0.932	20092	1
FOXRED1	-4.93	6	-1.49	0.0681	1616	0.914	0.932	20091	1
GRASP	-4.93	6	-1.49	0.0681	1617	0.914	0.932	20090	1
hsa-mir-758	-4.03	4	-1.49	0.0683	1618	0.914	0.932	20089	1
hsa-mir-4736	-3.49	3	-1.49	0.0683	1619	0.914	0.932	20088	1
PHB	-4.93	6	-1.49	0.0683	1620	0.914	0.932	20087	1
GRIA4	-4.93	6	-1.49	0.0683	1621	0.914	0.932	20086	1
WFDC5	-4.93	6	-1.49	0.0683	1622	0.914	0.932	20085	1
FOXK2	-4.93	6	-1.49	0.0684	1623	0.914	0.932	20084	1
CNTNAP5	-4.93	6	-1.49	0.0684	1624	0.914	0.932	20083	1
ARHGEF19	-4.92	6	-1.49	0.0685	1625	0.914	0.931	20082	1
INTS8	-4.92	6	-1.49	0.0686	1626	0.914	0.931	20081	1
ZNF682	-4.92	6	-1.49	0.0686	1627	0.914	0.931	20080	1
NOS2	-4.92	6	-1.49	0.0686	1628	0.914	0.931	20079	1
TRNT1	-4.92	6	-1.49	0.0686	1629	0.914	0.931	20078	1
CHRNA9	-4.92	6	-1.49	0.0687	1630	0.915	0.931	20077	1
RIOK1	-4.91	6	-1.48	0.0691	1631	0.919	0.931	20076	1
hsa-mir-4784	-4.01	4	-1.48	0.0692	1632	0.92	0.931	20075	1
KRT77	-4.91	6	-1.48	0.0692	1633	0.92	0.931	20074	1
SRSF11	-4.91	6	-1.48	0.0694	1634	0.921	0.931	20073	1
MCM2	-4.91	6	-1.48	0.0694	1635	0.921	0.931	20072	1
COL5A2	-4.48	5	-1.48	0.0696	1636	0.924	0.93	20071	1
BRWD3	-4.90	6	-1.48	0.0698	1637	0.925	0.93	20070	1
ARHGAP1	-4.90	6	-1.48	0.0698	1638	0.925	0.93	20069	1
PPM1D	-4.90	6	-1.48	0.0699	1639	0.925	0.93	20068	1
CCDC104	-4.90	6	-1.48	0.0699	1640	0.925	0.93	20067	1
KRTAP22-2	-4.89	6	-1.47	0.0702	1641	0.928	0.93	20066	1
CXCL5	-4.47	5	-1.47	0.0702	1642	0.928	0.93	20065	1
KRTAP26-1	-4.89	6	-1.47	0.0702	1643	0.928	0.93	20064	1
APP	-4.89	6	-1.47	0.0703	1644	0.928	0.93	20063	1
FKBP2	-4.89	6	-1.47	0.0703	1645	0.928	0.93	20062	1
NCKAP1	-4.46	5	-1.47	0.0704	1646	0.928	0.93	20061	1
HBM	-4.88	6	-1.47	0.0706	1647	0.93	0.929	20060	1
C10orf55	-4.46	5	-1.47	0.0706	1648	0.93	0.929	20059	1
hsa-mir-6837	-3.99	4	-1.47	0.0707	1649	0.93	0.929	20058	1
TMEM140	-4.88	6	-1.47	0.0707	1650	0.93	0.929	20057	1
KIF24	-4.88	6	-1.47	0.0708	1651	0.93	0.929	20056	1
hsa-mir-6890	-3.98	4	-1.47	0.0708	1652	0.93	0.929	20055	1
hsa-mir-4459	-3.98	4	-1.47	0.0708	1653	0.93	0.929	20054	1
MACROD1	-4.88	6	-1.47	0.071	1654	0.931	0.929	20053	1
hsa-mir-760	-3.98	4	-1.47	0.0711	1655	0.931	0.929	20052	1
OR8H1	-4.87	6	-1.47	0.0711	1656	0.931	0.929	20051	1
SAPCD1	-4.87	6	-1.47	0.0711	1657	0.931	0.929	20050	1
KRT6A	-4.87	6	-1.47	0.0712	1658	0.931	0.929	20049	1
hsa-mir-1236	-3.98	4	-1.47	0.0712	1659	0.931	0.929	20048	1
CIB2	-4.87	6	-1.47	0.0713	1660	0.932	0.929	20047	1
FAM161B	-4.87	6	-1.46	0.0715	1661	0.933	0.929	20046	1
HSFX2	-2.81	2	-1.46	0.0715	1662	0.933	0.929	20045	1
ADH1A	-4.87	6	-1.46	0.0715	1663	0.933	0.929	20044	1
hsa-mir-6745	-3.97	4	-1.46	0.0715	1664	0.933	0.928	20043	1
HLA-DRB1	-4.86	6	-1.46	0.0717	1665	0.934	0.928	20042	1
RAD21	-4.44	5	-1.46	0.0718	1666	0.934	0.928	20041	1
OR1D2	-4.86	6	-1.46	0.0718	1667	0.934	0.928	20040	1
hsa-mir-4426	-3.44	3	-1.46	0.0718	1668	0.934	0.928	20039	1
hsa-mir-196a-2	-3.97	4	-1.46	0.072	1669	0.937	0.928	20038	1
RPUSD1	-4.86	6	-1.46	0.0721	1670	0.937	0.928	20037	1
ZNF549	-4.85	6	-1.46	0.0722	1671	0.938	0.928	20036	1
GNPDA1	-4.85	6	-1.46	0.0722	1672	0.938	0.928	20035	1
GPSM2	-4.85	6	-1.46	0.0725	1673	0.939	0.928	20034	1
SHOC2	-4.85	6	-1.46	0.0725	1674	0.939	0.927	20033	1
C3orf17	-4.85	6	-1.46	0.0726	1675	0.939	0.927	20032	1
hsa-mir-4307	-3.43	3	-1.46	0.0727	1676	0.939	0.927	20031	1
USP33	-4.84	6	-1.46	0.0727	1677	0.939	0.927	20030	1
PLEKHN1	-4.84	6	-1.46	0.0727	1678	0.939	0.927	20029	1
NINJ1	-4.84	6	-1.46	0.0727	1679	0.939	0.927	20028	1
UCN2	-4.84	6	-1.46	0.0727	1680	0.939	0.927	20027	1
NKAP	-4.84	6	-1.46	0.0728	1681	0.939	0.927	20026	1
PRMT1	-4.84	6	-1.45	0.073	1682	0.939	0.927	20025	1
UFM1	-4.84	6	-1.45	0.073	1683	0.939	0.927	20024	1
NOP10	-4.84	6	-1.45	0.0731	1684	0.939	0.927	20023	1
hsa-mir-7976	-3.95	4	-1.45	0.0731	1685	0.939	0.927	20022	1
VPS25	-4.83	6	-1.45	0.0732	1686	0.939	0.927	20021	1
ATP2A2	-4.83	6	-1.45	0.0732	1687	0.939	0.927	20020	1
CWC15	-4.83	6	-1.45	0.0733	1688	0.939	0.927	20019	1
MTHFD1	-4.83	6	-1.45	0.0733	1689	0.939	0.927	20018	1
ALG8	-4.83	6	-1.45	0.0733	1690	0.939	0.927	20017	1
ACTR6	-4.83	6	-1.45	0.0733	1691	0.939	0.927	20016	1
SPATA32	-4.83	6	-1.45	0.0734	1692	0.939	0.927	20015	1
HECW2	-4.83	6	-1.45	0.0734	1693	0.939	0.927	20014	1
POLR2F	-4.83	6	-1.45	0.0735	1694	0.939	0.927	20013	1
VSIG10	-4.83	6	-1.45	0.0735	1695	0.939	0.927	20012	1
HECW1	-4.83	6	-1.45	0.0735	1696	0.939	0.927	20011	1
MAK16	-4.83	6	-1.45	0.0735	1697	0.939	0.927	20010	1
ZFX	-4.83	6	-1.45	0.0735	1698	0.939	0.927	20009	1
EVX1	-4.83	6	-1.45	0.0735	1699	0.939	0.926	20008	1
HCFC1	-4.83	6	-1.45	0.0736	1700	0.939	0.926	20007	1
EBLN2	-4.83	6	-1.45	0.0736	1701	0.939	0.926	20006	1
hsa-mir-452	-2.79	2	-1.45	0.0737	1702	0.939	0.926	20005	1
TRIM43	-4.83	6	-1.45	0.0737	1703	0.939	0.926	20004	1
RGS21	-4.83	6	-1.45	0.0737	1704	0.939	0.926	20003	1
PSTK	-4.40	5	-1.45	0.0737	1705	0.939	0.926	20002	1
IL11	-4.82	6	-1.45	0.0738	1706	0.939	0.926	20001	1
C16orf71	-4.82	6	-1.45	0.0738	1707	0.939	0.926	20000	1
TLE2	-4.82	6	-1.45	0.0739	1708	0.939	0.926	19999	1
hsa-mir-455	-3.94	4	-1.45	0.0739	1709	0.939	0.926	19998	1
FAM73A	-4.82	6	-1.45	0.074	1710	0.939	0.926	19997	1
TXNDC17	-4.82	6	-1.45	0.0742	1711	0.941	0.926	19996	1
MZB1	-4.82	6	-1.45	0.0742	1712	0.941	0.926	19995	1
POMT2	-4.81	6	-1.44	0.0743	1713	0.941	0.926	19994	1
hsa-mir-3130-1	-3.93	4	-1.44	0.0744	1714	0.942	0.926	19993	1
PAFAH1B3	-4.81	6	-1.44	0.0745	1715	0.942	0.926	19992	1
LYPLAL1	-4.81	6	-1.44	0.0746	1716	0.942	0.925	19991	1
PGLYRP3	-4.81	6	-1.44	0.0746	1717	0.942	0.925	19990	1
BNIP1	-4.81	6	-1.44	0.0746	1718	0.942	0.925	19989	1
NonTargetingControlGuideForHuman_0003	-1.96	1	-1.44	0.0747	1719	0.942	0.925	19988	1
PPFIA1	-4.81	6	-1.44	0.0747	1720	0.942	0.925	19987	1
PDPN	-4.81	6	-1.44	0.0747	1721	0.942	0.925	19986	1
RBX1	-4.80	6	-1.44	0.075	1722	0.944	0.925	19985	1
MAT2A	-4.80	6	-1.44	0.075	1723	0.944	0.925	19984	1
CLDN16	-4.80	6	-1.44	0.075	1724	0.944	0.925	19983	1
MRGPRX4	-4.80	6	-1.44	0.0751	1725	0.944	0.925	19982	1
CPO	-4.80	6	-1.44	0.0751	1726	0.944	0.925	19981	1
TRIP13	-4.80	6	-1.44	0.0752	1727	0.944	0.925	19980	1
C5orf28	-4.80	6	-1.44	0.0752	1728	0.944	0.925	19979	1
WNT16	-4.80	6	-1.44	0.0752	1729	0.944	0.925	19978	1
ANKMY1	-4.79	6	-1.44	0.0754	1730	0.946	0.925	19977	1
PML	-4.79	6	-1.44	0.0754	1731	0.946	0.925	19976	1
FRMD8	-4.79	6	-1.44	0.0756	1732	0.946	0.924	19975	1
MLL5	-4.79	6	-1.44	0.0756	1733	0.946	0.924	19974	1
PRMT2	-4.79	6	-1.44	0.0756	1734	0.946	0.924	19973	1
GPR98	-4.79	6	-1.44	0.0756	1735	0.946	0.924	19972	1
CDT1	-4.79	6	-1.43	0.0757	1736	0.946	0.924	19971	1
SLC6A6	-4.79	6	-1.43	0.0757	1737	0.946	0.924	19970	1
CCDC94	-4.79	6	-1.43	0.0758	1738	0.946	0.924	19969	1
SNAPC1	-4.79	6	-1.43	0.0758	1739	0.946	0.924	19968	1
CDK12	-4.79	6	-1.43	0.0759	1740	0.946	0.924	19967	1
KRT6C	-4.37	5	-1.43	0.0759	1741	0.946	0.924	19966	1
PPP1R12A	-4.78	6	-1.43	0.0759	1742	0.946	0.924	19965	1
ROR2	-4.78	6	-1.43	0.076	1743	0.946	0.924	19964	1
KRT6B	-4.78	6	-1.43	0.076	1744	0.946	0.924	19963	1
hsa-mir-4715	-3.90	4	-1.43	0.0761	1745	0.947	0.924	19962	1
FOSL1	-4.78	6	-1.43	0.0763	1746	0.948	0.924	19961	1
SRL	-4.77	6	-1.43	0.0764	1747	0.95	0.924	19960	1
AMY1A	-4.36	5	-1.43	0.0765	1748	0.95	0.924	19959	1
LRRC3B	-4.77	6	-1.43	0.0765	1749	0.95	0.923	19958	1
hsa-mir-4683	-3.90	4	-1.43	0.0766	1750	0.95	0.923	19957	1
ISL1	-4.77	6	-1.43	0.0767	1751	0.95	0.923	19956	1
C16orf96	-4.77	6	-1.43	0.0767	1752	0.95	0.923	19955	1
POLM	-4.77	6	-1.43	0.0768	1753	0.95	0.923	19954	1
ZNF93	-4.35	5	-1.43	0.0768	1754	0.95	0.923	19953	1
ADPRHL2	-4.77	6	-1.43	0.0768	1755	0.95	0.923	19952	1
RRAS2	-4.77	6	-1.43	0.0769	1756	0.95	0.923	19951	1
PTBP3	-4.77	6	-1.43	0.077	1757	0.951	0.923	19950	1
CTTN	-4.76	6	-1.43	0.077	1758	0.951	0.923	19949	1
LRRC37A2	-4.76	6	-1.42	0.0772	1759	0.951	0.923	19948	1
WBSCR27	-4.76	6	-1.42	0.0772	1760	0.951	0.923	19947	1
PRKAB1	-4.76	6	-1.42	0.0773	1761	0.951	0.923	19946	1
FXYD5	-4.76	6	-1.42	0.0773	1762	0.951	0.923	19945	1
RPS18	-4.76	6	-1.42	0.0774	1763	0.951	0.923	19944	1
HAP1	-4.76	6	-1.42	0.0774	1764	0.951	0.923	19943	1
CTAG2	-4.34	5	-1.42	0.0774	1765	0.951	0.923	19942	1
SERPINA10	-4.76	6	-1.42	0.0774	1766	0.951	0.923	19941	1
VAC14	-4.76	6	-1.42	0.0775	1767	0.951	0.923	19940	1
TRIM73	-4.34	5	-1.42	0.0775	1768	0.951	0.923	19939	1
IMPACT	-4.76	6	-1.42	0.0775	1769	0.951	0.922	19938	1
GGNBP2	-4.75	6	-1.42	0.0776	1770	0.951	0.922	19937	1
hsa-mir-4753	-3.88	4	-1.42	0.0777	1771	0.952	0.922	19936	1
hsa-mir-4483	-3.88	4	-1.42	0.0778	1772	0.952	0.922	19935	1
CSRNP2	-4.75	6	-1.42	0.0778	1773	0.952	0.922	19934	1
TMEM99	-4.75	6	-1.42	0.0778	1774	0.952	0.922	19933	1
TRMT10C	-4.75	6	-1.42	0.0779	1775	0.952	0.922	19932	1
C10orf53	-4.75	6	-1.42	0.0779	1776	0.952	0.922	19931	1
TIRAP	-4.75	6	-1.42	0.0779	1777	0.952	0.922	19930	1
C9orf171	-4.75	6	-1.42	0.078	1778	0.952	0.922	19929	1
NME4	-4.74	6	-1.42	0.0781	1779	0.953	0.922	19928	1
MYLK	-4.74	6	-1.42	0.0782	1780	0.954	0.922	19927	1
KIF18A	-4.74	6	-1.42	0.0784	1781	0.955	0.922	19926	1
hsa-mir-3180-5	-3.35	3	-1.42	0.0784	1782	0.955	0.922	19925	1
RPS7	-4.74	6	-1.42	0.0785	1783	0.956	0.922	19924	1
REXO1	-4.74	6	-1.41	0.0786	1784	0.956	0.921	19923	1
FAM109A	-4.73	6	-1.41	0.0787	1785	0.956	0.921	19922	1
ZNFX1	-4.73	6	-1.41	0.0787	1786	0.956	0.921	19921	1
EMC7	-4.73	6	-1.41	0.0787	1787	0.956	0.921	19920	1
NAIP	-4.73	6	-1.41	0.0788	1788	0.956	0.921	19919	1
ZNF408	-4.73	6	-1.41	0.0788	1789	0.956	0.921	19918	1
PEBP1	-4.73	6	-1.41	0.0788	1790	0.956	0.921	19917	1
DERL1	-4.73	6	-1.41	0.079	1791	0.957	0.921	19916	1
PNN	-4.73	6	-1.41	0.079	1792	0.957	0.921	19915	1
HSPG2	-4.73	6	-1.41	0.0791	1793	0.957	0.921	19914	1
RBM3	-4.73	6	-1.41	0.0791	1794	0.957	0.921	19913	1
SECISBP2	-4.73	6	-1.41	0.0792	1795	0.957	0.921	19912	1
COPZ2	-4.72	6	-1.41	0.0792	1796	0.958	0.921	19911	1
BRD1	-4.72	6	-1.41	0.0793	1797	0.958	0.921	19910	1
TMX1	-4.72	6	-1.41	0.0794	1798	0.959	0.921	19909	1
FAM221A	-4.72	6	-1.41	0.0795	1799	0.959	0.92	19908	1
CTGF	-4.72	6	-1.41	0.0796	1800	0.959	0.92	19907	1
GADL1	-4.72	6	-1.41	0.0796	1801	0.959	0.92	19906	1
NELFCD	-4.72	6	-1.41	0.0797	1802	0.959	0.92	19905	1
ZNF598	-4.71	6	-1.41	0.0798	1803	0.959	0.92	19904	1
TAS2R39	-4.71	6	-1.41	0.0799	1804	0.959	0.92	19903	1
MRPL13	-4.71	6	-1.41	0.08	1805	0.959	0.92	19902	1
UBE2J2	-4.71	6	-1.41	0.08	1806	0.959	0.92	19901	1
C10orf107	-4.71	6	-1.40	0.0801	1807	0.959	0.92	19900	1
ZBTB6	-4.71	6	-1.40	0.0801	1808	0.959	0.92	19899	1
hsa-mir-1268b	-3.84	4	-1.40	0.0801	1809	0.959	0.92	19898	1
AURKB	-4.71	6	-1.40	0.0801	1810	0.959	0.92	19897	1
DNAH3	-4.71	6	-1.40	0.0802	1811	0.959	0.92	19896	1
SLC22A7	-4.71	6	-1.40	0.0803	1812	0.959	0.92	19895	1
NUP98	-4.71	6	-1.40	0.0803	1813	0.959	0.92	19894	1
CKAP2L	-4.70	6	-1.40	0.0804	1814	0.959	0.92	19893	1
HIF1A	-4.70	6	-1.40	0.0804	1815	0.959	0.92	19892	1
SERPINE2	-4.70	6	-1.40	0.0804	1816	0.959	0.92	19891	1
FHL3	-4.70	6	-1.40	0.0805	1817	0.959	0.92	19890	1
HIP1R	-4.70	6	-1.40	0.0806	1818	0.959	0.919	19889	1
TMEM66	-4.70	6	-1.40	0.0808	1819	0.959	0.919	19888	1
CAMKK2	-4.70	6	-1.40	0.0808	1820	0.959	0.919	19887	1
TRAPPC4	-4.70	6	-1.40	0.0808	1821	0.959	0.919	19886	1
hsa-mir-4734	-3.83	4	-1.40	0.0808	1822	0.959	0.919	19885	1
hsa-mir-4744	-3.83	4	-1.40	0.0808	1823	0.959	0.919	19884	1
NonTargetingControlGuideForHuman_0122	-1.92	1	-1.40	0.0809	1824	0.959	0.919	19883	1
SESTD1	-4.70	6	-1.40	0.0809	1825	0.959	0.919	19882	1
NonTargetingControlGuideForHuman_0836	-1.92	1	-1.40	0.0809	1826	0.959	0.919	19881	1
CSF3	-4.69	6	-1.40	0.081	1827	0.959	0.919	19880	1
KDM1B	-4.69	6	-1.40	0.081	1828	0.959	0.919	19879	1
C8B	-4.69	6	-1.40	0.081	1829	0.959	0.919	19878	1
CDKAL1	-4.69	6	-1.40	0.081	1830	0.959	0.919	19877	1
C10orf111	-4.69	6	-1.40	0.0811	1831	0.959	0.919	19876	1
YAE1D1	-4.69	6	-1.40	0.0812	1832	0.959	0.919	19875	1
ARFRP1	-4.69	6	-1.40	0.0812	1833	0.959	0.919	19874	1
BIN2	-4.69	6	-1.40	0.0812	1834	0.959	0.919	19873	1
hsa-mir-630	-3.83	4	-1.40	0.0812	1835	0.959	0.919	19872	1
VPRBP	-4.69	6	-1.40	0.0812	1836	0.959	0.919	19871	1
SELENBP1	-4.69	6	-1.40	0.0813	1837	0.959	0.919	19870	1
EBLN1	-4.69	6	-1.40	0.0813	1838	0.959	0.919	19869	1
NonTargetingControlGuideForHuman_0215	-1.91	1	-1.40	0.0813	1839	0.959	0.919	19868	1
R3HDM2	-4.69	6	-1.40	0.0813	1840	0.959	0.919	19867	1
BTBD3	-4.69	6	-1.40	0.0813	1841	0.959	0.919	19866	1
KIF2C	-4.69	6	-1.40	0.0814	1842	0.959	0.919	19865	1
SLCO3A1	-4.69	6	-1.40	0.0814	1843	0.959	0.919	19864	1
LRRC56	-4.28	5	-1.40	0.0815	1844	0.959	0.919	19863	1
TFF1	-4.68	6	-1.39	0.0816	1845	0.96	0.918	19862	1
hsa-mir-1255b-2	-3.31	3	-1.39	0.0816	1846	0.96	0.918	19861	1
NKD2	-4.68	6	-1.39	0.0818	1847	0.96	0.918	19860	1
DNAJB7	-4.68	6	-1.39	0.0818	1848	0.96	0.918	19859	1
SLC7A7	-4.68	6	-1.39	0.0819	1849	0.96	0.918	19858	1
TP53I11	-4.68	6	-1.39	0.0819	1850	0.96	0.918	19857	1
hsa-mir-628	-3.82	4	-1.39	0.0819	1851	0.96	0.918	19856	1
NAA38	-4.68	6	-1.39	0.082	1852	0.96	0.918	19855	1
hsa-mir-4800	-3.82	4	-1.39	0.0821	1853	0.96	0.918	19854	1
hsa-mir-6881	-3.82	4	-1.39	0.0822	1854	0.96	0.918	19853	1
PPP1R11	-4.67	6	-1.39	0.0822	1855	0.96	0.918	19852	1
RNF103-CHMP3	-3.30	3	-1.39	0.0823	1856	0.96	0.918	19851	1
ASL	-4.67	6	-1.39	0.0823	1857	0.96	0.918	19850	1
LMX1A	-4.67	6	-1.39	0.0823	1858	0.96	0.918	19849	1
BST2	-4.67	6	-1.39	0.0823	1859	0.96	0.918	19848	1
SETD1A	-4.67	6	-1.39	0.0823	1860	0.96	0.918	19847	1
PSMB4	-4.26	5	-1.39	0.0823	1861	0.96	0.918	19846	1
AIP	-4.67	6	-1.39	0.0824	1862	0.96	0.918	19845	1
LOC100129924	-4.67	6	-1.39	0.0824	1863	0.96	0.918	19844	1
hsa-mir-3183	-3.81	4	-1.39	0.0825	1864	0.96	0.918	19843	1
MED27	-4.67	6	-1.39	0.0825	1865	0.96	0.918	19842	1
TOMM6	-4.67	6	-1.39	0.0825	1866	0.96	0.917	19841	1
OR7G1	-4.66	6	-1.39	0.0827	1867	0.961	0.917	19840	1
KARS	-4.66	6	-1.39	0.0827	1868	0.961	0.917	19839	1
DPM1	-4.66	6	-1.39	0.0827	1869	0.961	0.917	19838	1
ST8SIA5	-4.66	6	-1.39	0.0828	1870	0.961	0.917	19837	1
MRGPRF	-4.66	6	-1.39	0.0829	1871	0.961	0.917	19836	1
EEF2	-4.66	6	-1.39	0.083	1872	0.961	0.917	19835	1
FTSJ3	-4.66	6	-1.38	0.0831	1873	0.961	0.917	19834	1
NonTargetingControlGuideForHuman_0172	-1.90	1	-1.38	0.0831	1874	0.961	0.917	19833	1
RRAS	-4.66	6	-1.38	0.0831	1875	0.961	0.917	19832	1
ABCB1	-4.66	6	-1.38	0.0832	1876	0.961	0.917	19831	1
PIK3R2	-4.66	6	-1.38	0.0832	1877	0.961	0.917	19830	1
ZNF235	-4.66	6	-1.38	0.0832	1878	0.961	0.917	19829	1
hsa-mir-4718	-3.80	4	-1.38	0.0832	1879	0.961	0.917	19828	1
EEF1D	-4.65	6	-1.38	0.0832	1880	0.961	0.917	19827	1
SLAMF6	-4.65	6	-1.38	0.0833	1881	0.961	0.917	19826	1
SORBS3	-4.65	6	-1.38	0.0833	1882	0.961	0.917	19825	1
AVP	-4.65	6	-1.38	0.0835	1883	0.962	0.917	19824	1
WDR87	-4.65	6	-1.38	0.0835	1884	0.962	0.916	19823	1
KIAA0100	-4.65	6	-1.38	0.0836	1885	0.962	0.916	19822	1
NonTargetingControlGuideForHuman_0966	-1.90	1	-1.38	0.0838	1886	0.962	0.916	19821	1
SMC6	-4.65	6	-1.38	0.0838	1887	0.962	0.916	19820	1
IL23R	-4.64	6	-1.38	0.0839	1888	0.962	0.916	19819	1
PAICS	-4.64	6	-1.38	0.0839	1889	0.962	0.916	19818	1
SAMD1	-4.64	6	-1.38	0.084	1890	0.962	0.916	19817	1
ALS2CR11	-4.64	6	-1.38	0.084	1891	0.962	0.916	19816	1
YPEL4	-4.64	6	-1.38	0.084	1892	0.962	0.916	19815	1
RSPH9	-4.64	6	-1.38	0.084	1893	0.962	0.916	19814	1
AHDC1	-4.64	6	-1.38	0.0841	1894	0.962	0.916	19813	1
SUDS3	-4.64	6	-1.38	0.0841	1895	0.962	0.916	19812	1
SPATA31C1	-4.64	6	-1.38	0.0841	1896	0.962	0.916	19811	1
BUB1	-4.64	6	-1.38	0.0841	1897	0.962	0.916	19810	1
RORC	-4.23	5	-1.38	0.0842	1898	0.962	0.916	19809	1
DHX35	-4.64	6	-1.38	0.0843	1899	0.962	0.916	19808	1
OLA1	-4.64	6	-1.38	0.0843	1900	0.962	0.916	19807	1
NUDC	-4.64	6	-1.38	0.0843	1901	0.962	0.916	19806	1
KANK4	-4.63	6	-1.38	0.0845	1902	0.964	0.916	19805	1
CNNM1	-4.63	6	-1.37	0.0846	1903	0.964	0.915	19804	1
NIPAL1	-4.63	6	-1.37	0.0848	1904	0.964	0.915	19803	1
PCSK9	-4.63	6	-1.37	0.0848	1905	0.964	0.915	19802	1
GTF2H4	-4.63	6	-1.37	0.0849	1906	0.964	0.915	19801	1
SMIM17	-4.63	6	-1.37	0.0849	1907	0.964	0.915	19800	1
SASH1	-4.63	6	-1.37	0.0849	1908	0.964	0.915	19799	1
GRAP	-3.78	4	-1.37	0.085	1909	0.964	0.915	19798	1
FNDC3B	-4.62	6	-1.37	0.0852	1910	0.964	0.915	19797	1
DPT	-4.62	6	-1.37	0.0852	1911	0.964	0.915	19796	1
TYRP1	-4.62	6	-1.37	0.0852	1912	0.964	0.915	19795	1
PLOD3	-4.62	6	-1.37	0.0852	1913	0.964	0.915	19794	1
ANKRD62	-4.62	6	-1.37	0.0852	1914	0.964	0.915	19793	1
PSMA7	-4.62	6	-1.37	0.0853	1915	0.964	0.915	19792	1
FFAR2	-4.62	6	-1.37	0.0853	1916	0.964	0.915	19791	1
CCP110	-4.62	6	-1.37	0.0853	1917	0.964	0.915	19790	1
MRPS18C	-4.62	6	-1.37	0.0854	1918	0.964	0.915	19789	1
WDHD1	-4.62	6	-1.37	0.0854	1919	0.964	0.915	19788	1
CD3E	-4.62	6	-1.37	0.0854	1920	0.964	0.915	19787	1
DRAM2	-4.22	5	-1.37	0.0854	1921	0.964	0.915	19786	1
RNF125	-4.62	6	-1.37	0.0854	1922	0.964	0.915	19785	1
GPATCH2L	-4.62	6	-1.37	0.0854	1923	0.964	0.915	19784	1
PDZK1IP1	-4.62	6	-1.37	0.0855	1924	0.964	0.915	19783	1
GTF3C2	-4.62	6	-1.37	0.0855	1925	0.964	0.914	19782	1
VWA3A	-4.62	6	-1.37	0.0856	1926	0.964	0.914	19781	1
PGPEP1	-4.62	6	-1.37	0.0856	1927	0.964	0.914	19780	1
POLG2	-4.62	6	-1.37	0.0856	1928	0.964	0.914	19779	1
HIST1H2BK	-4.61	6	-1.37	0.0856	1929	0.964	0.914	19778	1
MYD88	-4.21	5	-1.37	0.0858	1930	0.964	0.914	19777	1
APC2	-4.61	6	-1.37	0.0858	1931	0.964	0.914	19776	1
hsa-mir-4454	-3.76	4	-1.37	0.0859	1932	0.965	0.914	19775	1
USPL1	-4.61	6	-1.37	0.0859	1933	0.965	0.914	19774	1
ARL17A	-4.21	5	-1.37	0.086	1934	0.965	0.914	19773	1
ACOT12	-4.61	6	-1.37	0.0861	1935	0.965	0.914	19772	1
ZFPL1	-4.61	6	-1.37	0.0861	1936	0.965	0.914	19771	1
MRPL10	-4.61	6	-1.37	0.0861	1937	0.965	0.914	19770	1
RBM8A	-4.60	6	-1.36	0.0862	1938	0.966	0.914	19769	1
hsa-mir-6887	-3.75	4	-1.36	0.0866	1939	0.966	0.913	19768	1
hsa-mir-5692b	-3.75	4	-1.36	0.0867	1940	0.966	0.913	19767	1
UTP18	-4.60	6	-1.36	0.0868	1941	0.966	0.913	19766	1
OR10H5	-4.60	6	-1.36	0.0868	1942	0.966	0.913	19765	1
hsa-mir-1307	-3.75	4	-1.36	0.0868	1943	0.966	0.913	19764	1
LINS	-4.59	6	-1.36	0.0868	1944	0.966	0.913	19763	1
hsa-mir-4432	-3.75	4	-1.36	0.0869	1945	0.966	0.913	19762	1
DNAJC8	-4.59	6	-1.36	0.0869	1946	0.966	0.913	19761	1
FABP2	-4.59	6	-1.36	0.0869	1947	0.966	0.913	19760	1
DLST	-4.59	6	-1.36	0.0869	1948	0.966	0.913	19759	1
AGL	-4.59	6	-1.36	0.0869	1949	0.966	0.913	19758	1
PARS2	-4.59	6	-1.36	0.087	1950	0.966	0.913	19757	1
LGALS12	-4.59	6	-1.36	0.0871	1951	0.966	0.913	19756	1
TMED9	-4.19	5	-1.36	0.0871	1952	0.966	0.913	19755	1
FAM133B	-4.59	6	-1.36	0.0871	1953	0.966	0.913	19754	1
ZNF513	-4.59	6	-1.36	0.0872	1954	0.966	0.913	19753	1
SLC22A25	-4.59	6	-1.36	0.0872	1955	0.966	0.913	19752	1
DCUN1D5	-4.59	6	-1.36	0.0873	1956	0.966	0.913	19751	1
CAPSL	-4.59	6	-1.36	0.0873	1957	0.966	0.913	19750	1
LILRB4	-4.59	6	-1.36	0.0873	1958	0.966	0.913	19749	1
hsa-mir-3918	-3.74	4	-1.36	0.0873	1959	0.966	0.913	19748	1
PAX4	-4.58	6	-1.36	0.0874	1960	0.966	0.913	19747	1
B3GNT9	-4.18	5	-1.36	0.0876	1961	0.966	0.912	19746	1
PPM1F	-4.58	6	-1.36	0.0876	1962	0.966	0.912	19745	1
LEMD1	-4.58	6	-1.36	0.0876	1963	0.966	0.912	19744	1
NPW	-4.58	6	-1.36	0.0876	1964	0.966	0.912	19743	1
BAMBI	-4.58	6	-1.35	0.0878	1965	0.966	0.912	19742	1
DPH1	-4.58	6	-1.35	0.0878	1966	0.966	0.912	19741	1
SCPEP1	-4.58	6	-1.35	0.0878	1967	0.966	0.912	19740	1
hsa-mir-7154	-3.74	4	-1.35	0.0879	1968	0.966	0.912	19739	1
IGF2BP3	-4.58	6	-1.35	0.088	1969	0.966	0.912	19738	1
TBCB	-4.57	6	-1.35	0.088	1970	0.966	0.912	19737	1
LPPR3	-4.57	6	-1.35	0.0881	1971	0.966	0.912	19736	1
PPP1R1A	-4.57	6	-1.35	0.0881	1972	0.966	0.912	19735	1
SPATA6L	-4.57	6	-1.35	0.0881	1973	0.966	0.912	19734	1
RDH12	-4.57	6	-1.35	0.0882	1974	0.966	0.912	19733	1
EBNA1BP2	-4.57	6	-1.35	0.0882	1975	0.966	0.912	19732	1
FOXD4	-4.17	5	-1.35	0.0882	1976	0.966	0.912	19731	1
hsa-mir-5682	-3.73	4	-1.35	0.0883	1977	0.966	0.912	19730	1
KIF4A	-4.57	6	-1.35	0.0883	1978	0.966	0.912	19729	1
CENPM	-4.57	6	-1.35	0.0883	1979	0.966	0.912	19728	1
TNFAIP8	-4.57	6	-1.35	0.0883	1980	0.966	0.912	19727	1
RAD23A	-4.57	6	-1.35	0.0883	1981	0.966	0.912	19726	1
GPR116	-4.57	6	-1.35	0.0884	1982	0.966	0.912	19725	1
ATG5	-4.57	6	-1.35	0.0885	1983	0.966	0.911	19724	1
hsa-mir-484	-3.23	3	-1.35	0.0885	1984	0.966	0.911	19723	1
SMC2	-4.57	6	-1.35	0.0886	1985	0.966	0.911	19722	1
POLR1B	-4.57	6	-1.35	0.0886	1986	0.966	0.911	19721	1
THUMPD3	-4.57	6	-1.35	0.0886	1987	0.966	0.911	19720	1
ZNF430	-4.56	6	-1.35	0.0887	1988	0.966	0.911	19719	1
DOCK9	-4.56	6	-1.35	0.0888	1989	0.966	0.911	19718	1
NPR1	-4.56	6	-1.35	0.0888	1990	0.966	0.911	19717	1
ANKRD17	-4.56	6	-1.35	0.0888	1991	0.966	0.911	19716	1
FCGR1B	-4.16	5	-1.35	0.089	1992	0.966	0.911	19715	1
hsa-mir-6732	-3.72	4	-1.35	0.089	1993	0.966	0.911	19714	1
NCF2	-4.56	6	-1.35	0.0891	1994	0.966	0.911	19713	1
NEK4	-4.56	6	-1.35	0.0891	1995	0.966	0.911	19712	1
ACTA2	-4.56	6	-1.35	0.0892	1996	0.966	0.911	19711	1
PYY	-4.56	6	-1.35	0.0892	1997	0.966	0.911	19710	1
ZBTB32	-4.55	6	-1.35	0.0893	1998	0.966	0.911	19709	1
ACVRL1	-4.55	6	-1.35	0.0893	1999	0.966	0.911	19708	1
[truncated: 19,707 more rows]

## Sheet: T12NU7441
GENE	sumZ	numObs	normZ	pval_synth	rank_synth	fdr_synth	pval_supp	rank_supp	fdr_supp
SPDYE2	-14.13	4	-5.93	1.49e-09	1	3.22e-05	1	21705	1
DPAGT1	-15.90	6	-5.40	3.28e-08	2	0.000286	1	21704	1
SMU1	-15.81	6	-5.37	3.96e-08	3	0.000286	1	21703	1
hsa-mir-6859-1	-11.91	4	-4.91	4.53e-07	4	0.00246	1	21702	1
HEATR1	-14.38	6	-4.83	6.76e-07	5	0.00286	1	21701	1
MSTO1	-14.30	6	-4.80	7.9e-07	6	0.00286	1	21700	1
RPL17	-14.13	6	-4.74	1.08e-06	7	0.00328	1	21699	1
RPL18	-14.00	6	-4.69	1.36e-06	8	0.00328	1	21698	1
PSMD7	-13.99	6	-4.69	1.39e-06	9	0.00328	1	21697	1
RFC5	-13.95	6	-4.67	1.51e-06	10	0.00328	1	21696	1
GINS3	-13.69	6	-4.57	2.41e-06	11	0.00454	1	21695	1
RPL30	-13.62	6	-4.55	2.71e-06	12	0.00454	1	21694	1
HINFP	-13.61	6	-4.54	2.78e-06	13	0.00454	1	21693	1
ELP3	-13.58	6	-4.53	2.93e-06	14	0.00454	1	21692	1
CPSF3	-13.36	6	-4.45	4.33e-06	15	0.00627	1	21691	1
RUVBL2	-13.21	6	-4.39	5.63e-06	16	0.00755	1	21690	1
BUD31	-12.03	5	-4.38	5.91e-06	17	0.00755	1	21689	1
ALDOA	-13.12	6	-4.36	6.6e-06	18	0.00796	1	21688	1
RPL23	-13.01	6	-4.32	7.89e-06	19	0.00901	1	21687	1
CRCP	-12.96	6	-4.30	8.57e-06	20	0.0093	1	21686	1
PSMB3	-12.84	6	-4.25	1.06e-05	21	0.0109	1	21685	1
RPS26	-12.75	6	-4.22	1.22e-05	22	0.0115	1	21684	1
hsa-mir-4477a	-10.41	4	-4.22	1.22e-05	23	0.0115	1	21683	1
SNRPA1	-12.68	6	-4.19	1.38e-05	24	0.0125	1	21682	1
PDCD11	-12.61	6	-4.17	1.54e-05	25	0.0134	1	21681	1
PPIAL4A	-12.43	6	-4.10	2.08e-05	26	0.0159	1	21680	1
GTF3A	-12.41	6	-4.09	2.16e-05	27	0.0159	1	21679	1
RPS18	-12.40	6	-4.09	2.17e-05	28	0.0159	1	21678	1
TCP1	-12.40	6	-4.09	2.18e-05	29	0.0159	1	21677	1
ZNF672	-12.40	6	-4.09	2.2e-05	30	0.0159	1	21676	1
SFPQ	-12.34	6	-4.07	2.4e-05	31	0.0168	1	21675	1
PRDX1	-11.20	5	-4.04	2.69e-05	32	0.0183	1	21674	1
HAUS8	-12.25	6	-4.03	2.8e-05	33	0.0184	1	21673	1
HSPE1	-12.15	6	-3.99	3.25e-05	34	0.0207	1	21672	1
DDX27	-12.10	6	-3.97	3.53e-05	35	0.0219	1	21671	1
RPL13A	-12.08	6	-3.97	3.64e-05	36	0.022	1	21670	1
GOLGA6L10	-9.83	4	-3.95	3.86e-05	37	0.022	1	21669	1
KAT8	-12.04	6	-3.95	3.91e-05	38	0.022	1	21668	1
IMP4	-12.02	6	-3.94	4.02e-05	39	0.022	1	21667	1
LGALS9B	-12.01	6	-3.94	4.06e-05	40	0.022	1	21666	1
RPS19	-11.92	6	-3.91	4.7e-05	41	0.0249	1	21665	1
SPDYE5	-9.72	4	-3.90	4.82e-05	42	0.0249	1	21664	1
POLR3A	-11.78	6	-3.85	5.84e-05	43	0.0295	1	21663	1
RAE1	-11.63	6	-3.80	7.33e-05	44	0.0361	1	21662	1
ASH2L	-11.61	6	-3.79	7.56e-05	45	0.0361	1	21661	1
RAD9A	-11.60	6	-3.79	7.66e-05	46	0.0361	1	21660	1
NARS2	-11.58	6	-3.78	7.84e-05	47	0.0362	1	21659	1
NDOR1	-11.55	6	-3.77	8.28e-05	48	0.0374	1	21658	1
RPS28	-11.52	6	-3.75	8.68e-05	49	0.0384	1	21657	1
NAA10	-11.37	6	-3.70	0.000108	50	0.0462	1	21656	1
GNB2L1	-11.36	6	-3.69	0.00011	51	0.0462	1	21655	1
NRAS	-11.35	6	-3.69	0.000111	52	0.0462	1	21654	1
NRF1	-11.26	6	-3.66	0.000127	53	0.0509	1	21653	1
TICRR	-11.25	6	-3.66	0.000128	54	0.0509	1	21652	1
TBC1D3	-11.25	6	-3.65	0.000129	55	0.0509	1	21651	1
WDR74	-11.23	6	-3.64	0.000134	56	0.0509	1	21650	1
RPL37A	-11.22	6	-3.64	0.000136	57	0.0509	1	21649	1
POLR2D	-11.21	6	-3.64	0.000137	58	0.0509	1	21648	1
DHX38	-11.20	6	-3.64	0.000138	59	0.0509	1	21647	1
TUT1	-11.18	6	-3.63	0.000144	60	0.052	1	21646	1
CPSF2	-11.14	6	-3.61	0.00015	61	0.0535	1	21645	1
RANGAP1	-11.11	6	-3.60	0.000158	62	0.0542	1	21644	1
CAPZB	-11.11	6	-3.60	0.000159	63	0.0542	1	21643	1
C2orf27A	-11.10	6	-3.60	0.00016	64	0.0542	1	21642	1
PSMA5	-11.09	6	-3.59	0.000162	65	0.0542	1	21641	1
CCDC74A	-11.04	6	-3.58	0.000175	66	0.0576	1	21640	1
ELP6	-10.97	6	-3.55	0.000194	67	0.0628	1	21639	1
RAD51	-10.92	6	-3.53	0.000207	68	0.0661	1	21638	1
GLE1	-10.84	6	-3.50	0.000232	69	0.0731	1	21637	1
BCL2L2-PABPN1	-10.82	6	-3.49	0.000239	70	0.0731	1	21636	1
NASP	-10.82	6	-3.49	0.000241	71	0.0731	1	21635	1
NCAPG2	-10.81	6	-3.49	0.000242	72	0.0731	1	21634	1
FOXD4L2	-9.84	5	-3.48	0.000252	73	0.074	1	21633	1
NIP7	-10.78	6	-3.48	0.000252	74	0.074	1	21632	1
COPS6	-10.77	6	-3.47	0.000256	75	0.0741	1	21631	1
ACTR3	-10.73	6	-3.46	0.000273	76	0.078	1	21630	1
PMPCA	-10.70	6	-3.45	0.000282	77	0.0794	1	21629	1
POLR2C	-10.70	6	-3.45	0.000285	78	0.0794	1	21628	1
LOC440243	-8.70	4	-3.43	0.0003	79	0.0813	1	21627	1
hsa-mir-7641-1	-8.70	4	-3.43	0.0003	80	0.0813	1	21626	1
PSMD14	-10.63	6	-3.42	0.000314	81	0.0834	1	21625	1
TPI1	-10.62	6	-3.42	0.000315	82	0.0834	1	21624	1
ATP6V1B2	-10.62	6	-3.42	0.000319	83	0.0834	1	21623	1
POLR1C	-10.61	6	-3.41	0.000323	84	0.0834	1	21622	1
NOP16	-10.59	6	-3.40	0.000332	85	0.0849	1	21621	1
RPS20	-10.57	6	-3.40	0.000338	86	0.0852	1	21620	1
LETM1	-10.56	6	-3.39	0.000344	87	0.0858	1	21619	1
TUBG1	-10.54	6	-3.38	0.000356	88	0.0878	1	21618	1
PSMB7	-10.52	6	-3.38	0.000364	89	0.0887	1	21617	1
SEC61A1	-10.47	6	-3.36	0.000391	90	0.0938	1	21616	1
PSMA6	-10.46	6	-3.36	0.000393	91	0.0938	1	21615	1
EMG1	-10.44	6	-3.35	0.000408	92	0.0961	1	21614	1
RPLP0	-10.42	6	-3.34	0.000416	93	0.0963	1	21613	1
MRTO4	-10.42	6	-3.34	0.000417	94	0.0963	1	21612	1
CMPK1	-10.37	6	-3.32	0.000448	95	0.101	1	21611	1
hsa-mir-6511a-1	-8.46	4	-3.32	0.000448	96	0.101	1	21610	1
NonTargetingControlGuideForHuman_0215	-4.23	1	-3.32	0.000455	97	0.102	1	21609	1
RPL3	-10.34	6	-3.31	0.000463	98	0.102	1	21608	1
CTPS1	-10.34	6	-3.31	0.000466	99	0.102	1	21607	1
RCC1	-10.33	6	-3.31	0.00047	100	0.102	1	21606	1
RPS15A	-10.29	6	-3.29	0.000495	101	0.106	1	21605	1
UBE2I	-9.38	5	-3.29	0.000504	102	0.107	0.999	21604	1
AGAP4	-10.26	6	-3.28	0.000519	103	0.109	0.999	21603	1
KARS	-10.25	6	-3.28	0.000525	104	0.11	0.999	21602	1
GMPPB	-10.23	6	-3.27	0.000537	105	0.111	0.999	21601	1
RSL24D1	-10.22	6	-3.27	0.000546	106	0.111	0.999	21600	1
RPS21	-10.21	6	-3.26	0.000551	107	0.111	0.999	21599	1
FOXD4L1	-9.32	5	-3.26	0.000552	108	0.111	0.999	21598	1
VPS72	-10.20	6	-3.26	0.000556	109	0.111	0.999	21597	1
JTB	-10.19	6	-3.26	0.000567	110	0.112	0.999	21596	1
TUBGCP3	-10.18	6	-3.25	0.000571	111	0.112	0.999	21595	1
UPF1	-10.16	6	-3.24	0.000592	112	0.115	0.999	21594	1
GPS1	-10.14	6	-3.24	0.000602	113	0.116	0.999	21593	1
DHX33	-9.25	5	-3.23	0.000614	114	0.117	0.999	21592	1
SDR39U1	-10.11	6	-3.22	0.000631	115	0.119	0.999	21591	1
SHOC2	-10.09	6	-3.22	0.000643	116	0.12	0.999	21590	1
CHEK1	-10.02	6	-3.19	0.00071	117	0.131	0.999	21589	1
NOL6	-10.01	6	-3.19	0.000714	118	0.131	0.999	21588	1
TXNL4A	-10.01	6	-3.19	0.000717	119	0.131	0.999	21587	1
SMC1A	-9.97	6	-3.17	0.000755	120	0.137	0.999	21586	1
NOP2	-9.96	6	-3.17	0.000763	121	0.137	0.999	21585	1
WASH1	-9.96	6	-3.17	0.000769	122	0.137	0.999	21584	1
POLR2J	-8.12	4	-3.16	0.000781	123	0.138	0.999	21583	1
TRIM43	-9.94	6	-3.16	0.000791	124	0.138	0.999	21582	1
RPL18A	-9.90	6	-3.14	0.000832	125	0.144	0.999	21581	1
DDX18	-9.88	6	-3.14	0.000849	126	0.146	0.999	21580	1
LARS	-9.88	6	-3.14	0.000854	127	0.146	0.999	21579	1
ARHGAP1	-9.83	6	-3.12	0.000903	128	0.152	0.999	21578	1
HNRNPH1	-9.83	6	-3.12	0.000911	129	0.152	0.999	21577	1
CENPW	-9.82	6	-3.12	0.000917	130	0.152	0.999	21576	1
GPR137	-9.82	6	-3.12	0.000918	131	0.152	0.999	21575	1
PRKACG	-9.79	6	-3.11	0.000951	132	0.156	0.999	21574	1
IKBKAP	-8.93	5	-3.10	0.000961	133	0.157	0.999	21573	1
GAPDH	-9.77	6	-3.10	0.000982	134	0.159	0.999	21572	1
CHMP2A	-9.71	6	-3.07	0.00106	135	0.169	0.999	21571	1
CTAGE4	-9.70	6	-3.07	0.00107	136	0.169	0.999	21570	1
EIF3F	-9.70	6	-3.07	0.00107	137	0.169	0.999	21569	1
ZNF259	-9.69	6	-3.07	0.00108	138	0.169	0.999	21568	1
PKMYT1	-9.68	6	-3.06	0.00109	139	0.169	0.999	21567	1
LOC100129924	-9.68	6	-3.06	0.00109	140	0.169	0.999	21566	1
RAC1	-9.68	6	-3.06	0.0011	141	0.169	0.999	21565	1
RPL34	-9.67	6	-3.06	0.0011	142	0.169	0.999	21564	1
PPP1CB	-9.67	6	-3.06	0.00112	143	0.169	0.999	21563	1
RUVBL1	-9.61	6	-3.04	0.00119	144	0.18	0.999	21562	1
RPL23A	-9.60	6	-3.03	0.00121	145	0.181	0.999	21561	1
MAD2L1	-9.57	6	-3.02	0.00125	146	0.184	0.999	21560	1
POP5	-9.57	6	-3.02	0.00125	147	0.184	0.999	21559	1
DMPK	-9.56	6	-3.02	0.00127	148	0.184	0.999	21558	1
WDR82	-9.56	6	-3.02	0.00128	149	0.184	0.999	21557	1
ATG16L2	-9.55	6	-3.02	0.00128	150	0.184	0.999	21556	1
PSTK	-8.71	5	-3.01	0.0013	151	0.184	0.999	21555	1
hsa-mir-3651	-7.79	4	-3.01	0.0013	152	0.184	0.999	21554	1
SNRPE	-9.54	6	-3.01	0.0013	153	0.184	0.999	21553	1
SMC5	-9.54	6	-3.01	0.00131	154	0.184	0.999	21552	1
GFER	-9.53	6	-3.01	0.00131	155	0.184	0.999	21551	1
DDX55	-9.53	6	-3.01	0.00133	156	0.184	0.999	21550	1
NRBP1	-9.53	6	-3.01	0.00133	157	0.184	0.999	21549	1
DUX2	-9.51	6	-3.00	0.00136	158	0.187	0.999	21548	1
PRIM1	-8.65	5	-2.99	0.00141	159	0.192	0.999	21547	1
RPL38	-9.48	6	-2.99	0.00141	160	0.192	0.999	21546	1
NOB1	-9.44	6	-2.97	0.00147	161	0.197	0.999	21545	1
EIF1AX	-9.44	6	-2.97	0.00147	162	0.197	0.999	21544	1
CSTF3	-8.59	5	-2.96	0.00153	163	0.203	0.998	21543	1
PSMC3	-9.41	6	-2.96	0.00153	164	0.203	0.998	21542	1
RPL15	-9.40	6	-2.96	0.00155	165	0.204	0.998	21541	1
SLC7A6OS	-9.37	6	-2.95	0.0016	166	0.208	0.998	21540	1
SNAPC2	-9.37	6	-2.95	0.00161	167	0.208	0.998	21539	1
UTP14A	-9.37	6	-2.94	0.00162	168	0.208	0.998	21538	1
PTPMT1	-9.36	6	-2.94	0.00162	169	0.208	0.998	21537	1
ORAOV1	-9.35	6	-2.94	0.00164	170	0.21	0.998	21536	1
ST6GALNAC1	-9.34	6	-2.94	0.00167	171	0.211	0.998	21535	1
hsa-mir-301b	-7.62	4	-2.93	0.00168	172	0.211	0.998	21534	1
NCBP1	-9.33	6	-2.93	0.00168	173	0.211	0.998	21533	1
U2AF1	-9.30	6	-2.92	0.00174	174	0.216	0.998	21532	1
BRF2	-9.30	6	-2.92	0.00175	175	0.216	0.998	21531	1
COPE	-9.30	6	-2.92	0.00175	176	0.216	0.998	21530	1
TMEM159	-9.28	6	-2.91	0.00178	177	0.218	0.998	21529	1
RPS24	-9.28	6	-2.91	0.00179	178	0.218	0.998	21528	1
SCAMP4	-9.27	6	-2.91	0.00181	179	0.22	0.998	21527	1
DENR	-9.26	6	-2.91	0.00183	180	0.22	0.998	21526	1
CNOT3	-8.45	5	-2.90	0.00184	181	0.22	0.998	21525	1
RBMX	-9.25	6	-2.90	0.00185	182	0.221	0.998	21524	1
OSCAR	-9.24	6	-2.90	0.00189	183	0.224	0.998	21523	1
DIEXF	-9.23	6	-2.89	0.0019	184	0.225	0.998	21522	1
DUT	-9.22	6	-2.89	0.00192	185	0.226	0.998	21521	1
hsa-mir-4749	-6.51	3	-2.89	0.00195	186	0.226	0.998	21520	1
MAGOH	-9.21	6	-2.89	0.00195	187	0.226	0.998	21519	1
GOLGA6A	-9.21	6	-2.89	0.00195	188	0.226	0.998	21518	1
RDH12	-9.20	6	-2.88	0.00198	189	0.228	0.998	21517	1
EIF2B2	-9.19	6	-2.88	0.002	190	0.229	0.998	21516	1
TRMT112	-8.35	5	-2.86	0.00209	191	0.238	0.998	21515	1
TP53RK	-8.35	5	-2.86	0.0021	192	0.238	0.998	21514	1
WDR77	-9.14	6	-2.86	0.00212	193	0.238	0.998	21513	1
CCR7	-9.12	6	-2.85	0.00218	194	0.243	0.998	21512	1
hsa-mir-4472-1	-7.44	4	-2.85	0.00218	195	0.243	0.998	21511	1
RPS10-NUDT3	-6.42	3	-2.84	0.00228	196	0.25	0.998	21510	1
PDCD2	-8.29	5	-2.84	0.00229	197	0.25	0.998	21509	1
HAUS3	-9.08	6	-2.84	0.00229	198	0.25	0.998	21508	1
TUBA1B	-9.07	6	-2.83	0.0023	199	0.25	0.998	21507	1
HAUS7	-9.07	6	-2.83	0.00231	200	0.25	0.998	21506	1
LSM2	-9.07	6	-2.83	0.00231	201	0.25	0.998	21505	1
hsa-mir-4512	-7.40	4	-2.83	0.00233	202	0.25	0.998	21504	1
SARS	-9.06	6	-2.83	0.00234	203	0.25	0.998	21503	1
PSMD12	-9.04	6	-2.82	0.00238	204	0.253	0.998	21502	1
SMN1	-9.04	6	-2.82	0.00239	205	0.253	0.998	21501	1
hsa-mir-3687	-7.37	4	-2.82	0.00242	206	0.254	0.998	21500	1
DCUN1D2	-9.01	6	-2.81	0.00247	207	0.259	0.998	21499	1
RAD54L	-8.99	6	-2.80	0.00253	208	0.261	0.997	21498	1
YARS	-8.99	6	-2.80	0.00253	209	0.261	0.997	21497	1
EFTUD1	-8.98	6	-2.80	0.00255	210	0.261	0.997	21496	1
GADL1	-8.98	6	-2.80	0.00255	211	0.261	0.997	21495	1
USP17L2	-8.98	6	-2.80	0.00257	212	0.261	0.997	21494	1
NELFCD	-8.98	6	-2.80	0.00257	213	0.261	0.997	21493	1
NonTargetingControlGuideForHuman_0001	-3.66	1	-2.80	0.00257	214	0.261	0.997	21492	1
PPP4C	-8.95	6	-2.79	0.00265	215	0.267	0.997	21491	1
CARS	-8.95	6	-2.79	0.00265	216	0.267	0.997	21490	1
BRD4	-8.94	6	-2.79	0.00267	217	0.267	0.997	21489	1
hsa-mir-4716	-7.28	4	-2.78	0.00274	218	0.273	0.997	21488	1
KAT2A	-8.91	6	-2.77	0.00278	219	0.275	0.997	21487	1
PLEKHA3	-8.90	6	-2.77	0.0028	220	0.276	0.997	21486	1
ATP6V1H	-8.90	6	-2.77	0.00282	221	0.276	0.997	21485	1
BOP1	-8.12	5	-2.77	0.00283	222	0.276	0.997	21484	1
SNRNP200	-8.89	6	-2.76	0.00285	223	0.277	0.997	21483	1
PSMB4	-8.11	5	-2.76	0.00287	224	0.277	0.997	21482	1
GGPS1	-8.88	6	-2.76	0.00287	225	0.277	0.997	21481	1
RAB6C	-8.85	6	-2.75	0.00299	226	0.287	0.997	21480	1
POLR2J2	-7.22	4	-2.75	0.00301	227	0.288	0.997	21479	1
GPX4	-7.21	4	-2.75	0.00302	228	0.288	0.997	21478	1
hsa-mir-5692a-1	-7.20	4	-2.74	0.00307	229	0.291	0.997	21477	1
CTNNBL1	-8.81	6	-2.74	0.00312	230	0.294	0.997	21476	1
TONSL	-8.80	6	-2.73	0.00314	231	0.295	0.997	21475	1
UTP15	-8.79	6	-2.73	0.00318	232	0.296	0.997	21474	1
RANBP9	-8.79	6	-2.73	0.0032	233	0.296	0.997	21473	1
DNAJB11	-8.78	6	-2.73	0.0032	234	0.296	0.997	21472	1
RFC2	-8.78	6	-2.72	0.00322	235	0.296	0.997	21471	1
EEF2	-8.78	6	-2.72	0.00323	236	0.296	0.997	21470	1
C19orf48	-8.78	6	-2.72	0.00323	237	0.296	0.997	21469	1
TRAPPC8	-8.76	6	-2.72	0.00331	238	0.3	0.997	21468	1
TPT1	-8.76	6	-2.71	0.00331	239	0.3	0.997	21467	1
PSMC1	-8.74	6	-2.71	0.00335	240	0.3	0.997	21466	1
TTI1	-8.74	6	-2.71	0.00337	241	0.3	0.997	21465	1
VPS37C	-8.74	6	-2.71	0.00338	242	0.3	0.997	21464	1
GAR1	-8.74	6	-2.71	0.00339	243	0.3	0.997	21463	1
POTEM	-3.57	1	-2.71	0.0034	244	0.3	0.997	21462	1
DDX42	-8.73	6	-2.70	0.00342	245	0.3	0.997	21461	1
NUP85	-8.73	6	-2.70	0.00342	246	0.3	0.997	21460	1
hsa-mir-4693	-5.04	2	-2.70	0.00343	247	0.3	0.997	21459	1
RPL24	-7.96	5	-2.70	0.00344	248	0.3	0.997	21458	1
WNT1	-8.72	6	-2.70	0.00345	249	0.3	0.997	21457	1
SNRPG	-8.72	6	-2.70	0.00345	250	0.3	0.997	21456	1
VPS25	-8.69	6	-2.69	0.00355	251	0.307	0.996	21455	1
TAC4	-8.65	6	-2.68	0.00372	252	0.319	0.996	21454	1
EXOSC5	-8.65	6	-2.67	0.00375	253	0.319	0.996	21453	1
YKT6	-8.64	6	-2.67	0.00376	254	0.319	0.996	21452	1
MOV10	-8.64	6	-2.67	0.00377	255	0.319	0.996	21451	1
CMTR1	-8.64	6	-2.67	0.00378	256	0.319	0.996	21450	1
hsa-mir-483	-6.11	3	-2.67	0.00378	257	0.319	0.996	21449	1
BMP4	-8.64	6	-2.67	0.00379	258	0.319	0.996	21448	1
TBP	-8.63	6	-2.67	0.00383	259	0.32	0.996	21447	1
LOC100132247	-8.63	6	-2.67	0.00384	260	0.32	0.996	21446	1
POLE2	-7.03	4	-2.66	0.00388	261	0.323	0.996	21445	1
DIRAS3	-8.61	6	-2.66	0.00393	262	0.325	0.996	21444	1
PHB2	-8.60	6	-2.66	0.00394	263	0.325	0.996	21443	1
FAM180B	-8.59	6	-2.65	0.00401	264	0.33	0.996	21442	1
MCM7	-8.58	6	-2.65	0.00403	265	0.33	0.996	21441	1
ALG14	-8.58	6	-2.65	0.00404	266	0.33	0.996	21440	1
hsa-mir-4784	-6.99	4	-2.64	0.00411	267	0.334	0.996	21439	1
KCNA10	-8.55	6	-2.64	0.00417	268	0.337	0.996	21438	1
TRIM49B	-3.49	1	-2.64	0.00418	269	0.337	0.996	21437	1
CINP	-7.80	5	-2.64	0.0042	270	0.337	0.996	21436	1
KIF4A	-8.54	6	-2.63	0.00424	271	0.34	0.996	21435	1
ATP6V0C	-7.79	5	-2.63	0.00426	272	0.34	0.996	21434	1
GTF3C1	-8.53	6	-2.63	0.00429	273	0.34	0.996	21433	1
GPN2	-8.52	6	-2.63	0.00429	274	0.34	0.996	21432	1
KRTAP9-2	-7.77	5	-2.62	0.00437	275	0.345	0.996	21431	1
LONP1	-8.50	6	-2.62	0.00441	276	0.345	0.996	21430	1
ZNF652	-8.50	6	-2.62	0.00442	277	0.345	0.996	21429	1
OR8B4	-8.50	6	-2.62	0.00443	278	0.345	0.996	21428	1
PSMC4	-8.49	6	-2.61	0.00447	279	0.345	0.996	21427	1
BECN1	-8.48	6	-2.61	0.0045	280	0.345	0.995	21426	1
MDM2	-8.48	6	-2.61	0.00452	281	0.345	0.995	21425	1
EIF5	-8.48	6	-2.61	0.00453	282	0.345	0.995	21424	1
DHDDS	-8.47	6	-2.61	0.00454	283	0.345	0.995	21423	1
EGFR	-8.47	6	-2.61	0.00455	284	0.345	0.995	21422	1
CNBD1	-8.47	6	-2.61	0.00455	285	0.345	0.995	21421	1
RPA2	-8.46	6	-2.61	0.00459	286	0.345	0.995	21420	1
DNM2	-8.46	6	-2.60	0.00461	287	0.345	0.995	21419	1
SRF	-8.46	6	-2.60	0.00461	288	0.345	0.995	21418	1
ATG12	-8.46	6	-2.60	0.00462	289	0.345	0.995	21417	1
LOXL4	-7.72	5	-2.60	0.00462	290	0.345	0.995	21416	1
hsa-mir-6829	-6.90	4	-2.60	0.00464	291	0.345	0.995	21415	1
NR3C2	-8.45	6	-2.60	0.00465	292	0.345	0.995	21414	1
USP17L15	-8.45	6	-2.60	0.00466	293	0.345	0.995	21413	1
PSMG3	-8.45	6	-2.60	0.00467	294	0.345	0.995	21412	1
SF3B1	-8.44	6	-2.60	0.0047	295	0.345	0.995	21411	1
hsa-mir-320d-1	-6.89	4	-2.60	0.00472	296	0.345	0.995	21410	1
DHX15	-7.70	5	-2.59	0.00474	297	0.345	0.995	21409	1
UBAP2	-8.44	6	-2.59	0.00474	298	0.345	0.995	21408	1
PRMT1	-8.43	6	-2.59	0.00477	299	0.346	0.995	21407	1
TUBB	-8.42	6	-2.59	0.00481	300	0.347	0.995	21406	1
hsa-mir-1207	-4.86	2	-2.59	0.00481	301	0.347	0.995	21405	1
PHF5A	-8.41	6	-2.59	0.00486	302	0.349	0.995	21404	1
CEP152	-8.41	6	-2.58	0.00489	303	0.35	0.995	21403	1
GPN1	-8.40	6	-2.58	0.00492	304	0.351	0.995	21402	1
HIST1H4E	-8.40	6	-2.58	0.00494	305	0.351	0.995	21401	1
CHORDC1	-8.39	6	-2.58	0.00496	306	0.351	0.995	21400	1
hsa-mir-1268a	-6.85	4	-2.58	0.00497	307	0.351	0.995	21399	1
BANF1	-8.39	6	-2.58	0.00498	308	0.351	0.995	21398	1
HNRNPK	-8.39	6	-2.58	0.00499	309	0.351	0.995	21397	1
DCAF13	-8.38	6	-2.57	0.00502	310	0.351	0.995	21396	1
MAP2K5	-8.36	6	-2.57	0.00514	311	0.356	0.995	21395	1
UNC50	-8.36	6	-2.57	0.00514	312	0.356	0.995	21394	1
REXO1	-8.36	6	-2.57	0.00515	313	0.356	0.995	21393	1
USO1	-8.36	6	-2.57	0.00515	314	0.356	0.995	21392	1
C1orf52	-8.35	6	-2.56	0.00518	315	0.357	0.995	21391	1
SRSF7	-8.35	6	-2.56	0.00521	316	0.357	0.995	21390	1
PRPF38B	-8.35	6	-2.56	0.00522	317	0.357	0.995	21389	1
WDR33	-8.35	6	-2.56	0.00522	318	0.357	0.995	21388	1
UBE2J2	-8.33	6	-2.56	0.00529	319	0.36	0.995	21387	1
PKM	-8.33	6	-2.56	0.00531	320	0.36	0.995	21386	1
CORO1B	-8.32	6	-2.55	0.00534	321	0.361	0.995	21385	1
MRPS21	-8.30	6	-2.54	0.00546	322	0.368	0.995	21384	1
HID1	-8.30	6	-2.54	0.0055	323	0.37	0.994	21383	1
RPL7A	-8.29	6	-2.54	0.00555	324	0.37	0.994	21382	1
SLC25A45	-8.29	6	-2.54	0.00556	325	0.37	0.994	21381	1
ATP6V0B	-7.56	5	-2.54	0.00559	326	0.37	0.994	21380	1
ATG13	-8.28	6	-2.54	0.0056	327	0.37	0.994	21379	1
RING1	-8.28	6	-2.54	0.00562	328	0.37	0.994	21378	1
URB1	-8.28	6	-2.53	0.00563	329	0.37	0.994	21377	1
hsa-mir-6888	-6.75	4	-2.53	0.00565	330	0.37	0.994	21376	1
PAX4	-8.27	6	-2.53	0.00567	331	0.37	0.994	21375	1
LACTB	-8.27	6	-2.53	0.00568	332	0.37	0.994	21374	1
PSMA3	-8.27	6	-2.53	0.00569	333	0.37	0.994	21373	1
SEMA5B	-8.26	6	-2.53	0.00573	334	0.37	0.994	21372	1
SAMD4A	-8.26	6	-2.53	0.00573	335	0.37	0.994	21371	1
GTF2H4	-8.26	6	-2.53	0.00574	336	0.37	0.994	21370	1
PPAN	-8.26	6	-2.53	0.00575	337	0.37	0.994	21369	1
VPS28	-8.25	6	-2.52	0.00581	338	0.371	0.994	21368	1
FARSA	-8.25	6	-2.52	0.00582	339	0.371	0.994	21367	1
NUP93	-8.24	6	-2.52	0.00584	340	0.371	0.994	21366	1
KRTDAP	-7.52	5	-2.52	0.00584	341	0.371	0.994	21365	1
hsa-mir-6887	-6.72	4	-2.52	0.00588	342	0.371	0.994	21364	1
RPL26	-8.23	6	-2.52	0.00588	343	0.371	0.994	21363	1
DLX6	-8.23	6	-2.52	0.00589	344	0.371	0.994	21362	1
YIF1A	-8.22	6	-2.52	0.00595	345	0.373	0.994	21361	1
C14orf80	-8.22	6	-2.51	0.00596	346	0.373	0.994	21360	1
SHQ1	-8.22	6	-2.51	0.00597	347	0.373	0.994	21359	1
CCDC13	-8.22	6	-2.51	0.00598	348	0.373	0.994	21358	1
BNIPL	-8.22	6	-2.51	0.00601	349	0.374	0.994	21357	1
OMA1	-8.20	6	-2.51	0.00611	350	0.376	0.994	21356	1
SNRNP25	-8.20	6	-2.50	0.00613	351	0.376	0.994	21355	1
RPP25	-8.20	6	-2.50	0.00613	352	0.376	0.994	21354	1
hsa-mir-6757	-6.69	4	-2.50	0.00614	353	0.376	0.994	21353	1
CDC16	-8.19	6	-2.50	0.00615	354	0.376	0.994	21352	1
hsa-mir-5706	-6.69	4	-2.50	0.00616	355	0.376	0.994	21351	1
MT1G	-8.19	6	-2.50	0.00616	356	0.376	0.994	21350	1
RARS2	-8.18	6	-2.50	0.00623	357	0.378	0.994	21349	1
STX4	-8.18	6	-2.50	0.00624	358	0.378	0.994	21348	1
CEP85	-8.17	6	-2.49	0.00633	359	0.382	0.994	21347	1
hsa-mir-1972-1	-6.67	4	-2.49	0.00634	360	0.382	0.994	21346	1
PITPNM2	-8.16	6	-2.49	0.00637	361	0.382	0.994	21345	1
POLE3	-8.16	6	-2.49	0.00637	362	0.382	0.994	21344	1
EIF3A	-8.15	6	-2.49	0.00642	363	0.384	0.994	21343	1
BPIFB4	-8.15	6	-2.49	0.00643	364	0.384	0.994	21342	1
ABHD14B	-8.15	6	-2.49	0.00645	365	0.384	0.994	21341	1
ZNF285	-8.15	6	-2.49	0.00647	366	0.384	0.994	21340	1
NFYA	-8.14	6	-2.48	0.00652	367	0.385	0.993	21339	1
BAGE2	-7.42	5	-2.48	0.00657	368	0.386	0.993	21338	1
AASDHPPT	-7.42	5	-2.48	0.00659	369	0.386	0.993	21337	1
KIF18A	-8.12	6	-2.48	0.00662	370	0.386	0.993	21336	1
ITPRIPL1	-8.12	6	-2.48	0.00662	371	0.386	0.993	21335	1
hsa-mir-3680-1	-6.63	4	-2.48	0.00665	372	0.386	0.993	21334	1
NUFIP1	-8.12	6	-2.48	0.00665	373	0.386	0.993	21333	1
PPP1R35	-8.12	6	-2.48	0.00666	374	0.386	0.993	21332	1
hsa-mir-3616	-6.62	4	-2.47	0.00671	375	0.387	0.993	21331	1
SF3B3	-8.11	6	-2.47	0.00671	376	0.387	0.993	21330	1
KCNB2	-8.11	6	-2.47	0.00673	377	0.388	0.993	21329	1
DDX54	-8.09	6	-2.47	0.00683	378	0.389	0.993	21328	1
POLR2H	-8.09	6	-2.47	0.00685	379	0.389	0.993	21327	1
E4F1	-8.09	6	-2.47	0.00685	380	0.389	0.993	21326	1
CCNK	-8.09	6	-2.46	0.00685	381	0.389	0.993	21325	1
WDR1	-8.09	6	-2.46	0.00687	382	0.389	0.993	21324	1
PISD	-8.08	6	-2.46	0.0069	383	0.389	0.993	21323	1
RRP9	-8.08	6	-2.46	0.00692	384	0.389	0.993	21322	1
hsa-mir-4486	-6.60	4	-2.46	0.00692	385	0.389	0.993	21321	1
VARS	-8.08	6	-2.46	0.00693	386	0.389	0.993	21320	1
SEP2	-5.71	3	-2.46	0.00695	387	0.39	0.993	21319	1
DCTN1	-8.07	6	-2.46	0.00698	388	0.39	0.993	21318	1
CCDC129	-8.07	6	-2.46	0.00702	389	0.391	0.993	21317	1
ENO1	-8.06	6	-2.45	0.00706	390	0.391	0.993	21316	1
SMG7	-8.06	6	-2.45	0.00707	391	0.391	0.993	21315	1
ATP6V0D1	-8.06	6	-2.45	0.00709	392	0.391	0.993	21314	1
LTV1	-8.06	6	-2.45	0.00709	393	0.391	0.993	21313	1
ZPBP2	-8.03	6	-2.44	0.00727	394	0.4	0.993	21312	1
CDC7	-7.33	5	-2.44	0.0073	395	0.401	0.993	21311	1
MUSTN1	-8.03	6	-2.44	0.00733	396	0.402	0.993	21310	1
ACTN4	-8.02	6	-2.44	0.00741	397	0.403	0.993	21309	1
HNRNPM	-8.02	6	-2.44	0.00741	398	0.403	0.993	21308	1
CAPS	-8.02	6	-2.44	0.00741	399	0.403	0.993	21307	1
RPL35	-8.01	6	-2.43	0.00745	400	0.404	0.993	21306	1
RPS17	-8.01	6	-2.43	0.00748	401	0.404	0.993	21305	1
PCF11	-8.01	6	-2.43	0.00749	402	0.404	0.993	21304	1
UBA1	-8.00	6	-2.43	0.00752	403	0.405	0.992	21303	1
CFI	-8.00	6	-2.43	0.00756	404	0.406	0.992	21302	1
PARD6G	-7.99	6	-2.43	0.00759	405	0.406	0.992	21301	1
FEN1	-7.99	6	-2.43	0.0076	406	0.406	0.992	21300	1
XAB2	-7.99	6	-2.43	0.00763	407	0.407	0.992	21299	1
CCP110	-7.99	6	-2.43	0.00764	408	0.407	0.992	21298	1
BORA	-7.98	6	-2.42	0.00769	409	0.408	0.992	21297	1
SRSF2	-7.98	6	-2.42	0.0077	410	0.408	0.992	21296	1
VPRBP	-7.97	6	-2.42	0.00779	411	0.412	0.992	21295	1
COG4	-7.96	6	-2.42	0.00786	412	0.414	0.992	21294	1
SYMPK	-7.95	6	-2.41	0.00795	413	0.418	0.992	21293	1
PPP2CA	-7.94	6	-2.41	0.00802	414	0.421	0.992	21292	1
EPRS	-7.94	6	-2.41	0.00805	415	0.421	0.992	21291	1
PHB	-7.93	6	-2.41	0.00808	416	0.421	0.992	21290	1
TBCB	-7.93	6	-2.40	0.00812	417	0.423	0.992	21289	1
hsa-mir-5591	-4.57	2	-2.40	0.00818	418	0.425	0.992	21288	1
SF3A3	-7.91	6	-2.40	0.00824	419	0.426	0.992	21287	1
SSU72	-7.91	6	-2.40	0.00824	420	0.426	0.992	21286	1
WDR43	-7.91	6	-2.40	0.00827	421	0.426	0.992	21285	1
ACO2	-7.91	6	-2.40	0.00831	422	0.427	0.992	21284	1
hsa-mir-566	-6.45	4	-2.39	0.00835	423	0.429	0.992	21283	1
GINS4	-7.89	6	-2.39	0.00845	424	0.43	0.992	21282	1
MELK	-7.89	6	-2.39	0.00846	425	0.43	0.992	21281	1
NELFA	-7.89	6	-2.39	0.00848	426	0.43	0.992	21280	1
hsa-mir-3184	-6.44	4	-2.39	0.00848	427	0.43	0.992	21279	1
MED9	-7.88	6	-2.39	0.00849	428	0.43	0.992	21278	1
TP53TG3	-7.20	5	-2.39	0.0085	429	0.43	0.992	21277	1
HNRNPL	-7.88	6	-2.38	0.00854	430	0.431	0.991	21276	1
METTL24	-7.88	6	-2.38	0.00855	431	0.431	0.991	21275	1
BOD1L2	-7.87	6	-2.38	0.00861	432	0.432	0.991	21274	1
PFN4	-7.85	6	-2.38	0.00875	433	0.439	0.991	21273	1
POLR2G	-7.85	6	-2.37	0.00878	434	0.439	0.991	21272	1
ZNRD1	-7.85	6	-2.37	0.00881	435	0.44	0.991	21271	1
ACP1	-7.84	6	-2.37	0.00884	436	0.44	0.991	21270	1
GPR65	-7.83	6	-2.37	0.00895	437	0.444	0.991	21269	1
IKZF3	-7.83	6	-2.37	0.00896	438	0.444	0.991	21268	1
TRIM33	-7.83	6	-2.37	0.00901	439	0.445	0.991	21267	1
YBX1	-7.82	6	-2.36	0.00905	440	0.446	0.991	21266	1
KRTAP2-3	-4.50	2	-2.35	0.00929	441	0.457	0.991	21265	1
TMOD4	-7.79	6	-2.35	0.0093	442	0.457	0.991	21264	1
RPL13	-7.79	6	-2.35	0.00933	443	0.457	0.991	21263	1
GMPS	-7.79	6	-2.35	0.00937	444	0.457	0.991	21262	1
NAA20	-7.78	6	-2.35	0.00943	445	0.457	0.991	21261	1
DNAJB6	-7.78	6	-2.35	0.00945	446	0.457	0.991	21260	1
COQ10B	-7.78	6	-2.35	0.00946	447	0.457	0.991	21259	1
PTPN23	-7.78	6	-2.35	0.00946	448	0.457	0.991	21258	1
PTDSS1	-7.78	6	-2.35	0.00947	449	0.457	0.991	21257	1
IST1	-7.78	6	-2.35	0.00948	450	0.457	0.991	21256	1
RBM14	-7.09	5	-2.34	0.0096	451	0.462	0.99	21255	1
RPS3	-7.76	6	-2.34	0.00964	452	0.463	0.99	21254	1
PNO1	-7.76	6	-2.34	0.00966	453	0.463	0.99	21253	1
POM121C	-7.76	6	-2.34	0.00968	454	0.463	0.99	21252	1
RBBP4	-7.75	6	-2.34	0.00972	455	0.463	0.99	21251	1
TMEM185B	-7.75	6	-2.34	0.00974	456	0.463	0.99	21250	1
OBP2A	-7.07	5	-2.34	0.00976	457	0.463	0.99	21249	1
CHMP3	-7.74	6	-2.33	0.00979	458	0.463	0.99	21248	1
hsa-mir-7706	-6.32	4	-2.33	0.0098	459	0.463	0.99	21247	1
RPL32	-7.73	6	-2.33	0.00991	460	0.468	0.99	21246	1
SCYL1	-7.73	6	-2.33	0.00993	461	0.468	0.99	21245	1
CWC22	-7.72	6	-2.33	0.01	462	0.47	0.99	21244	1
HIST2H3A	-7.05	5	-2.33	0.01	463	0.47	0.99	21243	1
hsa-mir-361	-6.30	4	-2.32	0.0101	464	0.472	0.99	21242	1
G6PD	-7.71	6	-2.32	0.0101	465	0.473	0.99	21241	1
TSKU	-7.69	6	-2.32	0.0103	466	0.479	0.99	21240	1
SRSF11	-7.69	6	-2.31	0.0103	467	0.479	0.99	21239	1
GSPT1	-6.27	4	-2.31	0.0104	468	0.482	0.99	21238	1
NUS1	-7.68	6	-2.31	0.0105	469	0.485	0.99	21237	1
SNRPD1	-7.66	6	-2.30	0.0106	470	0.489	0.989	21236	1
BOLA2	-7.66	6	-2.30	0.0106	471	0.489	0.989	21235	1
CCDC84	-7.66	6	-2.30	0.0106	472	0.489	0.989	21234	1
STAT1	-6.99	5	-2.30	0.0107	473	0.489	0.989	21233	1
MCM10	-7.66	6	-2.30	0.0107	474	0.489	0.989	21232	1
NXPH4	-6.99	5	-2.30	0.0107	475	0.489	0.989	21231	1
MFN2	-7.65	6	-2.30	0.0108	476	0.49	0.989	21230	1
GTPBP4	-7.64	6	-2.30	0.0108	477	0.49	0.989	21229	1
OC90	-7.64	6	-2.30	0.0108	478	0.49	0.989	21228	1
TBL3	-7.64	6	-2.30	0.0108	479	0.49	0.989	21227	1
KDR	-7.64	6	-2.30	0.0109	480	0.49	0.989	21226	1
RPL11	-7.64	6	-2.29	0.0109	481	0.49	0.989	21225	1
TOP2A	-7.64	6	-2.29	0.0109	482	0.49	0.989	21224	1
NBPF8	-6.23	4	-2.29	0.0109	483	0.49	0.989	21223	1
NUDT4	-7.63	6	-2.29	0.0109	484	0.49	0.989	21222	1
NFKB2	-7.63	6	-2.29	0.011	485	0.49	0.989	21221	1
LOC100288255	-3.11	1	-2.29	0.011	486	0.49	0.989	21220	1
EIF6	-7.63	6	-2.29	0.011	487	0.49	0.989	21219	1
RPP38	-7.61	6	-2.28	0.0112	488	0.497	0.989	21218	1
NCBP2	-7.61	6	-2.28	0.0112	489	0.498	0.989	21217	1
GNL2	-7.60	6	-2.28	0.0113	490	0.5	0.989	21216	1
POLR3B	-7.60	6	-2.28	0.0113	491	0.501	0.989	21215	1
PRPF19	-7.59	6	-2.28	0.0114	492	0.501	0.989	21214	1
AURKA	-7.59	6	-2.28	0.0114	493	0.501	0.989	21213	1
ARCN1	-6.93	5	-2.28	0.0114	494	0.501	0.989	21212	1
RPRD2	-7.59	6	-2.27	0.0115	495	0.501	0.989	21211	1
EXOSC7	-7.58	6	-2.27	0.0115	496	0.501	0.989	21210	1
CCNA2	-7.58	6	-2.27	0.0115	497	0.501	0.989	21209	1
CIAO1	-7.58	6	-2.27	0.0115	498	0.501	0.989	21208	1
ZNF599	-7.57	6	-2.27	0.0117	499	0.506	0.988	21207	1
ABCC6	-7.57	6	-2.27	0.0117	500	0.506	0.988	21206	1
RPS19BP1	-6.91	5	-2.27	0.0117	501	0.506	0.988	21205	1
NAPG	-5.35	3	-2.27	0.0117	502	0.506	0.988	21204	1
RPE	-7.56	6	-2.26	0.0118	503	0.508	0.988	21203	1
PGAM1	-7.55	6	-2.26	0.0119	504	0.511	0.988	21202	1
DMWD	-7.55	6	-2.26	0.0119	505	0.511	0.988	21201	1
ARF4	-7.54	6	-2.26	0.0119	506	0.511	0.988	21200	1
RPL31	-7.54	6	-2.26	0.0119	507	0.511	0.988	21199	1
DPPA2	-7.54	6	-2.26	0.012	508	0.511	0.988	21198	1
CCDC64B	-7.54	6	-2.26	0.012	509	0.512	0.988	21197	1
PSMD4	-7.54	6	-2.26	0.012	510	0.512	0.988	21196	1
ANKRD17	-7.53	6	-2.25	0.0121	511	0.512	0.988	21195	1
SPTSSA	-7.53	6	-2.25	0.0121	512	0.512	0.988	21194	1
MTUS1	-7.53	6	-2.25	0.0121	513	0.512	0.988	21193	1
POLR2L	-7.53	6	-2.25	0.0122	514	0.512	0.988	21192	1
UBA2	-7.53	6	-2.25	0.0122	515	0.512	0.988	21191	1
PCNXL3	-7.53	6	-2.25	0.0122	516	0.512	0.988	21190	1
SYS1	-7.52	6	-2.25	0.0122	517	0.512	0.988	21189	1
NPIPA5	-5.32	3	-2.25	0.0122	518	0.512	0.988	21188	1
hsa-mir-3610	-6.14	4	-2.25	0.0122	519	0.512	0.988	21187	1
RAB6A	-7.51	6	-2.25	0.0123	520	0.512	0.988	21186	1
TXNDC17	-7.51	6	-2.25	0.0123	521	0.512	0.988	21185	1
CXCR4	-7.51	6	-2.25	0.0123	522	0.512	0.988	21184	1
OR51G1	-7.51	6	-2.25	0.0123	523	0.512	0.988	21183	1
IFRD1	-6.85	5	-2.25	0.0124	524	0.512	0.988	21182	1
CDK4	-7.51	6	-2.24	0.0124	525	0.512	0.988	21181	1
GOLGA6B	-6.12	4	-2.24	0.0125	526	0.515	0.988	21180	1
RPL41	-6.12	4	-2.24	0.0125	527	0.515	0.988	21179	1
SRI	-7.49	6	-2.24	0.0126	528	0.516	0.987	21178	1
PPP1R10	-7.49	6	-2.24	0.0126	529	0.516	0.987	21177	1
AUP1	-7.49	6	-2.24	0.0126	530	0.516	0.987	21176	1
hsa-mir-1255b-2	-5.29	3	-2.24	0.0127	531	0.519	0.987	21175	1
CCNT1	-7.47	6	-2.23	0.0128	532	0.52	0.987	21174	1
THOC6	-7.47	6	-2.23	0.0128	533	0.52	0.987	21173	1
hsa-mir-1279	-4.31	2	-2.23	0.0128	534	0.521	0.987	21172	1
SEMA6A	-7.47	6	-2.23	0.0128	535	0.521	0.987	21171	1
NTMT1	-7.45	6	-2.23	0.013	536	0.527	0.987	21170	1
POTEE	-6.80	5	-2.22	0.0131	537	0.531	0.987	21169	1
BSG	-7.44	6	-2.22	0.0132	538	0.531	0.987	21168	1
SRSF3	-7.43	6	-2.22	0.0133	539	0.534	0.987	21167	1
TIMM10	-7.43	6	-2.22	0.0133	540	0.534	0.987	21166	1
UBA52	-7.43	6	-2.22	0.0133	541	0.534	0.987	21165	1
TMEM130	-7.43	6	-2.22	0.0133	542	0.534	0.987	21164	1
COPB1	-7.42	6	-2.21	0.0135	543	0.539	0.987	21163	1
MTOR	-7.42	6	-2.21	0.0135	544	0.539	0.986	21162	1
SH3PXD2B	-6.77	5	-2.21	0.0136	545	0.54	0.986	21161	1
RPS23	-7.41	6	-2.21	0.0137	546	0.543	0.986	21160	1
EML4	-7.40	6	-2.20	0.0137	547	0.545	0.986	21159	1
DARS	-7.39	6	-2.20	0.0138	548	0.546	0.986	21158	1
PWP2	-7.39	6	-2.20	0.0138	549	0.546	0.986	21157	1
POLE4	-7.39	6	-2.20	0.0138	550	0.546	0.986	21156	1
SPRYD7	-7.39	6	-2.20	0.0139	551	0.546	0.986	21155	1
PURA	-7.39	6	-2.20	0.0139	552	0.546	0.986	21154	1
hsa-mir-760	-6.03	4	-2.20	0.0139	553	0.546	0.986	21153	1
OR4D6	-7.38	6	-2.20	0.014	554	0.546	0.986	21152	1
hsa-mir-1270-1	-6.03	4	-2.20	0.014	555	0.546	0.986	21151	1
AGBL2	-7.38	6	-2.20	0.014	556	0.546	0.986	21150	1
C6orf89	-7.38	6	-2.20	0.014	557	0.546	0.986	21149	1
POLD1	-7.38	6	-2.20	0.014	558	0.546	0.986	21148	1
CCT8	-7.37	6	-2.19	0.0141	559	0.547	0.986	21147	1
COPA	-7.37	6	-2.19	0.0142	560	0.549	0.986	21146	1
LSM7	-7.37	6	-2.19	0.0142	561	0.549	0.986	21145	1
HOXD8	-7.34	6	-2.18	0.0145	562	0.562	0.985	21144	1
TAF7	-7.33	6	-2.18	0.0147	563	0.564	0.985	21143	1
PARS2	-7.33	6	-2.18	0.0147	564	0.564	0.985	21142	1
SSB	-7.33	6	-2.18	0.0147	565	0.564	0.985	21141	1
SLC22A20	-7.33	6	-2.18	0.0147	566	0.564	0.985	21140	1
CBWD5	-5.98	4	-2.18	0.0148	567	0.564	0.985	21139	1
SLC25A15	-7.32	6	-2.18	0.0148	568	0.564	0.985	21138	1
CGB2	-4.23	2	-2.18	0.0148	569	0.564	0.985	21137	1
MCM2	-7.32	6	-2.17	0.0148	570	0.565	0.985	21136	1
RPL8	-7.32	6	-2.17	0.0149	571	0.565	0.985	21135	1
ARL2	-7.32	6	-2.17	0.0149	572	0.565	0.985	21134	1
EFHD1	-7.31	6	-2.17	0.0149	573	0.565	0.985	21133	1
DLX2	-6.67	5	-2.17	0.015	574	0.566	0.985	21132	1
NDUFC2-KCTD14	-5.97	4	-2.17	0.015	575	0.566	0.985	21131	1
PDRG1	-7.31	6	-2.17	0.015	576	0.567	0.985	21130	1
TMEM70	-7.29	6	-2.16	0.0153	577	0.575	0.985	21129	1
CENPI	-7.28	6	-2.16	0.0153	578	0.575	0.985	21128	1
FSIP2	-7.28	6	-2.16	0.0153	579	0.575	0.985	21127	1
LPAR3	-7.28	6	-2.16	0.0154	580	0.575	0.985	21126	1
ATP9A	-7.28	6	-2.16	0.0154	581	0.576	0.985	21125	1
ECD	-7.27	6	-2.16	0.0155	582	0.577	0.985	21124	1
GTPBP1	-7.27	6	-2.16	0.0155	583	0.577	0.984	21123	1
THAP1	-7.27	6	-2.16	0.0156	584	0.577	0.984	21122	1
PPP1R2	-7.27	6	-2.15	0.0156	585	0.577	0.984	21121	1
NFS1	-7.27	6	-2.15	0.0156	586	0.577	0.984	21120	1
MSMO1	-7.26	6	-2.15	0.0156	587	0.577	0.984	21119	1
CFL1	-7.26	6	-2.15	0.0156	588	0.577	0.984	21118	1
hsa-mir-3193	-5.93	4	-2.15	0.0157	589	0.577	0.984	21117	1
AGGF1	-7.26	6	-2.15	0.0157	590	0.577	0.984	21116	1
POLR2B	-7.26	6	-2.15	0.0158	591	0.577	0.984	21115	1
hsa-mir-5582	-4.19	2	-2.15	0.0158	592	0.577	0.984	21114	1
SDF4	-7.25	6	-2.15	0.0158	593	0.577	0.984	21113	1
ALDH1A1	-7.25	6	-2.15	0.0158	594	0.577	0.984	21112	1
MCM3	-7.25	6	-2.15	0.0158	595	0.577	0.984	21111	1
FIP1L1	-7.23	6	-2.14	0.0162	596	0.586	0.984	21110	1
PIK3CB	-7.23	6	-2.14	0.0162	597	0.586	0.984	21109	1
PRPF31	-7.23	6	-2.14	0.0162	598	0.586	0.984	21108	1
PPAPDC1B	-7.23	6	-2.14	0.0162	599	0.586	0.984	21107	1
hsa-mir-6783	-5.90	4	-2.14	0.0162	600	0.586	0.984	21106	1
CXCL2	-7.22	6	-2.14	0.0162	601	0.586	0.984	21105	1
PPP1R12A	-6.59	5	-2.14	0.0163	602	0.586	0.984	21104	1
NBPF9	-6.59	5	-2.14	0.0163	603	0.586	0.984	21103	1
SOD2	-7.22	6	-2.14	0.0164	604	0.588	0.984	21102	1
SLC26A11	-7.21	6	-2.13	0.0164	605	0.588	0.984	21101	1
hsa-mir-6820	-5.89	4	-2.13	0.0165	606	0.588	0.984	21100	1
CGB	-6.58	5	-2.13	0.0165	607	0.588	0.983	21099	1
CBWD1	-5.88	4	-2.13	0.0165	608	0.588	0.983	21098	1
SYNJ2BP	-7.20	6	-2.13	0.0166	609	0.588	0.983	21097	1
GDF6	-7.20	6	-2.13	0.0166	610	0.588	0.983	21096	1
FAM221A	-7.20	6	-2.13	0.0166	611	0.588	0.983	21095	1
BRF1	-7.20	6	-2.13	0.0166	612	0.588	0.983	21094	1
TOE1	-7.20	6	-2.13	0.0166	613	0.588	0.983	21093	1
YPEL5	-7.20	6	-2.13	0.0166	614	0.588	0.983	21092	1
OSBP	-7.19	6	-2.13	0.0167	615	0.589	0.983	21091	1
HARS	-7.19	6	-2.13	0.0168	616	0.589	0.983	21090	1
PRKD3	-7.19	6	-2.13	0.0168	617	0.589	0.983	21089	1
TUBGCP4	-7.19	6	-2.13	0.0168	618	0.589	0.983	21088	1
hsa-mir-548aj-1	-5.08	3	-2.12	0.0169	619	0.589	0.983	21087	1
hsa-mir-551b	-5.87	4	-2.12	0.0169	620	0.589	0.983	21086	1
BIVM	-7.18	6	-2.12	0.0169	621	0.589	0.983	21085	1
MXD1	-7.18	6	-2.12	0.0169	622	0.589	0.983	21084	1
GPR35	-6.55	5	-2.12	0.0169	623	0.589	0.983	21083	1
ZNF480	-6.55	5	-2.12	0.0169	624	0.589	0.983	21082	1
SKP1	-7.18	6	-2.12	0.017	625	0.59	0.983	21081	1
EXOC4	-7.17	6	-2.12	0.017	626	0.591	0.983	21080	1
CHEK2	-7.17	6	-2.12	0.0171	627	0.592	0.983	21079	1
ELP5	-6.54	5	-2.12	0.0171	628	0.592	0.983	21078	1
PGD	-7.17	6	-2.12	0.0171	629	0.592	0.983	21077	1
HTN3	-4.13	2	-2.11	0.0172	630	0.594	0.983	21076	1
TBC1D3F	-4.13	2	-2.11	0.0173	631	0.594	0.983	21075	1
RNASE10	-7.16	6	-2.11	0.0173	632	0.594	0.983	21074	1
ELP4	-6.53	5	-2.11	0.0174	633	0.597	0.983	21073	1
NUBP2	-7.15	6	-2.11	0.0174	634	0.597	0.983	21072	1
BAD	-7.14	6	-2.11	0.0175	635	0.597	0.983	21071	1
LHFPL5	-7.14	6	-2.11	0.0175	636	0.597	0.982	21070	1
CPSF6	-6.52	5	-2.11	0.0176	637	0.597	0.982	21069	1
BOC	-7.14	6	-2.11	0.0176	638	0.597	0.982	21068	1
CIR1	-7.14	6	-2.11	0.0176	639	0.597	0.982	21067	1
SS18L2	-7.14	6	-2.11	0.0176	640	0.597	0.982	21066	1
LSM4	-7.14	6	-2.11	0.0176	641	0.597	0.982	21065	1
NAA50	-7.13	6	-2.10	0.0177	642	0.598	0.982	21064	1
IPO13	-7.13	6	-2.10	0.0177	643	0.599	0.982	21063	1
PRDX6	-7.13	6	-2.10	0.0178	644	0.599	0.982	21062	1
TTN	-7.13	6	-2.10	0.0178	645	0.599	0.982	21061	1
EIF3C	-7.12	6	-2.10	0.0179	646	0.599	0.982	21060	1
GTF2A2	-7.12	6	-2.10	0.0179	647	0.599	0.982	21059	1
ARHGAP19	-7.12	6	-2.10	0.0179	648	0.599	0.982	21058	1
GOLGA6L1	-5.81	4	-2.10	0.018	649	0.602	0.982	21057	1
hsa-mir-4499	-5.81	4	-2.10	0.018	650	0.603	0.982	21056	1
CABP7	-7.11	6	-2.09	0.0181	651	0.604	0.982	21055	1
WDR3	-7.10	6	-2.09	0.0182	652	0.606	0.982	21054	1
REXO1L1	-7.09	6	-2.09	0.0183	653	0.608	0.982	21053	1
C12orf44	-7.09	6	-2.09	0.0183	654	0.608	0.982	21052	1
C4orf32	-7.09	6	-2.09	0.0183	655	0.608	0.982	21051	1
NXF1	-7.09	6	-2.09	0.0184	656	0.609	0.982	21050	1
ENSA	-7.09	6	-2.09	0.0184	657	0.609	0.982	21049	1
CABIN1	-7.08	6	-2.09	0.0185	658	0.61	0.982	21048	1
hsa-mir-4521	-5.78	4	-2.09	0.0185	659	0.61	0.981	21047	1
SPDEF	-7.08	6	-2.08	0.0185	660	0.61	0.981	21046	1
NARFL	-7.08	6	-2.08	0.0186	661	0.61	0.981	21045	1
hsa-mir-1224	-5.78	4	-2.08	0.0186	662	0.61	0.981	21044	1
PDIK1L	-7.07	6	-2.08	0.0187	663	0.611	0.981	21043	1
PSMA2	-7.07	6	-2.08	0.0188	664	0.612	0.981	21042	1
ZNF264	-7.07	6	-2.08	0.0188	665	0.612	0.981	21041	1
PKN2	-7.07	6	-2.08	0.0188	666	0.612	0.981	21040	1
MTO1	-7.06	6	-2.08	0.0189	667	0.612	0.981	21039	1
SERPINB9	-7.06	6	-2.08	0.0189	668	0.612	0.981	21038	1
C2CD4C	-7.06	6	-2.08	0.0189	669	0.612	0.981	21037	1
SYPL2	-7.06	6	-2.08	0.0189	670	0.612	0.981	21036	1
HIST2H2BF	-7.06	6	-2.08	0.0189	671	0.612	0.981	21035	1
OR10A7	-7.06	6	-2.08	0.019	672	0.612	0.981	21034	1
ELAVL3	-7.06	6	-2.08	0.019	673	0.612	0.981	21033	1
hsa-mir-519d	-5.76	4	-2.07	0.0191	674	0.614	0.981	21032	1
CDC23	-7.05	6	-2.07	0.0191	675	0.614	0.981	21031	1
hsa-mir-1268b	-5.75	4	-2.07	0.0191	676	0.614	0.981	21030	1
hsa-mir-1228	-5.75	4	-2.07	0.0192	677	0.614	0.981	21029	1
PPDPF	-7.04	6	-2.07	0.0193	678	0.614	0.981	21028	1
NRDE2	-7.04	6	-2.07	0.0193	679	0.614	0.981	21027	1
KRTAP2-1	-6.43	5	-2.07	0.0193	680	0.614	0.981	21026	1
DDX56	-7.04	6	-2.07	0.0193	681	0.614	0.981	21025	1
RSPH9	-7.04	6	-2.07	0.0193	682	0.614	0.981	21024	1
CFH	-7.03	6	-2.07	0.0194	683	0.614	0.981	21023	1
IFT43	-7.03	6	-2.07	0.0194	684	0.614	0.981	21022	1
CTU2	-7.03	6	-2.07	0.0194	685	0.614	0.981	21021	1
TRIM64	-7.03	6	-2.07	0.0194	686	0.614	0.981	21020	1
PPP2R4	-7.02	6	-2.06	0.0195	687	0.617	0.98	21019	1
CERS6	-7.02	6	-2.06	0.0196	688	0.617	0.98	21018	1
PDZK1	-7.02	6	-2.06	0.0196	689	0.617	0.98	21017	1
MYH9	-7.02	6	-2.06	0.0197	690	0.617	0.98	21016	1
AEN	-7.01	6	-2.06	0.0198	691	0.617	0.98	21015	1
POLR2E	-7.01	6	-2.06	0.0199	692	0.617	0.98	21014	1
HMGN2	-7.01	6	-2.06	0.0199	693	0.617	0.98	21013	1
DDC	-7.01	6	-2.06	0.0199	694	0.617	0.98	21012	1
POLA2	-7.00	6	-2.06	0.0199	695	0.617	0.98	21011	1
HIP1	-7.00	6	-2.06	0.0199	696	0.617	0.98	21010	1
MAFA	-7.00	6	-2.06	0.0199	697	0.617	0.98	21009	1
SYN3	-6.39	5	-2.06	0.0199	698	0.617	0.98	21008	1
DDIT4	-7.00	6	-2.05	0.0199	699	0.617	0.98	21007	1
RPS3A	-7.00	6	-2.05	0.0199	700	0.617	0.98	21006	1
UBE2E3	-7.00	6	-2.05	0.0199	701	0.617	0.98	21005	1
HOXC11	-7.00	6	-2.05	0.02	702	0.617	0.98	21004	1
GP9	-7.00	6	-2.05	0.02	703	0.617	0.98	21003	1
FARP2	-7.00	6	-2.05	0.02	704	0.617	0.98	21002	1
hsa-mir-4439	-5.71	4	-2.05	0.02	705	0.617	0.98	21001	1
RNPS1	-6.99	6	-2.05	0.0201	706	0.618	0.98	21000	1
hsa-mir-1203	-5.71	4	-2.05	0.0202	707	0.62	0.98	20999	1
MAN1C1	-6.98	6	-2.05	0.0203	708	0.621	0.98	20998	1
PTH2R	-6.98	6	-2.05	0.0203	709	0.621	0.98	20997	1
PPIL2	-6.98	6	-2.05	0.0203	710	0.621	0.98	20996	1
SRGAP2B	-6.97	6	-2.04	0.0204	711	0.622	0.98	20995	1
hsa-mir-6511b-1	-4.93	3	-2.04	0.0205	712	0.622	0.98	20994	1
RAD21	-6.37	5	-2.04	0.0205	713	0.622	0.98	20993	1
HMGB1	-6.97	6	-2.04	0.0205	714	0.622	0.979	20992	1
DCAF11	-6.97	6	-2.04	0.0205	715	0.622	0.979	20991	1
SSRP1	-6.97	6	-2.04	0.0206	716	0.623	0.979	20990	1
TRAF3IP3	-6.97	6	-2.04	0.0206	717	0.623	0.979	20989	1
B3GAT3	-6.97	6	-2.04	0.0206	718	0.623	0.979	20988	1
UMPS	-6.96	6	-2.04	0.0207	719	0.625	0.979	20987	1
C12orf45	-6.96	6	-2.04	0.0208	720	0.626	0.979	20986	1
hsa-mir-6890	-5.68	4	-2.04	0.0208	721	0.626	0.979	20985	1
ARMC2	-6.95	6	-2.04	0.0209	722	0.626	0.979	20984	1
LGALS9C	-5.68	4	-2.04	0.0209	723	0.626	0.979	20983	1
DNAH3	-6.95	6	-2.04	0.0209	724	0.627	0.979	20982	1
MPZL2	-6.95	6	-2.03	0.0209	725	0.627	0.979	20981	1
HHLA3	-6.34	5	-2.03	0.021	726	0.629	0.979	20980	1
TWISTNB	-6.94	6	-2.03	0.0211	727	0.631	0.979	20979	1
RAD18	-6.94	6	-2.03	0.0212	728	0.631	0.979	20978	1
PSMD5	-6.94	6	-2.03	0.0212	729	0.631	0.979	20977	1
MED17	-6.93	6	-2.03	0.0213	730	0.634	0.979	20976	1
hsa-mir-4788	-5.65	4	-2.02	0.0215	731	0.639	0.978	20975	1
LCE1A	-6.31	5	-2.02	0.0216	732	0.639	0.978	20974	1
C19orf53	-6.92	6	-2.02	0.0216	733	0.639	0.978	20973	1
hsa-mir-548w	-4.88	3	-2.02	0.0218	734	0.644	0.978	20972	1
SPATA5L1	-6.90	6	-2.02	0.0218	735	0.644	0.978	20971	1
EEF1G	-6.90	6	-2.02	0.0218	736	0.644	0.978	20970	1
VRK1	-6.90	6	-2.02	0.0219	737	0.644	0.978	20969	1
SNX16	-6.90	6	-2.02	0.0219	738	0.644	0.978	20968	1
PLOD3	-6.89	6	-2.01	0.022	739	0.647	0.978	20967	1
PSMB5	-6.89	6	-2.01	0.0221	740	0.647	0.978	20966	1
PARK7	-6.89	6	-2.01	0.0221	741	0.648	0.978	20965	1
LCN10	-6.88	6	-2.01	0.0222	742	0.649	0.978	20964	1
DHRS4L2	-4.87	3	-2.01	0.0222	743	0.649	0.978	20963	1
SLC20A2	-6.88	6	-2.01	0.0223	744	0.649	0.978	20962	1
TRAPPC1	-6.88	6	-2.01	0.0223	745	0.65	0.978	20961	1
PLAT	-6.88	6	-2.01	0.0223	746	0.65	0.978	20960	1
PRRT2	-6.87	6	-2.01	0.0224	747	0.651	0.978	20959	1
PDDC1	-6.87	6	-2.01	0.0224	748	0.651	0.978	20958	1
ADO	-6.87	6	-2.00	0.0225	749	0.651	0.977	20957	1
FAM161B	-6.87	6	-2.00	0.0225	750	0.651	0.977	20956	1
RPA3	-6.87	6	-2.00	0.0225	751	0.651	0.977	20955	1
FBXL19	-6.86	6	-2.00	0.0226	752	0.651	0.977	20954	1
KCP	-6.86	6	-2.00	0.0226	753	0.651	0.977	20953	1
PTK6	-6.86	6	-2.00	0.0226	754	0.651	0.977	20952	1
UBE2D3	-6.86	6	-2.00	0.0227	755	0.653	0.977	20951	1
SEMA6C	-6.85	6	-2.00	0.0228	756	0.653	0.977	20950	1
SMC3	-6.85	6	-2.00	0.0228	757	0.653	0.977	20949	1
PPP1R9B	-6.85	6	-2.00	0.0228	758	0.653	0.977	20948	1
INSL4	-6.85	6	-2.00	0.0229	759	0.653	0.977	20947	1
BICC1	-6.85	6	-2.00	0.0229	760	0.653	0.977	20946	1
NUMBL	-6.85	6	-2.00	0.0229	761	0.654	0.977	20945	1
ICAM4	-6.85	6	-2.00	0.0229	762	0.654	0.977	20944	1
PRPF8	-6.84	6	-2.00	0.023	763	0.654	0.977	20943	1
PML	-6.84	6	-1.99	0.023	764	0.654	0.977	20942	1
TRAPPC4	-6.84	6	-1.99	0.0231	765	0.654	0.977	20941	1
SART3	-6.84	6	-1.99	0.0231	766	0.656	0.977	20940	1
DTX1	-6.84	6	-1.99	0.0232	767	0.656	0.977	20939	1
FBXO40	-6.83	6	-1.99	0.0233	768	0.658	0.977	20938	1
PSMB2	-6.83	6	-1.99	0.0233	769	0.658	0.977	20937	1
hsa-mir-1302-5	-5.57	4	-1.99	0.0233	770	0.658	0.977	20936	1
HAP1	-6.82	6	-1.99	0.0234	771	0.659	0.977	20935	1
THRSP	-6.23	5	-1.99	0.0235	772	0.659	0.977	20934	1
PPIAL4F	-4.82	3	-1.99	0.0235	773	0.659	0.977	20933	1
CD300A	-6.82	6	-1.99	0.0236	774	0.661	0.976	20932	1
TAX1BP1	-6.81	6	-1.98	0.0237	775	0.663	0.976	20931	1
DDX52	-6.81	6	-1.98	0.0238	776	0.664	0.976	20930	1
DYNLRB1	-6.80	6	-1.98	0.0238	777	0.666	0.976	20929	1
STX17	-6.21	5	-1.98	0.0239	778	0.668	0.976	20928	1
SMPD4	-6.80	6	-1.98	0.024	779	0.668	0.976	20927	1
hsa-mir-6812	-5.55	4	-1.98	0.0241	780	0.668	0.976	20926	1
TAF1C	-6.79	6	-1.98	0.0241	781	0.668	0.976	20925	1
SNAP23	-6.79	6	-1.98	0.0241	782	0.668	0.976	20924	1
SLC25A10	-6.79	6	-1.98	0.0241	783	0.668	0.976	20923	1
HAT1	-6.79	6	-1.97	0.0241	784	0.668	0.976	20922	1
MFSD9	-6.79	6	-1.97	0.0242	785	0.668	0.976	20921	1
MAT2A	-6.78	6	-1.97	0.0243	786	0.668	0.976	20920	1
hsa-mir-3156-1	-5.54	4	-1.97	0.0243	787	0.668	0.976	20919	1
PIK3R2	-6.78	6	-1.97	0.0243	788	0.668	0.976	20918	1
MYL5	-6.78	6	-1.97	0.0243	789	0.668	0.976	20917	1
OR10W1	-6.78	6	-1.97	0.0244	790	0.67	0.976	20916	1
NSL1	-6.77	6	-1.97	0.0245	791	0.67	0.976	20915	1
KIF2C	-6.77	6	-1.97	0.0245	792	0.67	0.976	20914	1
EPHB3	-6.77	6	-1.97	0.0246	793	0.674	0.975	20913	1
hsa-mir-6090	-4.78	3	-1.96	0.0247	794	0.676	0.975	20912	1
SNX21	-6.76	6	-1.96	0.0248	795	0.676	0.975	20911	1
IFT172	-6.76	6	-1.96	0.0248	796	0.676	0.975	20910	1
IMP3	-6.76	6	-1.96	0.0249	797	0.676	0.975	20909	1
CDK6	-6.76	6	-1.96	0.0249	798	0.676	0.975	20908	1
GDF3	-6.75	6	-1.96	0.025	799	0.677	0.975	20907	1
WDR18	-6.75	6	-1.96	0.025	800	0.677	0.975	20906	1
SPEF1	-6.75	6	-1.96	0.025	801	0.677	0.975	20905	1
TMEM184C	-6.75	6	-1.96	0.0251	802	0.677	0.975	20904	1
PNN	-6.74	6	-1.96	0.0251	803	0.677	0.975	20903	1
PARP14	-6.74	6	-1.96	0.0251	804	0.677	0.975	20902	1
ASNS	-6.16	5	-1.96	0.0251	805	0.677	0.975	20901	1
NUTM2A	-6.74	6	-1.96	0.0252	806	0.677	0.975	20900	1
HYPK	-6.74	6	-1.96	0.0252	807	0.677	0.975	20899	1
CLECL1	-6.74	6	-1.96	0.0253	808	0.677	0.975	20898	1
C17orf58	-6.15	5	-1.96	0.0253	809	0.677	0.975	20897	1
EIF3E	-6.74	6	-1.96	0.0253	810	0.677	0.975	20896	1
BFSP1	-6.74	6	-1.96	0.0253	811	0.677	0.975	20895	1
MED27	-6.73	6	-1.95	0.0254	812	0.68	0.975	20894	1
GINS1	-6.72	6	-1.95	0.0256	813	0.683	0.974	20893	1
L3MBTL2	-6.71	6	-1.94	0.0259	814	0.69	0.974	20892	1
MCPH1	-6.71	6	-1.94	0.0259	815	0.69	0.974	20891	1
HEY1	-6.71	6	-1.94	0.0259	816	0.69	0.974	20890	1
CCR9	-6.70	6	-1.94	0.0261	817	0.692	0.974	20889	1
AP4B1	-6.70	6	-1.94	0.0261	818	0.692	0.974	20888	1
U2AF2	-6.70	6	-1.94	0.0262	819	0.694	0.974	20887	1
KXD1	-6.69	6	-1.94	0.0262	820	0.695	0.974	20886	1
FAM105B	-6.69	6	-1.94	0.0263	821	0.695	0.974	20885	1
AQP1	-6.69	6	-1.94	0.0264	822	0.697	0.974	20884	1
WBSCR16	-6.69	6	-1.94	0.0264	823	0.697	0.974	20883	1
RBM18	-6.69	6	-1.94	0.0264	824	0.697	0.974	20882	1
hsa-mir-4474	-5.46	4	-1.94	0.0265	825	0.697	0.974	20881	1
GPN3	-6.68	6	-1.93	0.0266	826	0.699	0.973	20880	1
CAPZA1	-6.67	6	-1.93	0.0268	827	0.7	0.973	20879	1
HOGA1	-6.67	6	-1.93	0.0268	828	0.7	0.973	20878	1
PTCD1	-4.72	3	-1.93	0.0268	829	0.7	0.973	20877	1
DHH	-6.67	6	-1.93	0.0268	830	0.7	0.973	20876	1
PCOLCE2	-6.67	6	-1.93	0.0268	831	0.7	0.973	20875	1
PLA2G4F	-6.67	6	-1.93	0.0268	832	0.7	0.973	20874	1
WDR85	-5.44	4	-1.93	0.0271	833	0.705	0.973	20873	1
ZNF644	-6.65	6	-1.92	0.0272	834	0.707	0.973	20872	1
ARFRP1	-6.65	6	-1.92	0.0273	835	0.71	0.973	20871	1
FYTTD1	-6.65	6	-1.92	0.0274	836	0.71	0.973	20870	1
TNFAIP1	-6.64	6	-1.92	0.0275	837	0.712	0.973	20869	1
TRIM29	-6.64	6	-1.92	0.0275	838	0.712	0.972	20868	1
RNF13	-6.63	6	-1.92	0.0277	839	0.712	0.972	20867	1
EXOSC8	-6.63	6	-1.91	0.0278	840	0.712	0.972	20866	1
CLRN1	-6.63	6	-1.91	0.0278	841	0.712	0.972	20865	1
EIF2B5	-6.62	6	-1.91	0.0279	842	0.712	0.972	20864	1
ACTG1	-6.62	6	-1.91	0.0279	843	0.712	0.972	20863	1
LLPH	-6.62	6	-1.91	0.0279	844	0.712	0.972	20862	1
RAB3IP	-6.62	6	-1.91	0.028	845	0.712	0.972	20861	1
PPIL3	-6.62	6	-1.91	0.028	846	0.712	0.972	20860	1
GHITM	-6.62	6	-1.91	0.028	847	0.712	0.972	20859	1
hsa-mir-1208	-5.40	4	-1.91	0.0281	848	0.712	0.972	20858	1
hsa-mir-520c	-4.68	3	-1.91	0.0281	849	0.712	0.972	20857	1
MED30	-6.62	6	-1.91	0.0281	850	0.712	0.972	20856	1
UBL5	-6.61	6	-1.91	0.0281	851	0.712	0.972	20855	1
FAM195A	-6.61	6	-1.91	0.0282	852	0.712	0.972	20854	1
RPS8	-6.61	6	-1.91	0.0282	853	0.712	0.972	20853	1
ALG2	-6.61	6	-1.91	0.0282	854	0.712	0.972	20852	1
C2orf27B	-4.67	3	-1.91	0.0282	855	0.712	0.972	20851	1
IL18R1	-6.61	6	-1.91	0.0282	856	0.712	0.972	20850	1
hsa-mir-874	-5.40	4	-1.91	0.0283	857	0.712	0.972	20849	1
SYNGAP1	-6.61	6	-1.91	0.0283	858	0.712	0.972	20848	1
PPIB	-6.60	6	-1.91	0.0284	859	0.712	0.972	20847	1
STOML2	-6.60	6	-1.90	0.0284	860	0.712	0.972	20846	1
hsa-mir-2117	-5.39	4	-1.90	0.0284	861	0.712	0.972	20845	1
TSSK4	-6.60	6	-1.90	0.0284	862	0.712	0.972	20844	1
GLMN	-6.60	6	-1.90	0.0284	863	0.712	0.972	20843	1
BUB3	-6.60	6	-1.90	0.0284	864	0.712	0.972	20842	1
SMAD9	-6.60	6	-1.90	0.0285	865	0.712	0.972	20841	1
SLC25A43	-6.60	6	-1.90	0.0285	866	0.712	0.972	20840	1
RGPD1	-6.60	6	-1.90	0.0285	867	0.712	0.972	20839	1
IRS2	-6.60	6	-1.90	0.0285	868	0.712	0.971	20838	1
CXorf48	-6.60	6	-1.90	0.0285	869	0.712	0.971	20837	1
ZNF335	-6.60	6	-1.90	0.0285	870	0.712	0.971	20836	1
hsa-mir-7114	-5.38	4	-1.90	0.0287	871	0.713	0.971	20835	1
TMEM30A	-6.59	6	-1.90	0.0287	872	0.713	0.971	20834	1
COA5	-6.59	6	-1.90	0.0287	873	0.713	0.971	20833	1
EIF3M	-6.59	6	-1.90	0.0287	874	0.713	0.971	20832	1
ZBTB17	-6.59	6	-1.90	0.0288	875	0.713	0.971	20831	1
GTF3C4	-6.59	6	-1.90	0.0288	876	0.713	0.971	20830	1
C9orf89	-6.59	6	-1.90	0.0288	877	0.713	0.971	20829	1
GTF3C2	-6.58	6	-1.90	0.0289	878	0.714	0.971	20828	1
SCUBE3	-6.58	6	-1.90	0.0289	879	0.714	0.971	20827	1
FGF9	-6.58	6	-1.90	0.029	880	0.715	0.971	20826	1
C2orf73	-6.57	6	-1.89	0.0292	881	0.72	0.971	20825	1
MST1R	-6.57	6	-1.89	0.0293	882	0.72	0.971	20824	1
DCDC2B	-5.99	5	-1.89	0.0293	883	0.72	0.971	20823	1
BBC3	-6.57	6	-1.89	0.0293	884	0.72	0.971	20822	1
HSFX2	-3.79	2	-1.89	0.0294	885	0.721	0.971	20821	1
SOX9	-6.56	6	-1.89	0.0294	886	0.721	0.971	20820	1
SMNDC1	-6.56	6	-1.89	0.0295	887	0.721	0.971	20819	1
RNF113A	-6.56	6	-1.89	0.0295	888	0.721	0.97	20818	1
SLIT1	-6.56	6	-1.89	0.0295	889	0.721	0.97	20817	1
S100A12	-6.55	6	-1.89	0.0296	890	0.722	0.97	20816	1
MED31	-6.55	6	-1.88	0.0297	891	0.724	0.97	20815	1
ARHGEF17	-6.55	6	-1.88	0.0298	892	0.725	0.97	20814	1
TRAF2	-6.54	6	-1.88	0.0299	893	0.727	0.97	20813	1
hsa-mir-6732	-5.34	4	-1.88	0.03	894	0.727	0.97	20812	1
CCL16	-6.54	6	-1.88	0.03	895	0.727	0.97	20811	1
EIF3H	-6.54	6	-1.88	0.0301	896	0.727	0.97	20810	1
NHP2L1	-6.54	6	-1.88	0.0301	897	0.727	0.97	20809	1
GTF2H2	-6.54	6	-1.88	0.0301	898	0.727	0.97	20808	1
PSMD2	-6.53	6	-1.88	0.0301	899	0.727	0.97	20807	1
RPL21	-6.53	6	-1.88	0.0302	900	0.728	0.97	20806	1
RNF103-CHMP3	-4.62	3	-1.88	0.0303	901	0.73	0.97	20805	1
CRYGC	-6.53	6	-1.88	0.0303	902	0.73	0.97	20804	1
RPS5	-6.52	6	-1.87	0.0305	903	0.733	0.969	20803	1
TPRKB	-6.52	6	-1.87	0.0305	904	0.733	0.969	20802	1
RPL9	-6.51	6	-1.87	0.0306	905	0.733	0.969	20801	1
HIF3A	-6.51	6	-1.87	0.0306	906	0.733	0.969	20800	1
PLK1	-6.51	6	-1.87	0.0307	907	0.733	0.969	20799	1
COG5	-6.51	6	-1.87	0.0307	908	0.733	0.969	20798	1
RBX1	-6.51	6	-1.87	0.0307	909	0.733	0.969	20797	1
DIDO1	-6.51	6	-1.87	0.0308	910	0.733	0.969	20796	1
SLC30A3	-6.51	6	-1.87	0.0308	911	0.733	0.969	20795	1
ZNF224	-6.51	6	-1.87	0.0308	912	0.733	0.969	20794	1
KPNB1	-5.94	5	-1.87	0.0309	913	0.734	0.969	20793	1
RAPGEF1	-6.50	6	-1.87	0.031	914	0.735	0.969	20792	1
IGFBP4	-6.50	6	-1.87	0.031	915	0.735	0.969	20791	1
C11orf31	-6.49	6	-1.86	0.0312	916	0.738	0.969	20790	1
CPO	-6.49	6	-1.86	0.0312	917	0.738	0.969	20789	1
AURKB	-6.49	6	-1.86	0.0313	918	0.739	0.969	20788	1
VPS54	-6.49	6	-1.86	0.0313	919	0.74	0.969	20787	1
FOXN1	-6.48	6	-1.86	0.0314	920	0.742	0.969	20786	1
NAPA	-6.48	6	-1.86	0.0315	921	0.743	0.968	20785	1
hsa-mir-6877	-4.58	3	-1.86	0.0316	922	0.743	0.968	20784	1
HIST1H3F	-6.47	6	-1.86	0.0317	923	0.745	0.968	20783	1
CHAF1B	-6.47	6	-1.86	0.0318	924	0.745	0.968	20782	1
FAM98C	-6.47	6	-1.85	0.0319	925	0.745	0.968	20781	1
CD63	-6.47	6	-1.85	0.0319	926	0.745	0.968	20780	1
HOXA6	-6.47	6	-1.85	0.0319	927	0.745	0.968	20779	1
SGSM1	-6.47	6	-1.85	0.0319	928	0.745	0.968	20778	1
ATP5E	-5.28	4	-1.85	0.032	929	0.745	0.968	20777	1
INTS2	-6.46	6	-1.85	0.032	930	0.745	0.968	20776	1
PFKFB4	-6.46	6	-1.85	0.032	931	0.745	0.968	20775	1
hsa-mir-5002	-5.28	4	-1.85	0.0321	932	0.745	0.968	20774	1
AOC3	-6.46	6	-1.85	0.0321	933	0.745	0.968	20773	1
SLC3A2	-6.46	6	-1.85	0.0321	934	0.745	0.968	20772	1
C19orf82	-6.46	6	-1.85	0.0322	935	0.745	0.968	20771	1
PAPLN	-6.46	6	-1.85	0.0322	936	0.745	0.968	20770	1
EIF2B4	-6.46	6	-1.85	0.0322	937	0.745	0.968	20769	1
KCNS2	-6.45	6	-1.85	0.0322	938	0.745	0.968	20768	1
PAFAH1B3	-6.45	6	-1.85	0.0323	939	0.745	0.968	20767	1
hsa-mir-664b	-5.27	4	-1.85	0.0323	940	0.745	0.968	20766	1
PDE5A	-6.45	6	-1.85	0.0324	941	0.745	0.968	20765	1
ZNHIT2	-6.45	6	-1.85	0.0324	942	0.745	0.968	20764	1
NBPF4	-5.89	5	-1.85	0.0324	943	0.745	0.968	20763	1
GARNL3	-6.45	6	-1.85	0.0324	944	0.745	0.968	20762	1
TUBB8	-6.45	6	-1.85	0.0325	945	0.746	0.968	20761	1
SLMAP	-6.44	6	-1.84	0.0325	946	0.746	0.967	20760	1
SLC39A7	-6.44	6	-1.84	0.0325	947	0.746	0.967	20759	1
NOP14	-6.44	6	-1.84	0.0327	948	0.749	0.967	20758	1
EIF4A1	-6.43	6	-1.84	0.0328	949	0.749	0.967	20757	1
LCNL1	-6.43	6	-1.84	0.0328	950	0.749	0.967	20756	1
LDLR	-6.43	6	-1.84	0.0328	951	0.749	0.967	20755	1
HDAC1	-6.43	6	-1.84	0.0328	952	0.749	0.967	20754	1
RPS11	-6.43	6	-1.84	0.0329	953	0.749	0.967	20753	1
C1R	-6.43	6	-1.84	0.033	954	0.75	0.967	20752	1
hsa-mir-6845	-5.25	4	-1.84	0.033	955	0.75	0.967	20751	1
UFD1L	-6.43	6	-1.84	0.033	956	0.75	0.967	20750	1
LPA	-6.42	6	-1.84	0.0331	957	0.75	0.967	20749	1
HSPA9	-6.42	6	-1.84	0.0331	958	0.75	0.967	20748	1
GGNBP2	-6.42	6	-1.84	0.0332	959	0.752	0.967	20747	1
DDX10	-6.41	6	-1.83	0.0335	960	0.756	0.967	20746	1
EIF3J	-6.41	6	-1.83	0.0335	961	0.756	0.966	20745	1
ZNF280D	-6.41	6	-1.83	0.0335	962	0.756	0.966	20744	1
GTF2H2D	-5.23	4	-1.83	0.0335	963	0.756	0.966	20743	1
UBR3	-6.41	6	-1.83	0.0336	964	0.756	0.966	20742	1
PLEKHS1	-6.40	6	-1.83	0.0336	965	0.757	0.966	20741	1
CSNK2B	-6.40	6	-1.83	0.0338	966	0.759	0.966	20740	1
hsa-mir-4785	-5.22	4	-1.83	0.0338	967	0.76	0.966	20739	1
FKBP2	-6.39	6	-1.82	0.034	968	0.762	0.966	20738	1
MYC	-6.39	6	-1.82	0.034	969	0.762	0.966	20737	1
hsa-mir-4638	-5.22	4	-1.82	0.034	970	0.762	0.966	20736	1
hsa-mir-4772	-5.22	4	-1.82	0.0341	971	0.762	0.966	20735	1
WBP1	-6.38	6	-1.82	0.0342	972	0.764	0.966	20734	1
DDA1	-5.21	4	-1.82	0.0343	973	0.764	0.966	20733	1
HBG1	-6.38	6	-1.82	0.0344	974	0.764	0.966	20732	1
SPC24	-6.38	6	-1.82	0.0344	975	0.764	0.966	20731	1
GALR1	-6.38	6	-1.82	0.0344	976	0.764	0.966	20730	1
C3orf38	-6.38	6	-1.82	0.0344	977	0.764	0.966	20729	1
CTSC	-6.37	6	-1.82	0.0346	978	0.764	0.965	20728	1
EIF2B3	-6.37	6	-1.82	0.0346	979	0.764	0.965	20727	1
hsa-mir-3118-2	-2.60	1	-1.82	0.0346	980	0.764	0.965	20726	1
SORCS2	-6.37	6	-1.82	0.0346	981	0.764	0.965	20725	1
GNAT1	-6.37	6	-1.82	0.0347	982	0.764	0.965	20724	1
NAGS	-5.81	5	-1.82	0.0347	983	0.764	0.965	20723	1
hsa-mir-5685	-5.20	4	-1.81	0.0348	984	0.764	0.965	20722	1
C1QTNF9	-6.36	6	-1.81	0.0348	985	0.764	0.965	20721	1
hsa-mir-1178	-5.20	4	-1.81	0.0348	986	0.764	0.965	20720	1
MOB3B	-6.36	6	-1.81	0.0348	987	0.764	0.965	20719	1
TNS3	-6.36	6	-1.81	0.0349	988	0.764	0.965	20718	1
GOT1	-6.36	6	-1.81	0.035	989	0.764	0.965	20717	1
PRSS27	-6.35	6	-1.81	0.0351	990	0.764	0.965	20716	1
SMARCA5	-6.35	6	-1.81	0.0351	991	0.764	0.965	20715	1
NDUFB4	-5.80	5	-1.81	0.0351	992	0.764	0.965	20714	1
KCNK16	-5.80	5	-1.81	0.0351	993	0.764	0.965	20713	1
ZNF273	-6.35	6	-1.81	0.0351	994	0.764	0.965	20712	1
C8orf82	-6.35	6	-1.81	0.0351	995	0.764	0.965	20711	1
NonTargetingControlGuideForHuman_0695	-2.59	1	-1.81	0.0352	996	0.764	0.965	20710	1
hsa-mir-372	-5.18	4	-1.81	0.0352	997	0.764	0.965	20709	1
VMP1	-6.35	6	-1.81	0.0353	998	0.764	0.965	20708	1
ORM1	-6.35	6	-1.81	0.0353	999	0.764	0.965	20707	1
DEFB124	-6.34	6	-1.81	0.0353	1000	0.764	0.965	20706	1
CCL2	-6.34	6	-1.81	0.0354	1001	0.764	0.965	20705	1
MARVELD2	-6.34	6	-1.81	0.0354	1002	0.764	0.965	20704	1
RBM4B	-6.34	6	-1.81	0.0354	1003	0.764	0.965	20703	1
U2SURP	-6.34	6	-1.81	0.0354	1004	0.764	0.965	20702	1
C1orf110	-6.34	6	-1.81	0.0355	1005	0.764	0.964	20701	1
ANKRD2	-6.34	6	-1.81	0.0355	1006	0.764	0.964	20700	1
PTPN6	-6.34	6	-1.80	0.0356	1007	0.764	0.964	20699	1
MLST8	-6.33	6	-1.80	0.0356	1008	0.764	0.964	20698	1
RGPD6	-3.66	2	-1.80	0.0356	1009	0.764	0.964	20697	1
LRRC57	-6.33	6	-1.80	0.0357	1010	0.764	0.964	20696	1
hsa-mir-1273c	-5.17	4	-1.80	0.0357	1011	0.764	0.964	20695	1
RPL36A	-5.78	5	-1.80	0.0358	1012	0.764	0.964	20694	1
CYTIP	-6.33	6	-1.80	0.0358	1013	0.764	0.964	20693	1
LCE1D	-6.33	6	-1.80	0.0358	1014	0.764	0.964	20692	1
PCNA	-6.33	6	-1.80	0.0358	1015	0.764	0.964	20691	1
EXOSC10	-6.33	6	-1.80	0.0358	1016	0.764	0.964	20690	1
CSTF1	-6.33	6	-1.80	0.0359	1017	0.764	0.964	20689	1
GOLGA6C	-5.16	4	-1.80	0.0359	1018	0.764	0.964	20688	1
POLR3K	-6.32	6	-1.80	0.0359	1019	0.764	0.964	20687	1
TNNT2	-6.32	6	-1.80	0.036	1020	0.764	0.964	20686	1
TMEM178B	-6.32	6	-1.80	0.036	1021	0.764	0.964	20685	1
LRP12	-6.32	6	-1.80	0.036	1022	0.764	0.964	20684	1
RASGRP2	-6.32	6	-1.80	0.0362	1023	0.768	0.964	20683	1
ZBTB8OS	-6.31	6	-1.80	0.0363	1024	0.769	0.964	20682	1
hsa-mir-3163	-5.15	4	-1.80	0.0363	1025	0.769	0.964	20681	1
PGP	-6.31	6	-1.79	0.0363	1026	0.769	0.964	20680	1
CMTM5	-6.31	6	-1.79	0.0365	1027	0.77	0.964	20679	1
hsa-mir-607	-5.15	4	-1.79	0.0366	1028	0.773	0.963	20678	1
STX18	-6.30	6	-1.79	0.0367	1029	0.773	0.963	20677	1
ATP2A2	-6.30	6	-1.79	0.0367	1030	0.773	0.963	20676	1
RPS13	-6.30	6	-1.79	0.0367	1031	0.773	0.963	20675	1
ACTR1A	-6.30	6	-1.79	0.0368	1032	0.773	0.963	20674	1
ZNF132	-5.75	5	-1.79	0.0368	1033	0.773	0.963	20673	1
CGRRF1	-6.29	6	-1.79	0.0369	1034	0.773	0.963	20672	1
C1QTNF4	-6.29	6	-1.79	0.0369	1035	0.773	0.963	20671	1
FTSJD2	-3.63	2	-1.79	0.0369	1036	0.773	0.963	20670	1
ATM	-5.74	5	-1.79	0.037	1037	0.774	0.963	20669	1
TAS2R30	-6.29	6	-1.79	0.0371	1038	0.774	0.963	20668	1
hsa-mir-6891	-4.45	3	-1.79	0.0371	1039	0.774	0.963	20667	1
SLC17A9	-6.29	6	-1.79	0.0371	1040	0.774	0.963	20666	1
TMEM50A	-6.28	6	-1.78	0.0372	1041	0.776	0.963	20665	1
USP37	-6.28	6	-1.78	0.0373	1042	0.777	0.963	20664	1
KCTD7	-6.28	6	-1.78	0.0374	1043	0.777	0.963	20663	1
CCDC115	-6.28	6	-1.78	0.0374	1044	0.777	0.963	20662	1
AIFM2	-5.73	5	-1.78	0.0374	1045	0.778	0.963	20661	1
hsa-mir-584	-5.12	4	-1.78	0.0375	1046	0.778	0.962	20660	1
RFPL4AL1	-5.12	4	-1.78	0.0376	1047	0.779	0.962	20659	1
hsa-mir-7162	-5.12	4	-1.78	0.0376	1048	0.779	0.962	20658	1
WBSCR22	-6.27	6	-1.78	0.0377	1049	0.78	0.962	20657	1
TSNAXIP1	-6.27	6	-1.78	0.0377	1050	0.78	0.962	20656	1
FAM117B	-6.26	6	-1.78	0.0378	1051	0.781	0.962	20655	1
DEFB106A	-5.71	5	-1.78	0.0379	1052	0.781	0.962	20654	1
hsa-mir-326	-5.11	4	-1.77	0.038	1053	0.781	0.962	20653	1
C18orf21	-6.26	6	-1.77	0.038	1054	0.781	0.962	20652	1
MT1X	-5.71	5	-1.77	0.038	1055	0.781	0.962	20651	1
hsa-mir-6817	-5.11	4	-1.77	0.038	1056	0.781	0.962	20650	1
SNRPC	-5.11	4	-1.77	0.038	1057	0.781	0.962	20649	1
hsa-mir-657	-5.10	4	-1.77	0.0382	1058	0.781	0.962	20648	1
PEX26	-6.25	6	-1.77	0.0382	1059	0.781	0.962	20647	1
RIOK1	-6.25	6	-1.77	0.0382	1060	0.781	0.962	20646	1
ENDOD1	-6.25	6	-1.77	0.0382	1061	0.781	0.962	20645	1
SUDS3	-6.25	6	-1.77	0.0383	1062	0.783	0.962	20644	1
LRRC3B	-6.24	6	-1.77	0.0384	1063	0.783	0.962	20643	1
ADSL	-6.24	6	-1.77	0.0384	1064	0.784	0.962	20642	1
CCND2	-6.24	6	-1.77	0.0386	1065	0.786	0.961	20641	1
PRPF40A	-6.24	6	-1.77	0.0386	1066	0.786	0.961	20640	1
XPO1	-6.24	6	-1.77	0.0386	1067	0.786	0.961	20639	1
MOAP1	-6.23	6	-1.77	0.0387	1068	0.787	0.961	20638	1
FAM124A	-6.23	6	-1.76	0.0388	1069	0.789	0.961	20637	1
PSMA7	-6.22	6	-1.76	0.039	1070	0.79	0.961	20636	1
ECSCR	-6.22	6	-1.76	0.0391	1071	0.79	0.961	20635	1
hsa-mir-6859-2	-3.59	2	-1.76	0.0391	1072	0.79	0.961	20634	1
MBD3L4	-4.40	3	-1.76	0.0391	1073	0.79	0.961	20633	1
OSGEP	-6.22	6	-1.76	0.0393	1074	0.794	0.961	20632	1
NIT2	-6.21	6	-1.76	0.0394	1075	0.795	0.961	20631	1
TSC2	-6.21	6	-1.76	0.0394	1076	0.795	0.961	20630	1
PIH1D3	-6.21	6	-1.76	0.0395	1077	0.795	0.96	20629	1
EHD1	-5.67	5	-1.76	0.0396	1078	0.795	0.96	20628	1
KIAA1432	-6.21	6	-1.76	0.0396	1079	0.795	0.96	20627	1
HOXB6	-6.21	6	-1.76	0.0396	1080	0.795	0.96	20626	1
RFC4	-6.20	6	-1.75	0.0396	1081	0.795	0.96	20625	1
UBXN2B	-5.66	5	-1.75	0.0397	1082	0.795	0.96	20624	1
MTHFD1	-6.20	6	-1.75	0.0397	1083	0.795	0.96	20623	1
HSDL2	-6.20	6	-1.75	0.0399	1084	0.795	0.96	20622	1
PHLDB3	-6.20	6	-1.75	0.0399	1085	0.795	0.96	20621	1
RPL36AL	-6.20	6	-1.75	0.0399	1086	0.795	0.96	20620	1
hsa-mir-1273d	-5.06	4	-1.75	0.0399	1087	0.795	0.96	20619	1
TM4SF5	-6.20	6	-1.75	0.0399	1088	0.795	0.96	20618	1
PSMB1	-6.20	6	-1.75	0.0399	1089	0.795	0.96	20617	1
PNMA6A	-6.19	6	-1.75	0.04	1090	0.795	0.96	20616	1
SECISBP2	-6.19	6	-1.75	0.04	1091	0.795	0.96	20615	1
TMED9	-5.65	5	-1.75	0.04	1092	0.795	0.96	20614	1
HOXA5	-6.19	6	-1.75	0.0401	1093	0.796	0.96	20613	1
SNRNP35	-6.19	6	-1.75	0.0401	1094	0.796	0.96	20612	1
LYRM7	-6.18	6	-1.75	0.0403	1095	0.799	0.96	20611	1
MCU	-6.18	6	-1.75	0.0405	1096	0.801	0.96	20610	1
AP2S1	-6.18	6	-1.74	0.0405	1097	0.801	0.96	20609	1
PSMB6	-6.18	6	-1.74	0.0406	1098	0.801	0.959	20608	1
RPGRIP1L	-6.18	6	-1.74	0.0406	1099	0.801	0.959	20607	1
C4orf36	-6.18	6	-1.74	0.0406	1100	0.801	0.959	20606	1
INCA1	-6.17	6	-1.74	0.0406	1101	0.801	0.959	20605	1
FRMPD2	-6.17	6	-1.74	0.0407	1102	0.801	0.959	20604	1
TMEM230	-6.17	6	-1.74	0.0407	1103	0.801	0.959	20603	1
OR5H14	-6.17	6	-1.74	0.0407	1104	0.801	0.959	20602	1
hsa-mir-8078	-5.03	4	-1.74	0.0409	1105	0.804	0.959	20601	1
TRIM37	-6.16	6	-1.74	0.0409	1106	0.804	0.959	20600	1
DGAT1	-6.16	6	-1.74	0.0412	1107	0.806	0.959	20599	1
SORD	-6.16	6	-1.74	0.0412	1108	0.806	0.959	20598	1
hsa-mir-3168	-5.03	4	-1.74	0.0412	1109	0.806	0.959	20597	1
NUDT6	-6.16	6	-1.74	0.0412	1110	0.806	0.959	20596	1
hsa-mir-6088	-5.03	4	-1.74	0.0413	1111	0.806	0.959	20595	1
hsa-mir-378h	-5.02	4	-1.73	0.0414	1112	0.808	0.959	20594	1
FRMD8	-6.15	6	-1.73	0.0415	1113	0.81	0.958	20593	1
POLD3	-6.14	6	-1.73	0.0417	1114	0.811	0.958	20592	1
SRSF1	-6.14	6	-1.73	0.0418	1115	0.811	0.958	20591	1
PDE1A	-5.01	4	-1.73	0.0419	1116	0.811	0.958	20590	1
GDF7	-6.14	6	-1.73	0.0419	1117	0.811	0.958	20589	1
GCNT1	-6.14	6	-1.73	0.0419	1118	0.811	0.958	20588	1
CDC25A	-6.14	6	-1.73	0.0419	1119	0.811	0.958	20587	1
KRT13	-6.13	6	-1.73	0.042	1120	0.811	0.958	20586	1
hsa-mir-3908	-5.01	4	-1.73	0.042	1121	0.811	0.958	20585	1
GLIPR1L1	-6.13	6	-1.73	0.042	1122	0.811	0.958	20584	1
DDX21	-6.13	6	-1.73	0.042	1123	0.811	0.958	20583	1
ANKRD20A3	-2.50	1	-1.73	0.042	1124	0.811	0.958	20582	1
MED16	-6.13	6	-1.73	0.042	1125	0.811	0.958	20581	1
TROVE2	-6.13	6	-1.73	0.0421	1126	0.811	0.958	20580	1
DLL3	-6.13	6	-1.73	0.0421	1127	0.812	0.958	20579	1
PTPRH	-6.13	6	-1.73	0.0422	1128	0.812	0.958	20578	1
AMT	-6.13	6	-1.72	0.0423	1129	0.813	0.958	20577	1
ENPP7	-6.12	6	-1.72	0.0424	1130	0.813	0.958	20576	1
XYLT2	-6.12	6	-1.72	0.0424	1131	0.813	0.958	20575	1
NUBP1	-6.12	6	-1.72	0.0424	1132	0.813	0.958	20574	1
RNASE1	-5.59	5	-1.72	0.0424	1133	0.813	0.958	20573	1
SNX25	-6.12	6	-1.72	0.0425	1134	0.814	0.957	20572	1
STXBP3	-6.12	6	-1.72	0.0426	1135	0.814	0.957	20571	1
FPGS	-6.11	6	-1.72	0.0426	1136	0.814	0.957	20570	1
FAM86B1	-6.11	6	-1.72	0.0427	1137	0.814	0.957	20569	1
hsa-mir-1305	-4.99	4	-1.72	0.0427	1138	0.814	0.957	20568	1
SLC16A5	-6.11	6	-1.72	0.0427	1139	0.814	0.957	20567	1
FABP5	-6.11	6	-1.72	0.0429	1140	0.815	0.957	20566	1
HOOK1	-6.11	6	-1.72	0.0429	1141	0.815	0.957	20565	1
PTTG1	-6.11	6	-1.72	0.0429	1142	0.815	0.957	20564	1
CENPE	-6.11	6	-1.72	0.0429	1143	0.815	0.957	20563	1
GFM1	-6.10	6	-1.72	0.043	1144	0.816	0.957	20562	1
CLN6	-6.10	6	-1.72	0.0431	1145	0.817	0.957	20561	1
hsa-mir-648	-4.98	4	-1.71	0.0432	1146	0.818	0.957	20560	1
THOC3	-6.10	6	-1.71	0.0433	1147	0.818	0.957	20559	1
CYLC1	-5.56	5	-1.71	0.0433	1148	0.818	0.957	20558	1
LYPD2	-6.09	6	-1.71	0.0433	1149	0.818	0.957	20557	1
BIRC5	-6.09	6	-1.71	0.0433	1150	0.818	0.957	20556	1
KIAA0226L	-6.09	6	-1.71	0.0434	1151	0.818	0.957	20555	1
TSTD1	-6.09	6	-1.71	0.0434	1152	0.818	0.957	20554	1
hsa-mir-6796	-4.97	4	-1.71	0.0435	1153	0.818	0.957	20553	1
SNRNP70	-6.09	6	-1.71	0.0436	1154	0.82	0.956	20552	1
SLC30A1	-6.09	6	-1.71	0.0436	1155	0.82	0.956	20551	1
HINT1	-6.09	6	-1.71	0.0436	1156	0.82	0.956	20550	1
GPR152	-6.08	6	-1.71	0.0439	1157	0.823	0.956	20549	1
ANKRD20A1	-5.55	5	-1.71	0.0439	1158	0.824	0.956	20548	1
PRSS23	-6.08	6	-1.71	0.044	1159	0.824	0.956	20547	1
WNK1	-6.07	6	-1.71	0.0441	1160	0.824	0.956	20546	1
C20orf195	-6.07	6	-1.71	0.0441	1161	0.824	0.956	20545	1
GRAP2	-6.07	6	-1.70	0.0442	1162	0.824	0.956	20544	1
TIMM50	-6.07	6	-1.70	0.0442	1163	0.824	0.956	20543	1
COG6	-6.07	6	-1.70	0.0442	1164	0.824	0.956	20542	1
RNF112	-6.07	6	-1.70	0.0442	1165	0.824	0.956	20541	1
hsa-mir-6758	-4.95	4	-1.70	0.0443	1166	0.825	0.956	20540	1
LRR1	-6.07	6	-1.70	0.0444	1167	0.825	0.956	20539	1
ITGAM	-6.06	6	-1.70	0.0444	1168	0.826	0.956	20538	1
C3orf35	-6.06	6	-1.70	0.0446	1169	0.828	0.955	20537	1
HIST1H2BK	-6.06	6	-1.70	0.0447	1170	0.829	0.955	20536	1
KDM4C	-6.05	6	-1.70	0.0448	1171	0.831	0.955	20535	1
CDK9	-6.05	6	-1.70	0.0449	1172	0.832	0.955	20534	1
CCS	-6.04	6	-1.69	0.0451	1173	0.832	0.955	20533	1
INO80	-6.04	6	-1.69	0.0451	1174	0.832	0.955	20532	1
HIST2H4A	-6.04	6	-1.69	0.0452	1175	0.832	0.955	20531	1
hsa-mir-4492	-4.93	4	-1.69	0.0452	1176	0.832	0.955	20530	1
PURG	-6.04	6	-1.69	0.0453	1177	0.832	0.955	20529	1
RNASEK	-6.04	6	-1.69	0.0453	1178	0.832	0.955	20528	1
hsa-mir-622	-4.93	4	-1.69	0.0453	1179	0.832	0.955	20527	1
NDUFB9	-6.04	6	-1.69	0.0454	1180	0.832	0.955	20526	1
PSMD3	-6.04	6	-1.69	0.0454	1181	0.832	0.955	20525	1
SLC31A1	-6.04	6	-1.69	0.0454	1182	0.832	0.955	20524	1
ZBED4	-6.03	6	-1.69	0.0454	1183	0.832	0.955	20523	1
SKIV2L	-6.03	6	-1.69	0.0455	1184	0.832	0.955	20522	1
hsa-mir-676	-4.93	4	-1.69	0.0455	1185	0.832	0.954	20521	1
NMD3	-6.03	6	-1.69	0.0455	1186	0.832	0.954	20520	1
DEFB104B	-2.46	1	-1.69	0.0455	1187	0.832	0.954	20519	1
EXOC6B	-6.03	6	-1.69	0.0456	1188	0.832	0.954	20518	1
GMNC	-6.03	6	-1.69	0.0456	1189	0.832	0.954	20517	1
UBR5	-6.03	6	-1.69	0.0458	1190	0.834	0.954	20516	1
OR2M7	-6.02	6	-1.69	0.0458	1191	0.834	0.954	20515	1
PHF3	-6.02	6	-1.69	0.0458	1192	0.834	0.954	20514	1
GNG7	-5.50	5	-1.69	0.0459	1193	0.835	0.954	20513	1
DNLZ	-6.02	6	-1.68	0.0461	1194	0.837	0.954	20512	1
PKIA	-6.02	6	-1.68	0.0461	1195	0.837	0.954	20511	1
HYOU1	-6.02	6	-1.68	0.0461	1196	0.837	0.954	20510	1
RCC2	-6.01	6	-1.68	0.0462	1197	0.838	0.954	20509	1
GNB4	-6.01	6	-1.68	0.0464	1198	0.839	0.954	20508	1
SLC22A25	-6.01	6	-1.68	0.0464	1199	0.839	0.954	20507	1
LSMD1	-6.01	6	-1.68	0.0465	1200	0.839	0.954	20506	1
NELFB	-6.01	6	-1.68	0.0465	1201	0.839	0.954	20505	1
UROD	-6.00	6	-1.68	0.0465	1202	0.839	0.953	20504	1
ANG	-6.00	6	-1.68	0.0466	1203	0.839	0.953	20503	1
ZNF25	-6.00	6	-1.68	0.0466	1204	0.839	0.953	20502	1
hsa-mir-4454	-4.90	4	-1.68	0.0466	1205	0.839	0.953	20501	1
SLC17A3	-6.00	6	-1.68	0.0468	1206	0.843	0.953	20500	1
TREH	-5.99	6	-1.68	0.0469	1207	0.844	0.953	20499	1
CDK11B	-5.99	6	-1.67	0.047	1208	0.845	0.953	20498	1
C1QTNF3	-5.99	6	-1.67	0.0471	1209	0.846	0.953	20497	1
DDX41	-5.98	6	-1.67	0.0473	1210	0.848	0.953	20496	1
hsa-mir-7111	-4.23	3	-1.67	0.0473	1211	0.848	0.953	20495	1
CYP2A6	-5.98	6	-1.67	0.0474	1212	0.848	0.953	20494	1
CCDC103	-5.98	6	-1.67	0.0474	1213	0.848	0.953	20493	1
RPS27	-5.98	6	-1.67	0.0475	1214	0.848	0.953	20492	1
NR2C2AP	-5.98	6	-1.67	0.0475	1215	0.848	0.952	20491	1
P2RY13	-5.98	6	-1.67	0.0475	1216	0.848	0.952	20490	1
TMEM37	-5.98	6	-1.67	0.0476	1217	0.849	0.952	20489	1
hsa-mir-1257	-4.88	4	-1.67	0.0476	1218	0.849	0.952	20488	1
FAM20A	-5.97	6	-1.67	0.0478	1219	0.851	0.952	20487	1
RPF2	-5.45	5	-1.67	0.0479	1220	0.851	0.952	20486	1
KCNK18	-5.96	6	-1.66	0.0481	1221	0.854	0.952	20485	1
ZNF267	-5.44	5	-1.66	0.0481	1222	0.854	0.952	20484	1
hsa-mir-1233-1	-4.86	4	-1.66	0.0483	1223	0.858	0.952	20483	1
GPX8	-5.43	5	-1.66	0.0487	1224	0.864	0.951	20482	1
SH3BP4	-5.94	6	-1.66	0.0488	1225	0.865	0.951	20481	1
MS4A4A	-5.94	6	-1.66	0.0489	1226	0.866	0.951	20480	1
ZNF462	-5.94	6	-1.65	0.049	1227	0.866	0.951	20479	1
PRIM2	-5.94	6	-1.65	0.049	1228	0.866	0.951	20478	1
TSR2	-5.94	6	-1.65	0.049	1229	0.866	0.951	20477	1
TRIM40	-5.94	6	-1.65	0.0491	1230	0.866	0.951	20476	1
ZNF782	-5.93	6	-1.65	0.0492	1231	0.866	0.951	20475	1
ACTR2	-5.93	6	-1.65	0.0492	1232	0.866	0.951	20474	1
ANAPC5	-5.42	5	-1.65	0.0492	1233	0.866	0.951	20473	1
COL19A1	-5.93	6	-1.65	0.0493	1234	0.866	0.951	20472	1
TNFRSF12A	-5.93	6	-1.65	0.0493	1235	0.866	0.951	20471	1
NonTargetingControlGuideForHuman_0409	-2.42	1	-1.65	0.0493	1236	0.866	0.951	20470	1
KIAA0825	-5.93	6	-1.65	0.0494	1237	0.866	0.951	20469	1
RPAP2	-5.93	6	-1.65	0.0495	1238	0.866	0.951	20468	1
XRN2	-5.93	6	-1.65	0.0495	1239	0.866	0.951	20467	1
ATP6V1G1	-5.92	6	-1.65	0.0495	1240	0.866	0.95	20466	1
ODAM	-5.92	6	-1.65	0.0496	1241	0.866	0.95	20465	1
TMEM101	-5.92	6	-1.65	0.0496	1242	0.866	0.95	20464	1
COL9A3	-5.92	6	-1.65	0.0496	1243	0.866	0.95	20463	1
CDH17	-5.92	6	-1.65	0.0496	1244	0.866	0.95	20462	1
BRI3	-5.92	6	-1.65	0.0497	1245	0.867	0.95	20461	1
RALA	-5.92	6	-1.65	0.0498	1246	0.868	0.95	20460	1
IRAK4	-5.92	6	-1.65	0.0499	1247	0.868	0.95	20459	1
SEP8	-4.18	3	-1.64	0.05	1248	0.87	0.95	20458	1
PTRF	-5.91	6	-1.64	0.0501	1249	0.87	0.95	20457	1
NARF	-5.91	6	-1.64	0.0501	1250	0.87	0.95	20456	1
ZNF530	-5.91	6	-1.64	0.0501	1251	0.87	0.95	20455	1
ZNF425	-5.91	6	-1.64	0.0503	1252	0.87	0.95	20454	1
hsa-mir-3940	-4.82	4	-1.64	0.0503	1253	0.87	0.95	20453	1
SMIM4	-5.90	6	-1.64	0.0503	1254	0.87	0.95	20452	1
PLD2	-5.90	6	-1.64	0.0503	1255	0.87	0.95	20451	1
LRRN4CL	-5.90	6	-1.64	0.0506	1256	0.874	0.949	20450	1
PMEPA1	-5.89	6	-1.64	0.0509	1257	0.879	0.949	20449	1
SALL2	-5.89	6	-1.64	0.051	1258	0.879	0.949	20448	1
KIAA1211	-5.89	6	-1.64	0.051	1259	0.879	0.949	20447	1
NUPL1	-5.37	5	-1.63	0.051	1260	0.879	0.949	20446	1
SIAH3	-5.89	6	-1.63	0.051	1261	0.879	0.949	20445	1
HDAC3	-5.88	6	-1.63	0.0511	1262	0.879	0.949	20444	1
TAF13	-5.88	6	-1.63	0.0511	1263	0.879	0.949	20443	1
SSUH2	-5.88	6	-1.63	0.0514	1264	0.881	0.949	20442	1
hsa-mir-3160-1	-4.80	4	-1.63	0.0515	1265	0.881	0.949	20441	1
EXOSC6	-5.87	6	-1.63	0.0516	1266	0.881	0.948	20440	1
FAM86B2	-4.15	3	-1.63	0.0517	1267	0.881	0.948	20439	1
FAHD2A	-5.87	6	-1.63	0.0517	1268	0.881	0.948	20438	1
AP4E1	-5.87	6	-1.63	0.0517	1269	0.881	0.948	20437	1
ROPN1L	-5.87	6	-1.63	0.0517	1270	0.881	0.948	20436	1
FNTA	-5.87	6	-1.63	0.0517	1271	0.881	0.948	20435	1
FAM210B	-5.87	6	-1.63	0.0518	1272	0.881	0.948	20434	1
IQCF1	-5.35	5	-1.63	0.0519	1273	0.881	0.948	20433	1
CD72	-5.86	6	-1.63	0.0519	1274	0.881	0.948	20432	1
ZFX	-5.86	6	-1.63	0.052	1275	0.881	0.948	20431	1
PIP5KL1	-5.86	6	-1.63	0.052	1276	0.881	0.948	20430	1
COX4I1	-5.86	6	-1.63	0.052	1277	0.881	0.948	20429	1
CEND1	-5.86	6	-1.63	0.052	1278	0.881	0.948	20428	1
EPM2AIP1	-5.86	6	-1.63	0.052	1279	0.881	0.948	20427	1
hsa-mir-4800	-4.79	4	-1.63	0.052	1280	0.881	0.948	20426	1
GRIN2D	-5.86	6	-1.63	0.052	1281	0.881	0.948	20425	1
C3orf17	-5.86	6	-1.63	0.052	1282	0.881	0.948	20424	1
hsa-mir-6770-1	-4.78	4	-1.63	0.0521	1283	0.881	0.948	20423	1
PDCD6IP	-5.86	6	-1.62	0.0522	1284	0.882	0.948	20422	1
TUBGCP6	-5.86	6	-1.62	0.0523	1285	0.882	0.948	20421	1
HGS	-5.85	6	-1.62	0.0523	1286	0.882	0.948	20420	1
SNX32	-5.85	6	-1.62	0.0524	1287	0.884	0.948	20419	1
TELO2	-5.85	6	-1.62	0.0525	1288	0.884	0.948	20418	1
CHTF8	-5.85	6	-1.62	0.0525	1289	0.884	0.948	20417	1
C1orf56	-5.85	6	-1.62	0.0525	1290	0.884	0.947	20416	1
hsa-mir-3147	-4.77	4	-1.62	0.0527	1291	0.885	0.947	20415	1
hsa-mir-4516	-4.77	4	-1.62	0.0527	1292	0.885	0.947	20414	1
FIGLA	-5.84	6	-1.62	0.0528	1293	0.885	0.947	20413	1
SP2	-5.84	6	-1.62	0.0528	1294	0.885	0.947	20412	1
PFDN2	-5.84	6	-1.62	0.0528	1295	0.885	0.947	20411	1
TOP1MT	-5.84	6	-1.62	0.0529	1296	0.886	0.947	20410	1
CEACAM3	-5.84	6	-1.62	0.053	1297	0.886	0.947	20409	1
SYT2	-5.84	6	-1.62	0.053	1298	0.887	0.947	20408	1
ANAPC2	-5.84	6	-1.62	0.0531	1299	0.887	0.947	20407	1
SLMO2	-5.32	5	-1.61	0.0532	1300	0.887	0.947	20406	1
TRIAP1	-5.83	6	-1.61	0.0532	1301	0.887	0.947	20405	1
EFHB	-5.83	6	-1.61	0.0532	1302	0.887	0.947	20404	1
TMEM221	-5.83	6	-1.61	0.0533	1303	0.887	0.947	20403	1
CDC42EP3	-5.83	6	-1.61	0.0533	1304	0.887	0.947	20402	1
HIST1H3H	-5.83	6	-1.61	0.0534	1305	0.888	0.947	20401	1
SASS6	-5.82	6	-1.61	0.0535	1306	0.888	0.946	20400	1
DCUN1D5	-5.82	6	-1.61	0.0536	1307	0.888	0.946	20399	1
IPO9	-5.82	6	-1.61	0.0536	1308	0.888	0.946	20398	1
CBWD3	-4.75	4	-1.61	0.0536	1309	0.888	0.946	20397	1
LSM10	-5.82	6	-1.61	0.0537	1310	0.888	0.946	20396	1
KIAA0196	-5.82	6	-1.61	0.0538	1311	0.888	0.946	20395	1
C15orf27	-5.82	6	-1.61	0.0538	1312	0.888	0.946	20394	1
MT1F	-5.31	5	-1.61	0.0539	1313	0.888	0.946	20393	1
GTF3C6	-5.81	6	-1.61	0.0539	1314	0.888	0.946	20392	1
WBSCR27	-5.81	6	-1.61	0.0539	1315	0.888	0.946	20391	1
CENPJ	-5.81	6	-1.61	0.054	1316	0.888	0.946	20390	1
TNK2	-5.81	6	-1.61	0.0541	1317	0.888	0.946	20389	1
NOX5	-5.81	6	-1.61	0.0541	1318	0.888	0.946	20388	1
GNL3L	-5.81	6	-1.61	0.0542	1319	0.888	0.946	20387	1
HNF4G	-5.81	6	-1.61	0.0542	1320	0.888	0.946	20386	1
ZFP36	-5.81	6	-1.61	0.0542	1321	0.888	0.946	20385	1
TBCE	-5.30	5	-1.61	0.0542	1322	0.888	0.946	20384	1
DGKZ	-5.81	6	-1.60	0.0543	1323	0.888	0.946	20383	1
TTC4	-5.80	6	-1.60	0.0544	1324	0.888	0.946	20382	1
GTF2E2	-5.80	6	-1.60	0.0545	1325	0.888	0.946	20381	1
ZNF880	-5.80	6	-1.60	0.0545	1326	0.888	0.946	20380	1
USP17L11	-5.80	6	-1.60	0.0545	1327	0.888	0.945	20379	1
CWF19L2	-5.80	6	-1.60	0.0545	1328	0.888	0.945	20378	1
TMEM11	-5.80	6	-1.60	0.0546	1329	0.888	0.945	20377	1
GOLT1B	-5.80	6	-1.60	0.0546	1330	0.888	0.945	20376	1
ARSD	-5.29	5	-1.60	0.0547	1331	0.888	0.945	20375	1
LIN37	-5.80	6	-1.60	0.0547	1332	0.888	0.945	20374	1
INTS6	-5.80	6	-1.60	0.0547	1333	0.888	0.945	20373	1
PCDHGA9	-3.35	2	-1.60	0.0548	1334	0.888	0.945	20372	1
TRNT1	-5.79	6	-1.60	0.0548	1335	0.888	0.945	20371	1
USPL1	-5.79	6	-1.60	0.0548	1336	0.888	0.945	20370	1
DPH1	-5.79	6	-1.60	0.0548	1337	0.888	0.945	20369	1
GOLGA6L6	-2.36	1	-1.60	0.0548	1338	0.888	0.945	20368	1
hsa-mir-6815	-4.73	4	-1.60	0.0548	1339	0.888	0.945	20367	1
POLA1	-5.79	6	-1.60	0.0548	1340	0.888	0.945	20366	1
BCAP29	-5.79	6	-1.60	0.0549	1341	0.888	0.945	20365	1
MED8	-5.79	6	-1.60	0.0549	1342	0.888	0.945	20364	1
FUT5	-5.79	6	-1.60	0.055	1343	0.888	0.945	20363	1
hsa-mir-548ap	-4.09	3	-1.60	0.055	1344	0.888	0.945	20362	1
BRAT1	-5.79	6	-1.60	0.055	1345	0.888	0.945	20361	1
NonTargetingControlGuideForHuman_0802	-2.36	1	-1.60	0.0551	1346	0.888	0.945	20360	1
OTOR	-5.78	6	-1.60	0.0552	1347	0.888	0.945	20359	1
ANKRD32	-5.28	5	-1.60	0.0552	1348	0.888	0.945	20358	1
MRVI1	-5.78	6	-1.60	0.0553	1349	0.888	0.945	20357	1
ZNF319	-5.78	6	-1.60	0.0553	1350	0.888	0.945	20356	1
PREB	-5.78	6	-1.60	0.0553	1351	0.888	0.945	20355	1
hsa-mir-4444-1	-4.72	4	-1.59	0.0555	1352	0.89	0.945	20354	1
ASF1B	-5.78	6	-1.59	0.0555	1353	0.89	0.944	20353	1
hsa-mir-675	-4.08	3	-1.59	0.0556	1354	0.89	0.944	20352	1
RAD23A	-5.77	6	-1.59	0.0556	1355	0.89	0.944	20351	1
TTI2	-5.77	6	-1.59	0.0556	1356	0.89	0.944	20350	1
RGS5	-5.77	6	-1.59	0.0557	1357	0.89	0.944	20349	1
hsa-mir-550a-1	-4.71	4	-1.59	0.0557	1358	0.89	0.944	20348	1
MACROD1	-5.77	6	-1.59	0.0557	1359	0.89	0.944	20347	1
PES1	-5.77	6	-1.59	0.0558	1360	0.89	0.944	20346	1
hsa-mir-548a-2	-4.71	4	-1.59	0.0558	1361	0.89	0.944	20345	1
FAM13B	-5.77	6	-1.59	0.056	1362	0.89	0.944	20344	1
GSTA3	-5.77	6	-1.59	0.056	1363	0.89	0.944	20343	1
E2F3	-5.26	5	-1.59	0.056	1364	0.89	0.944	20342	1
ZHX2	-5.26	5	-1.59	0.056	1365	0.891	0.944	20341	1
KDSR	-5.76	6	-1.59	0.0562	1366	0.891	0.944	20340	1
DNAJB7	-5.76	6	-1.59	0.0562	1367	0.891	0.944	20339	1
TRIM16	-5.76	6	-1.59	0.0562	1368	0.891	0.944	20338	1
KRT86	-4.70	4	-1.59	0.0563	1369	0.891	0.944	20337	1
YWHAQ	-5.76	6	-1.59	0.0563	1370	0.891	0.944	20336	1
ACOT4	-5.76	6	-1.59	0.0564	1371	0.891	0.944	20335	1
VCX	-5.25	5	-1.59	0.0564	1372	0.891	0.944	20334	1
NHLRC2	-5.75	6	-1.59	0.0564	1373	0.891	0.944	20333	1
C10orf88	-5.75	6	-1.59	0.0564	1374	0.891	0.944	20332	1
RPL27A	-5.75	6	-1.58	0.0565	1375	0.892	0.944	20331	1
YWHAZ	-5.25	5	-1.58	0.0566	1376	0.892	0.943	20330	1
hsa-mir-3132	-4.69	4	-1.58	0.0566	1377	0.892	0.943	20329	1
SLC25A39	-5.75	6	-1.58	0.0566	1378	0.892	0.943	20328	1
hsa-mir-3648	-4.69	4	-1.58	0.0568	1379	0.893	0.943	20327	1
hsa-mir-5584	-4.69	4	-1.58	0.0568	1380	0.893	0.943	20326	1
hsa-mir-3689c	-3.32	2	-1.58	0.0568	1381	0.893	0.943	20325	1
AAGAB	-5.74	6	-1.58	0.0569	1382	0.893	0.943	20324	1
C9orf41	-5.74	6	-1.58	0.0569	1383	0.893	0.943	20323	1
ELL	-5.24	5	-1.58	0.057	1384	0.893	0.943	20322	1
TNKS1BP1	-5.74	6	-1.58	0.0572	1385	0.895	0.943	20321	1
SNAI1	-5.74	6	-1.58	0.0572	1386	0.895	0.943	20320	1
ING2	-5.74	6	-1.58	0.0572	1387	0.895	0.943	20319	1
RINT1	-5.74	6	-1.58	0.0573	1388	0.895	0.943	20318	1
NUDC	-5.73	6	-1.58	0.0573	1389	0.895	0.943	20317	1
FAM109A	-5.73	6	-1.58	0.0573	1390	0.895	0.943	20316	1
CSNK1A1	-5.73	6	-1.58	0.0573	1391	0.895	0.943	20315	1
hsa-mir-4435-1	-4.68	4	-1.58	0.0574	1392	0.896	0.943	20314	1
TMEM60	-5.73	6	-1.58	0.0575	1393	0.896	0.942	20313	1
hsa-mir-6795	-4.68	4	-1.58	0.0576	1394	0.896	0.942	20312	1
CDCA5	-5.73	6	-1.58	0.0576	1395	0.896	0.942	20311	1
CASC5	-5.72	6	-1.57	0.0577	1396	0.897	0.942	20310	1
C14orf28	-5.72	6	-1.57	0.0578	1397	0.897	0.942	20309	1
XRCC6	-5.72	6	-1.57	0.0578	1398	0.897	0.942	20308	1
hsa-mir-4666b	-4.67	4	-1.57	0.0579	1399	0.898	0.942	20307	1
TTC34	-5.72	6	-1.57	0.0579	1400	0.898	0.942	20306	1
PSME3	-5.72	6	-1.57	0.058	1401	0.898	0.942	20305	1
PSMG4	-5.72	6	-1.57	0.0581	1402	0.898	0.942	20304	1
CCDC17	-5.72	6	-1.57	0.0581	1403	0.898	0.942	20303	1
hsa-mir-3138	-4.67	4	-1.57	0.0581	1404	0.898	0.942	20302	1
hsa-mir-4683	-4.67	4	-1.57	0.0582	1405	0.898	0.942	20301	1
SLAMF6	-5.71	6	-1.57	0.0582	1406	0.898	0.942	20300	1
hsa-mir-1253	-4.67	4	-1.57	0.0582	1407	0.898	0.942	20299	1
PITX3	-5.71	6	-1.57	0.0582	1408	0.898	0.942	20298	1
BRD2	-5.71	6	-1.57	0.0584	1409	0.898	0.942	20297	1
CXXC1	-5.71	6	-1.57	0.0584	1410	0.898	0.942	20296	1
hsa-mir-1909	-4.66	4	-1.57	0.0585	1411	0.898	0.942	20295	1
TRIM49	-4.66	4	-1.57	0.0585	1412	0.898	0.942	20294	1
EEF1D	-5.71	6	-1.57	0.0585	1413	0.898	0.942	20293	1
NLRP10	-5.70	6	-1.57	0.0586	1414	0.898	0.941	20292	1
RASA2	-5.21	5	-1.57	0.0586	1415	0.898	0.941	20291	1
RAN	-5.70	6	-1.57	0.0586	1416	0.898	0.941	20290	1
GPR18	-5.70	6	-1.57	0.0587	1417	0.898	0.941	20289	1
MANEA	-5.70	6	-1.56	0.0588	1418	0.898	0.941	20288	1
SCNN1A	-5.70	6	-1.56	0.0589	1419	0.898	0.941	20287	1
SKA2	-5.70	6	-1.56	0.0589	1420	0.898	0.941	20286	1
MED28	-5.70	6	-1.56	0.0589	1421	0.898	0.941	20285	1
HUS1	-5.70	6	-1.56	0.0589	1422	0.898	0.941	20284	1
BCL2L10	-5.70	6	-1.56	0.059	1423	0.898	0.941	20283	1
PSMA4	-5.69	6	-1.56	0.0591	1424	0.898	0.941	20282	1
KBTBD12	-5.69	6	-1.56	0.0591	1425	0.898	0.941	20281	1
FAU	-5.69	6	-1.56	0.0591	1426	0.898	0.941	20280	1
RIMS1	-5.69	6	-1.56	0.0591	1427	0.898	0.941	20279	1
ZNF446	-5.69	6	-1.56	0.0591	1428	0.898	0.941	20278	1
XDH	-5.69	6	-1.56	0.0591	1429	0.898	0.941	20277	1
MED14	-5.69	6	-1.56	0.0593	1430	0.899	0.941	20276	1
PCSK9	-5.69	6	-1.56	0.0593	1431	0.899	0.941	20275	1
hsa-mir-4649	-4.64	4	-1.56	0.0593	1432	0.899	0.941	20274	1
SMC2	-5.69	6	-1.56	0.0595	1433	0.901	0.941	20273	1
FOXD3	-5.68	6	-1.56	0.0596	1434	0.902	0.94	20272	1
OR4B1	-5.68	6	-1.56	0.0596	1435	0.902	0.94	20271	1
LEPROT	-5.68	6	-1.56	0.0597	1436	0.902	0.94	20270	1
OSCP1	-5.68	6	-1.56	0.0597	1437	0.902	0.94	20269	1
DKK2	-5.68	6	-1.56	0.0598	1438	0.903	0.94	20268	1
TSHB	-5.68	6	-1.56	0.0599	1439	0.903	0.94	20267	1
ZNF850	-5.67	6	-1.56	0.06	1440	0.903	0.94	20266	1
CNRIP1	-5.67	6	-1.56	0.06	1441	0.903	0.94	20265	1
RIMS4	-5.67	6	-1.55	0.06	1442	0.903	0.94	20264	1
RNF25	-5.67	6	-1.55	0.0601	1443	0.904	0.94	20263	1
TTL	-5.67	6	-1.55	0.0602	1444	0.905	0.94	20262	1
TXNDC15	-5.67	6	-1.55	0.0603	1445	0.905	0.94	20261	1
PMM2	-5.67	6	-1.55	0.0604	1446	0.905	0.94	20260	1
RER1	-5.66	6	-1.55	0.0604	1447	0.905	0.94	20259	1
WIF1	-5.66	6	-1.55	0.0604	1448	0.905	0.94	20258	1
IDE	-5.17	5	-1.55	0.0604	1449	0.905	0.94	20257	1
hsa-mir-4419a	-4.00	3	-1.55	0.0605	1450	0.905	0.94	20256	1
CTTNBP2	-5.66	6	-1.55	0.0605	1451	0.905	0.939	20255	1
NonTargetingControlGuideForHuman_0820	-2.31	1	-1.55	0.0607	1452	0.907	0.939	20254	1
DBF4	-4.62	4	-1.55	0.0607	1453	0.907	0.939	20253	1
OR11H12	-4.00	3	-1.55	0.0608	1454	0.907	0.939	20252	1
SGPL1	-5.65	6	-1.55	0.0609	1455	0.908	0.939	20251	1
SKAP1	-5.65	6	-1.55	0.0609	1456	0.908	0.939	20250	1
KIF15	-5.65	6	-1.55	0.0609	1457	0.908	0.939	20249	1
CIB2	-5.65	6	-1.55	0.061	1458	0.908	0.939	20248	1
RTFDC1	-5.65	6	-1.55	0.061	1459	0.908	0.939	20247	1
WARS2	-5.65	6	-1.55	0.0611	1460	0.908	0.939	20246	1
ZNF195	-5.65	6	-1.55	0.0611	1461	0.908	0.939	20245	1
RDH10	-5.65	6	-1.54	0.0612	1462	0.909	0.939	20244	1
HYLS1	-5.64	6	-1.54	0.0613	1463	0.909	0.939	20243	1
VCP	-5.64	6	-1.54	0.0614	1464	0.909	0.939	20242	1
YWHAE	-5.64	6	-1.54	0.0614	1465	0.909	0.939	20241	1
KRTAP4-12	-5.64	6	-1.54	0.0615	1466	0.91	0.939	20240	1
CIZ1	-5.64	6	-1.54	0.0615	1467	0.91	0.939	20239	1
CHRNA10	-5.64	6	-1.54	0.0616	1468	0.911	0.938	20238	1
TCF20	-5.63	6	-1.54	0.0617	1469	0.912	0.938	20237	1
RELT	-5.63	6	-1.54	0.0618	1470	0.912	0.938	20236	1
CCDC130	-5.63	6	-1.54	0.0618	1471	0.912	0.938	20235	1
PGAM2	-5.63	6	-1.54	0.062	1472	0.913	0.938	20234	1
LOC643355	-5.63	6	-1.54	0.062	1473	0.913	0.938	20233	1
HES2	-5.63	6	-1.54	0.062	1474	0.913	0.938	20232	1
RAMP3	-5.63	6	-1.54	0.0621	1475	0.913	0.938	20231	1
OMP	-5.63	6	-1.54	0.0621	1476	0.913	0.938	20230	1
PLEKHA4	-5.63	6	-1.54	0.0621	1477	0.913	0.938	20229	1
CTLA4	-5.62	6	-1.54	0.0622	1478	0.913	0.938	20228	1
TSPAN1	-5.62	6	-1.54	0.0623	1479	0.913	0.938	20227	1
KRTCAP2	-5.62	6	-1.54	0.0623	1480	0.913	0.938	20226	1
DHX35	-5.62	6	-1.53	0.0624	1481	0.915	0.938	20225	1
BIN2	-5.62	6	-1.53	0.0625	1482	0.916	0.937	20224	1
SDCCAG3	-5.62	6	-1.53	0.0626	1483	0.917	0.937	20223	1
SLC38A7	-5.61	6	-1.53	0.0627	1484	0.917	0.937	20222	1
MARCH7	-5.61	6	-1.53	0.0628	1485	0.917	0.937	20221	1
TTC19	-5.61	6	-1.53	0.0628	1486	0.917	0.937	20220	1
BMP7	-5.61	6	-1.53	0.0629	1487	0.918	0.937	20219	1
IKZF1	-5.61	6	-1.53	0.0629	1488	0.918	0.937	20218	1
SPHK2	-5.61	6	-1.53	0.063	1489	0.918	0.937	20217	1
FBL	-5.61	6	-1.53	0.063	1490	0.918	0.937	20216	1
DYNC1LI1	-5.60	6	-1.53	0.0632	1491	0.92	0.937	20215	1
DUSP22	-5.60	6	-1.53	0.0632	1492	0.92	0.937	20214	1
C17orf112	-5.60	6	-1.53	0.0633	1493	0.92	0.937	20213	1
NAT9	-5.60	6	-1.53	0.0633	1494	0.92	0.937	20212	1
ZWINT	-5.60	6	-1.53	0.0634	1495	0.92	0.937	20211	1
NonTargetingControlGuideForHuman_0794	-2.29	1	-1.53	0.0634	1496	0.92	0.937	20210	1
NBAS	-5.60	6	-1.53	0.0636	1497	0.922	0.936	20209	1
RNMT	-5.59	6	-1.53	0.0636	1498	0.922	0.936	20208	1
DPF2	-5.59	6	-1.52	0.0637	1499	0.923	0.936	20207	1
CTNNBIP1	-5.59	6	-1.52	0.0638	1500	0.924	0.936	20206	1
COPB2	-5.59	6	-1.52	0.0639	1501	0.924	0.936	20205	1
STRAP	-5.59	6	-1.52	0.0639	1502	0.924	0.936	20204	1
TMEM123	-5.58	6	-1.52	0.0641	1503	0.925	0.936	20203	1
GPR84	-5.58	6	-1.52	0.0643	1504	0.925	0.936	20202	1
ATP6V0E1	-5.58	6	-1.52	0.0643	1505	0.925	0.936	20201	1
ST7L	-5.58	6	-1.52	0.0643	1506	0.925	0.936	20200	1
HAPLN2	-5.58	6	-1.52	0.0643	1507	0.925	0.936	20199	1
HIF1A	-5.58	6	-1.52	0.0643	1508	0.925	0.936	20198	1
ABHD13	-5.09	5	-1.52	0.0643	1509	0.925	0.936	20197	1
F11R	-5.58	6	-1.52	0.0643	1510	0.925	0.936	20196	1
PCDHGB2	-3.22	2	-1.52	0.0644	1511	0.925	0.936	20195	1
TMOD1	-5.58	6	-1.52	0.0645	1512	0.926	0.936	20194	1
FUT4	-5.58	6	-1.52	0.0645	1513	0.926	0.935	20193	1
C5orf49	-5.57	6	-1.52	0.0647	1514	0.926	0.935	20192	1
SMIM5	-5.57	6	-1.52	0.0647	1515	0.926	0.935	20191	1
EGFL7	-5.57	6	-1.52	0.0647	1516	0.926	0.935	20190	1
RSC1A1	-5.57	6	-1.52	0.0647	1517	0.926	0.935	20189	1
[truncated: 20,188 more rows]
