# Supplementary material for: Disruption of RNA Splicing Increases Vulnerability of Cells to DNA-PK Inhibitors
Source: Int J Mol Sci. 2024 Nov 3;25(21):11810. doi: 10.3390/ijms252111810 (PMC11546466; doi:10.3390/ijms252111810)
Supplement: Supplementary file 1 [file ijms-25-11810-s001.zip › Table S3_Final filter targets list_T6NU7441_T12NU7441.xlsx]

## Sheet: T6NU7441
GENE	sumZ	numObs	normZ	pval_synth	rank_synth	fdr_synth	pval_supp	rank_supp	fdr_supp	color
RPS26	-16.3	6	-5.88	2.0100000000000003e-09	2	1.64e-05	1.0	21705	1.0	red
RPS5	-14.61	6	-5.23	8.46e-08	4	0.000459	1.0	21703	1.0	red
SFPQ	-13.16	5	-5.16	1.27e-07	5	0.0004599999999999	1.0	21702	1.0	red
RPS10-NUDT3	-10.19	3	-5.15	1.27e-07	6	0.0004599999999999	1.0	21701	1.0	red
SNRPA1	-13.81	6	-4.92	4.3100000000000003e-07	9	0.00104	1.0	21698	1.0	red
TICRR	-13.43	6	-4.78	8.97e-07	10	0.00195	1.0	21697	1.0	red
PKMYT1	-13.17	6	-4.67	1.47e-06	13	0.00236	1.0	21694	1.0	red
GINS3	-12.85	6	-4.55	2.67e-06	15	0.00386	1.0	21692	1.0	red
RPS24	-12.74	6	-4.51	3.24e-06	16	0.00439	1.0	21691	1.0	red
RPL30	-12.53	6	-4.43	4.75e-06	17	0.00607	1.0	21690	1.0	red
PSMD7	-12.38	6	-4.37	6.16e-06	18	0.0073	1.0	21689	1.0	red
DHX15	-12.36	6	-4.36	6.39e-06	19	0.0073	1.0	21688	1.0	red
NOP16	-12.22	6	-4.31	8.17e-06	20	0.00887	1.0	21687	1.0	red
SNRNP200	-12.1	6	-4.26	1.01e-05	21	0.0105	1.0	21686	1.0	red
ARSA	-12.04	6	-4.24	1.12e-05	23	0.0106	1.0	21684	1.0	red
ELP3	-11.83	6	-4.16	1.6e-05	25	0.0139	1.0	21682	1.0	red
CBWD1	-9.55	4	-4.11	2.01e-05	26	0.0166	1.0	21681	1.0	red
SPDYE2	-9.53	4	-4.1	2.07e-05	27	0.0166	1.0	21680	1.0	red
C9orf114	-10.54	5	-4.05	2.56e-05	29	0.0192	1.0	21678	1.0	red
WDR12	-11.44	6	-4.01	3.07e-05	30	0.0222	1.0	21677	1.0	red
RPL17	-11.39	6	-3.99	3.3100000000000005e-05	31	0.0232	1.0	21676	1.0	red
ANAPC4	-11.25	6	-3.93	4.18e-05	34	0.0264	1.0	21673	1.0	red
RPL18	-11.23	6	-3.93	4.28e-05	35	0.0264	1.0	21672	1.0	red
PSMB2	-11.2	6	-3.92	4.5e-05	36	0.0264	1.0	21671	1.0	red
POLR2D	-11.2	6	-3.92	4.5e-05	37	0.0264	1.0	21670	1.0	red
HAUS7	-11.05	6	-3.86	5.67e-05	39	0.0315	1.0	21668	1.0	red
RPS17	-11.04	6	-3.85	5.8e-05	40	0.0315	1.0	21667	1.0	red
PCF11	-10.86	6	-3.78	7.709999999999999e-05	43	0.0381	1.0	21664	1.0	red
DDX18	-10.85	6	-3.78	7.829999999999999e-05	44	0.0381	1.0	21663	1.0	red
CRCP	-10.74	6	-3.74	9.2e-05	47	0.0419	1.0	21660	1.0	red
ORAOV1	-10.74	6	-3.74	9.27e-05	48	0.0419	1.0	21659	1.0	red
PPIAL4F	-7.54	3	-3.71	0.000104	50	0.0437	1.0	21657	1.0	red
NME1	-8.7	4	-3.71	0.000105	51	0.0437	1.0	21656	1.0	red
TMOD4	-10.65	6	-3.71	0.000105	52	0.0437	1.0	21655	1.0	red
PSMB5	-10.65	6	-3.7	0.000107	53	0.0437	1.0	21654	1.0	red
LGALS9B	-10.54	6	-3.66	0.000126	54	0.0499	1.0	21653	1.0	red
MOV10	-10.53	6	-3.66	0.000126	55	0.0499	1.0	21652	1.0	red
RPL38	-10.51	6	-3.65	0.000132	57	0.0503	1.0	21650	1.0	red
RGPD6	-6.02	2	-3.62	0.000149	58	0.0547	1.0	21649	1.0	red
GPX4	-9.52	5	-3.62	0.000149	59	0.0547	1.0	21648	1.0	red
ACTR3	-10.33	6	-3.58	0.0001699999999999	60	0.0616	1.0	21647	1.0	red
RPL18A	-10.24	6	-3.55	0.000195	61	0.0679	1.0	21646	1.0	red
NonTargetingControlGuideForHuman_0993	-4.18	1	-3.55	0.000196	62	0.0679	1.0	21645	1.0	red
VCP	-10.23	6	-3.54	0.000198	63	0.0679	1.0	21644	1.0	red
EEF1A1	-10.22	6	-3.54	0.0002	64	0.0679	1.0	21643	1.0	red
POLR2J2	-8.29	4	-3.51	0.00022	65	0.0736	1.0	21642	1.0	red
SNRNP70	-10.14	6	-3.51	0.000225	66	0.0741	1.0	21641	1.0	red
RAE1	-9.97	6	-3.44	0.000289	70	0.0896	1.0	21637	1.0	red
NUFIP1	-9.95	6	-3.43	0.000297	71	0.0896	1.0	21636	1.0	red
SNRPE	-9.95	6	-3.43	0.000297	72	0.0896	1.0	21635	1.0	red
RPL24	-9.05	5	-3.42	0.0003109999999999	73	0.0926	1.0	21634	1.0	red
WDR61	-9.9	6	-3.42	0.000318	74	0.0932	1.0	21633	1.0	red
CDC20	-9.86	6	-3.4	0.000338	75	0.0977	1.0	21632	1.0	red
RPS3	-9.85	6	-3.4	0.000343	76	0.098	1.0	21631	1.0	red
hsa-mir-1304	-8.02	4	-3.38	0.000358	77	0.1009999999999999	1.0	21630	1.0	red
RPL35	-9.8	6	-3.37	0.00037	78	0.103	1.0	21629	1.0	red
SLC25A45	-9.77	6	-3.36	0.000385	79	0.106	1.0	21628	1.0	red
TUT1	-9.74	6	-3.35	0.000401	80	0.109	1.0	21627	1.0	red
RPS15A	-9.71	6	-3.34	0.000415	81	0.111	1.0	21626	1.0	red
SNRPC	-7.89	4	-3.33	0.000441	82	0.1169999999999999	1.0	21625	1.0	red
SRFBP1	-9.62	6	-3.31	0.000472	83	0.123	1.0	21624	1.0	red
NLE1	-9.61	6	-3.3	0.0004799999999999	84	0.124	1.0	21623	1.0	red
BUD31	-8.75	5	-3.3	0.000491	85	0.126	1.0	21622	1.0	red
PSMA2	-9.57	6	-3.29	0.000504	86	0.127	0.999	21621	1.0	red
CNPY2	-9.56	6	-3.29	0.0005099999999999	87	0.127	0.999	21620	1.0	red
PPIL2	-9.47	6	-3.25	0.000576	90	0.139	0.999	21617	1.0	red
MTOR	-9.36	6	-3.21	0.000673	91	0.159	0.999	21616	1.0	red
COX4I1	-9.36	6	-3.21	0.000675	92	0.159	0.999	21615	1.0	red
COPA	-9.35	6	-3.2	0.000683	93	0.159	0.999	21614	1.0	red
TUBGCP6	-9.31	6	-3.19	0.000715	94	0.165	0.999	21613	1.0	red
TP53TG3	-8.49	5	-3.18	0.000729	95	0.165	0.999	21612	1.0	red
CDC23	-9.3	6	-3.18	0.00073	96	0.165	0.999	21611	1.0	red
RPL21	-9.29	6	-3.18	0.000735	97	0.165	0.999	21610	1.0	red
POLR3K	-9.26	6	-3.17	0.000766	98	0.1689999999999999	0.999	21609	1.0	red
TBC1D3F	-5.34	2	-3.17	0.00077	99	0.1689999999999999	0.999	21608	1.0	red
hsa-mir-2277	-7.55	4	-3.16	0.000784	100	0.17	0.999	21607	1.0	red
RIMS4	-9.23	6	-3.16	0.000795	101	0.171	0.999	21606	1.0	red
RNASEK	-9.22	6	-3.15	0.000811	102	0.173	0.999	21605	1.0	red
YTHDF1	-9.2	6	-3.14	0.000833	103	0.173	0.999	21604	1.0	red
CSNK1A1L	-9.19	6	-3.14	0.000839	104	0.173	0.999	21603	1.0	red
RPS4X	-9.19	6	-3.14	0.000842	105	0.173	0.999	21602	1.0	red
KBTBD12	-9.19	6	-3.14	0.000843	106	0.173	0.999	21601	1.0	red
IZUMO1	-9.18	6	-3.14	0.00085	107	0.173	0.999	21600	1.0	red
ABCC6	-9.14	6	-3.12	0.000897	108	0.18	0.999	21599	1.0	red
PCNA	-9.13	6	-3.12	0.0009119999999999	109	0.18	0.999	21598	1.0	red
hsa-mir-648	-7.44	4	-3.11	0.000935	111	0.183	0.999	21596	1.0	red
PPP4C	-9.09	6	-3.1	0.000956	112	0.184	0.999	21595	1.0	red
LENG1	-9.09	6	-3.1	0.000962	113	0.184	0.999	21594	1.0	red
ATP2B1	-9.08	6	-3.1	0.000974	115	0.184	0.999	21592	1.0	red
KIF17	-9.05	6	-3.09	0.00101	116	0.188	0.999	21591	1.0	red
KRTAP29-1	-9.03	6	-3.08	0.00103	118	0.19	0.999	21589	1.0	red
hsa-mir-6770-1	-7.36	4	-3.08	0.00105	119	0.19	0.999	21588	1.0	red
CCNA2	-9.02	6	-3.07	0.00106	120	0.19	0.999	21587	1.0	red
TRIM64	-9.02	6	-3.07	0.00106	121	0.19	0.999	21586	1.0	red
SF3A3	-8.96	6	-3.05	0.00113	124	0.198	0.999	21583	1.0	red

## Sheet: T12NU7441
GENE	sumZ	numObs	normZ	pval_synth	rank_synth	fdr_synth	pval_supp	rank_supp	fdr_supp	color
SPDYE2	-13.09	4	-5.44	2.6e-08	1	0.000565	1.0	21705	1.0	red
DPAGT1	-14.98	6	-5.05	2.1800000000000002e-07	3	0.00158	1.0	21703	1.0	red
MSTO1	-14.63	6	-4.92	4.35e-07	4	0.0022199999999999	1.0	21702	1.0	red
RPL18	-14.47	6	-4.86	5.85e-07	5	0.0022199999999999	1.0	21701	1.0	red
RFC5	-14.43	6	-4.84	6.4e-07	6	0.0022199999999999	1.0	21700	1.0	red
PSMD7	-14.17	6	-4.75	1.04e-06	8	0.00283	1.0	21698	1.0	red
RUVBL2	-13.98	6	-4.68	1.47e-06	10	0.00318	1.0	21696	1.0	red
RPL17	-13.73	6	-4.58	2.31e-06	11	0.00455	1.0	21695	1.0	red
CPSF3	-13.57	6	-4.52	3.09e-06	12	0.0055899999999999	1.0	21694	1.0	red
ELP3	-13.37	6	-4.45	4.38e-06	14	0.00679	1.0	21692	1.0	red
CRCP	-13.23	6	-4.39	5.61e-06	15	0.00792	1.0	21691	1.0	red
hsa-mir-4477a	-10.78	4	-4.38	5.84e-06	16	0.00792	1.0	21690	1.0	red
RPL30	-13.13	6	-4.36	6.64e-06	17	0.00848	1.0	21689	1.0	red
BUD31	-11.79	5	-4.28	9.48e-06	19	0.0108	1.0	21687	1.0	red
SFPQ	-12.81	6	-4.24	1.14e-05	20	0.0123	1.0	21686	1.0	red
GINS3	-12.67	6	-4.18	1.4300000000000002e-05	21	0.0148	1.0	21685	1.0	red
PPIAL4A	-12.55	6	-4.14	1.74e-05	22	0.0158	1.0	21684	1.0	red
DDX27	-12.55	6	-4.14	1.76e-05	23	0.0158	1.0	21683	1.0	red
SNRPA1	-12.48	6	-4.11	1.95e-05	24	0.0158	1.0	21682	1.0	red
ZNF672	-12.48	6	-4.11	1.97e-05	26	0.0158	1.0	21680	1.0	red
RPS26	-12.39	6	-4.08	2.28e-05	29	0.0171	1.0	21677	1.0	red
PDCD11	-12.15	6	-3.99	3.35e-05	30	0.0243	1.0	21676	1.0	red
PRDX1	-11.01	5	-3.95	3.85e-05	31	0.0266	1.0	21675	1.0	red
RPS19	-11.97	6	-3.92	4.41e-05	33	0.0287	1.0	21673	1.0	red
RPS18	-11.95	6	-3.91	4.54e-05	34	0.0287	1.0	21672	1.0	red
RAE1	-11.94	6	-3.91	4.63e-05	35	0.0287	1.0	21671	1.0	red
HAUS8	-11.87	6	-3.88	5.15e-05	37	0.0302	1.0	21669	1.0	red
KAT8	-11.66	6	-3.8	7.120000000000001e-05	38	0.0396	1.0	21668	1.0	red
NCAPG2	-11.65	6	-3.8	7.240000000000001e-05	39	0.0396	1.0	21667	1.0	red
LGALS9B	-11.64	6	-3.8	7.290000000000001e-05	40	0.0396	1.0	21666	1.0	red
NRAS	-11.56	6	-3.77	8.240000000000001e-05	41	0.0436	1.0	21665	1.0	red
RANGAP1	-11.54	6	-3.76	8.590000000000001e-05	42	0.0444	1.0	21664	1.0	red
POLR2D	-11.44	6	-3.72	9.91e-05	44	0.048	1.0	21662	1.0	red
FOXD4L2	-10.44	5	-3.72	0.0001	45	0.048	1.0	21661	1.0	red
NIP7	-11.42	6	-3.71	0.000102	46	0.048	1.0	21660	1.0	red
NDOR1	-11.39	6	-3.7	0.000106	47	0.0483	1.0	21659	1.0	red
TICRR	-11.34	6	-3.68	0.0001159999999999	50	0.0484	1.0	21656	1.0	red
GNB2L1	-11.3	6	-3.67	0.000123	55	0.0485	1.0	21651	1.0	red
GLE1	-11.27	6	-3.66	0.000127	56	0.0492	1.0	21650	1.0	red
UPF1	-11.26	6	-3.65	0.000129	57	0.0493	1.0	21649	1.0	red
NonTargetingControlGuideForHuman_0215	-4.59	1	-3.65	0.000132	58	0.0494	1.0	21648	1.0	red
IMP4	-11.23	6	-3.64	0.000135	59	0.0497	1.0	21647	1.0	red
RPS10-NUDT3	-7.9	3	-3.62	0.000147	60	0.0525	1.0	21646	1.0	red
TUT1	-11.17	6	-3.62	0.000147	61	0.0525	1.0	21645	1.0	red
GOLGA6L10	-9.1	4	-3.61	0.000153	62	0.0534	1.0	21644	1.0	red
CPSF2	-11.11	6	-3.6	0.000162	63	0.0557	1.0	21643	1.0	red
MRTO4	-11.08	6	-3.59	0.000168	64	0.0571	1.0	21642	1.0	red
POLR1C	-11.04	6	-3.57	0.000177	67	0.0575	1.0	21639	1.0	red
PMPCA	-10.93	6	-3.53	0.000208	69	0.0643	1.0	21637	1.0	red
BCL2L2-PABPN1	-10.91	6	-3.52	0.000213	71	0.0643	1.0	21635	1.0	red
KARS	-10.91	6	-3.52	0.000214	72	0.0643	1.0	21634	1.0	red
RAD9A	-10.9	6	-3.52	0.000216	73	0.0643	1.0	21633	1.0	red
TBC1D3	-10.87	6	-3.51	0.0002279999999999	74	0.0656	1.0	21632	1.0	red
NARS2	-10.86	6	-3.51	0.0002279999999999	75	0.0656	1.0	21631	1.0	red
PRKACG	-10.86	6	-3.5	0.0002299999999999	76	0.0656	1.0	21630	1.0	red
CAPZB	-10.85	6	-3.5	0.000233	77	0.0656	1.0	21629	1.0	red
TPI1	-10.83	6	-3.49	0.000239	78	0.0662	1.0	21628	1.0	red
DHX33	-9.88	5	-3.49	0.000241	79	0.0662	1.0	21627	1.0	red
ACTR3	-10.78	6	-3.47	0.000258	80	0.0701	1.0	21626	1.0	red
RPL37A	-10.74	6	-3.46	0.000271	81	0.0727	1.0	21625	1.0	red
WASH1	-10.63	6	-3.42	0.000317	82	0.0822	1.0	21624	1.0	red
NASP	-10.63	6	-3.42	0.000318	84	0.0822	1.0	21622	1.0	red
RPS15A	-10.6	6	-3.4	0.000332	86	0.0831	1.0	21620	1.0	red
ELP6	-10.59	6	-3.4	0.000333	87	0.0831	1.0	21619	1.0	red
C2orf27A	-10.58	6	-3.4	0.0003399999999999	88	0.0838	1.0	21618	1.0	red
SMC1A	-10.55	6	-3.39	0.000352	89	0.0858	1.0	21617	1.0	red
TUBGCP3	-10.54	6	-3.38	0.000358	90	0.0865	1.0	21616	1.0	red
hsa-mir-6511a-1	-8.57	4	-3.37	0.0003779999999999	91	0.0902	1.0	21615	1.0	red
DDX18	-10.45	6	-3.35	0.000405	93	0.0946	1.0	21613	1.0	red
RPS20	-10.43	6	-3.34	0.000419	94	0.0967	1.0	21612	1.0	red
CCDC74A	-10.41	6	-3.34	0.000425	95	0.0971	1.0	21611	1.0	red
CTPS1	-10.37	6	-3.32	0.000452	97	0.1009999999999999	1.0	21609	1.0	red
RAD51	-10.37	6	-3.32	0.000454	98	0.1009999999999999	1.0	21608	1.0	red
SDR39U1	-10.35	6	-3.31	0.000461	99	0.1009999999999999	1.0	21607	1.0	red
SHOC2	-10.3	6	-3.29	0.0004969999999999	100	0.108	1.0	21606	1.0	red
NRF1	-10.28	6	-3.29	0.0005059999999999	101	0.109	0.999	21605	1.0	red
TRIM43	-10.28	6	-3.28	0.000512	102	0.109	0.999	21604	1.0	red
JTB	-10.26	6	-3.28	0.000519	103	0.109	0.999	21603	1.0	red
POLR2C	-10.23	6	-3.27	0.000543	104	0.113	0.999	21602	1.0	red
ATP6V1B2	-10.17	6	-3.25	0.000587	105	0.121	0.999	21601	1.0	red
POLR2J	-8.3	4	-3.24	0.000596	106	0.121	0.999	21600	1.0	red
RPL18A	-10.15	6	-3.24	0.000601	107	0.121	0.999	21599	1.0	red
COPS6	-10.15	6	-3.24	0.000604	108	0.121	0.999	21598	1.0	red
RSL24D1	-10.13	6	-3.23	0.000619	109	0.123	0.999	21597	1.0	red
ZNF259	-10.09	6	-3.21	0.000654	110	0.128	0.999	21596	1.0	red
GPS1	-10.05	6	-3.2	0.000694	113	0.133	0.999	21593	1.0	red
EIF2B2	-10.02	6	-3.19	0.000714	114	0.136	0.999	21592	1.0	red
ATG16L2	-10.0	6	-3.18	0.000732	115	0.136	0.999	21591	1.0	red
UBE2I	-10.0	6	-3.18	0.000732	116	0.136	0.999	21590	1.0	red
GPR137	-10.0	6	-3.18	0.000734	117	0.136	0.999	21589	1.0	red
NOP16	-9.99	6	-3.18	0.000748	118	0.1369999999999999	0.999	21588	1.0	red
RPS21	-9.99	6	-3.17	0.00075	119	0.1369999999999999	0.999	21587	1.0	red
SMC5	-9.97	6	-3.17	0.000766	120	0.138	0.999	21586	1.0	red
EIF3F	-9.89	6	-3.14	0.000846	125	0.147	0.999	21581	1.0	red
ARHGAP1	-9.88	6	-3.14	0.000858	126	0.148	0.999	21580	1.0	red
CMPK1	-9.87	6	-3.13	0.000874	128	0.148	0.999	21578	1.0	red
PTPMT1	-9.81	6	-3.11	0.0009339999999999	129	0.157	0.999	21577	1.0	red
NELFCD	-9.8	6	-3.11	0.000948	130	0.158	0.999	21576	1.0	red
DMPK	-9.79	6	-3.1	0.000962	131	0.159	0.999	21575	1.0	red
KAT2A	-9.77	6	-3.09	0.000987	132	0.162	0.999	21574	1.0	red
NOP2	-9.75	6	-3.09	0.00101	133	0.165	0.999	21573	1.0	red
PSMD14	-9.74	6	-3.08	0.00103	134	0.165	0.999	21572	1.0	red
LETM1	-9.74	6	-3.08	0.00103	135	0.165	0.999	21571	1.0	red
VPS72	-9.74	6	-3.08	0.00103	136	0.165	0.999	21570	1.0	red
NRBP1	-9.73	6	-3.08	0.00104	137	0.165	0.999	21569	1.0	red
DCUN1D2	-9.72	6	-3.08	0.00105	138	0.165	0.999	21568	1.0	red
CENPW	-9.7	6	-3.07	0.00107	140	0.166	0.999	21566	1.0	red
FOXD4L1	-8.86	5	-3.07	0.00108	141	0.166	0.999	21565	1.0	red
CSTF3	-8.83	5	-3.06	0.0011099999999999	142	0.1689999999999999	0.999	21564	1.0	red
DUX2	-9.67	6	-3.06	0.00112	143	0.1689999999999999	0.999	21563	1.0	red
SEC61A1	-9.67	6	-3.06	0.00112	144	0.1689999999999999	0.999	21562	1.0	red
LOC100129924	-9.65	6	-3.05	0.00114	145	0.171	0.999	21561	1.0	red
PSMC3	-9.65	6	-3.05	0.00115	146	0.171	0.999	21560	1.0	red
PRIM1	-8.78	5	-3.04	0.0012	147	0.177	0.999	21559	1.0	red
U2AF1	-9.6	6	-3.03	0.00123	148	0.18	0.999	21558	1.0	red
TRMT112	-8.75	5	-3.02	0.00125	149	0.181	0.999	21557	1.0	red
RCC1	-9.57	6	-3.02	0.00126	150	0.181	0.999	21556	1.0	red
CHMP2A	-9.57	6	-3.02	0.00126	151	0.181	0.999	21555	1.0	red
TXNL4A	-9.56	6	-3.01	0.00129	152	0.184	0.999	21554	1.0	red
ST6GALNAC1	-9.55	6	-3.01	0.0013	153	0.185	0.999	21553	1.0	red
NOL6	-9.5	6	-2.99	0.00138	154	0.1939999999999999	0.999	21552	1.0	k
hsa-mir-4693	-5.48	2	-2.99	0.00139	155	0.1939999999999999	0.999	21551	1.0	k
NOB1	-9.48	6	-2.99	0.00141	156	0.196	0.999	21550	1.0	k
