# Supplementary material for: Disruption of RNA Splicing Increases Vulnerability of Cells to DNA-PK Inhibitors
Source: Int J Mol Sci. 2024 Nov 3;25(21):11810. doi: 10.3390/ijms252111810 (PMC11546466; doi:10.3390/ijms252111810)
Supplement: Supplementary file 1 [file ijms-25-11810-s001.zip › Table S4_Primer sequences for gene expression analysis.xlsx]

## Sheet: Лист1
gene name	forward 5'-3'	reverse 5'-3'
SMC1A	GCCCGTGTCATTGTAGGAGG	GCCCGTGTCATTGTAGGAGG
PKMYT1	TATGGGACAGCAGCGGATGTGT	AGAACGCAGCTCGGAAGACAGA
DDX27	TAGGCGAGGATGACGAGGTGC	CGTACGTCCCCTCCTTCTCAGTG
DDX18	GATGTGGCAGCGAGAGGACTAG	GGCGCAAAATGAGCAAGGCATG
RPS17	TATGTCACGCATCTGATGAA	TTCACGGTTTTGGTGCGAAC
NME1	ACCATCCGTGGAGACTTCTGCA	ACCAGTTCCTCAGGGTGAAACC
SNRNP70	TCTTCGTGGCGAGAGTGAA	GCGTGTTTGTAAGCGGAGTG
SFPQ	TCCTCGTCCAGTCATTGTGG	AGGGGTTTCTCTCTCCTTTTGA
BUD31	CAAGCGGAAAGCCATCAGCAGA	CGCAGGCAGCACAAGTTCTCAT
SNRNP200	GCACCCTCTCGGCTAATCTC	CCGAGGGTGCAAATCCTTCT
NME7	AAAAGACTGCTGGGACCT	AAAAACAACTCCATTTCTCTGG
GAPDH	AAACTGTGGCGTGATGGC	CAGTGGGGACACGGAAGG
